# Supplementary material for: Ependymal cells-CSF flow regulates stress-induced depression
Source: Mol Psychiatry. 2021 Jul 7;26(12):7308–15. doi: 10.1038/s41380-021-01202-1 (PMC8873010; doi:10.1038/s41380-021-01202-1)
Supplement: Supplementary file 2 — Supplementary Table S1 [file 41380_2021_1202_MOESM2_ESM.xlsx]

## Sheet: Sheet1
Supplementary Table S1. Demographics for p11 expression in ependymal cells from human postmortem brain tissues
ID	Diagnosis	Sex	Age	Suicide	Side	pH	WEIGHT	PMI
1	CON	M	52	No	Left	6.5	1700	28
2	CON	F	44	No	Right	6.3	1490	25
3	CON	M	59	No	Right	6.4	1560	26
4	CON	M	52	No	Left	6.5	1840	8
5	CON	M	52	No	Right	6.2	1330	22
6	CON	M	53	No	Left	6.2	1400	28
7	CON	M	44	No	Left	6.4	1510	10
8	CON	F	35	No	Right	6.6	1340	23
9	CON	M	41	No	Right	6	1305	11
10	CON	M	42	No	Right	6.6	1500	27
11	CON	F	35	No	Left	5.8	1560	40
12	CON	F	68	No	Left	6.3	1360	13
13	CON	M	58	No	Left	6	1780	27
14	CON	F	29	No	Left	6.2	1440	42
15	CON	F	57	No	Right	6	1400	26
16	MDD	F	32	Yes	Right	6	1500	47
17	MDD	F	53	No	Left	6.3	1320	40
18	MDD	F	44	Yes	Right	6.2	1410	32
19	MDD	M	65	No	Left	6.2	1360	19
20	MDD	M	52	No	Left	6.5	1520	12
21	MDD	M	46	Yes	Left	6.1	1720	26
22	MDD	F	42	No	Left	6.3	1340	25
23	MDD	M	51	Yes	Left	6.3	1550	26
24	MDD	M	39	Yes	Right	6	1530	23
25	MDD	M	42	Yes	Right	6.2	1350	7
26	MDD	M	56	No	Right	6.5	1240	23
27	MDD	F	56	No	Right	5.8	1520	28
28	MDD	F	30	Yes	Right	6	1370	33
29	MDD	M	43	No	Right	5.9	1460	43
30	MDD	M	47	No	Right	6.4	1740	28
Diagnosis:		CON, non-affected control; MDD, major depressive disorder
Sex:		M, male; F,female
AGE:		years at death
Suicide:		death by suicide
Side:		frozen brain hemisphere
pH:		acidity-alkalinity (log scale; 7=neutral)
WEIGHT:		relative mass of brain (g)
PMI:		post-mortem interval (hours)
No data is available to know if the subjects were actually taking medications around the time of death. Data on medications are therefore not presented.
