# Supplementary material for: Ependymal cells-CSF flow regulates stress-induced depression
Source: Mol Psychiatry. 2021 Jul 7;26(12):7308–15. doi: 10.1038/s41380-021-01202-1 (PMC8873010; doi:10.1038/s41380-021-01202-1)
Supplement: Supplementary file 3 — Supplementary Table S2 [file 41380_2021_1202_MOESM3_ESM.xlsx]

## Sheet: WT vs. p11 KO
Supplementary Table S2. Comparison of ependymal cell translation profiling between WT and p11 KO mice
Symbol	Description	WT_1	WT_2	WT_3	WT_4	WT_5	KO_1	KO_2	KO_3	KO_4	baseMean	log2FoldChange	pvalue	padj
S100a10	S100 calcium binding protein A10 (calpactin)	522.856	683.094	565.008	710.422	672.729	17.6368	29.4693	13.2822	40.6266	361.681	-4.62394	4.08031e-49	7.9007e-45
Abcb1a	ATP-binding cassette, sub-family B (MDR/TAP), member 1A	586.447	20.0151	578.178	16.2151	546.32	56.0227	4.01854	30.9919	5.54	204.861	-3.86017	0.000200045	0.00345537
E2f2	E2F transcription factor 2	245.531	177.553	314.771	153.03	476.577	7.2622	42.8644	7.74797	42.4733	163.09	-3.43137	1.35445e-08	1.67045e-06
Gm15564	predicted gene 15564	2896.91	236.952	3374.24	256.4	758.455	159.768	148.686	148.318	156.967	904.078	-3.29358	5.22362e-06	0.000205162
Fn1	fibronectin 1	946.794	273.109	949.582	279.71	1288.79	108.933	83.0498	105.151	84.0233	457.683	-2.97195	1.05538e-09	2.04354e-07
Gm5432	predicted gene 5432	160.743	329.28	167.263	331.395	142.392	6.22474	48.8922	9.96167	55.4	139.061	-2.89988	3.8792e-06	0.000160498
Bahcc1	BAH domain and coiled-coil containing 1	1195.86	476.487	1410.54	487.465	1823.49	66.3973	217.001	75.266	235.45	665.328	-2.85797	1.17141e-07	9.69318e-06
Flt1	FMS-like tyrosine kinase 1	854.058	129.775	783.636	121.613	1588.11	75.7344	110.51	90.7619	140.347	432.727	-2.73543	5.88464e-05	0.001343
Fam46c	family with sequence similarity 46, member C	175.757	140.751	239.7	155.056	430.082	16.5993	62.9571	6.64112	57.2466	142.755	-2.6589	1.89357e-05	0.00056347
Defb30	defensin beta 30	94.5028	363.499	77.7051	378.013	50.8542	0	70.9942	0	61.8633	121.937	-2.53498	0.0420807	0.141953
Styxl1	serine/threonine/tyrosine interacting-like 1	507.842	364.79	485.986	362.812	505.636	1.03746	155.384	0	160.66	282.683	-2.48838	0.0254861	0.10127
4930458D05Rik	RIKEN cDNA 4930458D05 gene	88.3203	218.874	97.4606	204.715	248.459	8.29966	55.5898	11.0685	48.0133	108.978	-2.46888	5.82083e-05	0.00133858
Ttf2	transcription termination factor, RNA polymerase II	378.894	209.19	384.574	204.715	66.837	15.5619	81.7103	18.8165	65.5566	158.428	-2.44739	9.02139e-05	0.00188361
Mt3	metallothionein 3	253.479	100.075	273.943	73.9812	286.237	3.11237	68.985	11.0685	60.9399	125.758	-2.44668	0.00140365	0.0140314
Cebpb	CCAAT/enhancer binding protein (C/EBP), beta	252.596	206.607	200.189	179.379	199.058	8.29966	75.6825	5.53426	72.9433	133.365	-2.34539	0.000557645	0.00733538
Nkx2-1	NK2 homeobox 1	128.065	147.207	138.289	162.151	292.049	19.7117	49.562	18.8165	47.09	111.438	-2.34484	4.89457e-08	4.88523e-06
Myh11	myosin, heavy polypeptide 11, smooth muscle	468.981	122.027	471.499	138.841	268.801	66.3973	58.9386	42.0604	64.6333	189.131	-2.33948	6.93175e-07	4.04275e-05
Riiad1	regulatory subunit of type II PKA R-subunit (RIIa) domain containing 1	2562.17	1664.48	2610.36	1623.53	2728.69	39.4234	896.804	24.3508	835.616	1442.83	-2.31656	0.00541599	0.0358774
Nek8	NIMA (never in mitosis gene a)-related expressed kinase 8	234.932	197.568	230.481	231.064	441.705	8.29966	97.7845	12.1754	97.8732	172.432	-2.29906	0.000741927	0.00892294
Rbm38	RNA binding motif protein 38	127.181	224.685	165.946	225.997	402.475	7.2622	90.4172	12.1754	76.6366	148.086	-2.29004	0.000901894	0.0101946
Dmrt3	doublesex and mab-3 related transcription factor 3	355.048	823.845	320.04	854.33	1293.15	14.5244	274.6	15.4959	292.696	471.526	-2.2863	0.00568312	0.0370663
Rnf43	ring finger protein 43	322.369	268.589	289.748	251.333	124.956	53.9478	52.241	45.381	56.3233	162.765	-2.27568	3.16425e-13	2.26923e-10
Mir6236	microRNA 6236	8512.32	609.491	9752.64	588.809	4110.48	1165.06	802.369	1168.84	819.919	3058.88	-2.25308	0.00210207	0.0187307
Nfkb2	nuclear factor of kappa light polypeptide gene enhancer in B cells 2, p49/p100	163.393	122.027	192.287	134.788	167.092	5.18729	59.6084	1.10685	65.5566	101.227	-2.23845	0.00613017	0.0389431
Nme6	NME/NM23 nucleoside diphosphate kinase 6	279.976	112.988	266.041	112.492	127.862	37.3485	40.8552	36.5261	41.55	117.293	-2.20044	2.2498e-08	2.56252e-06
Echdc3	enoyl Coenzyme A hydratase domain containing 3	113.933	178.199	143.557	180.392	245.553	4.14983	74.343	0	72.9433	112.563	-2.181	0.0219678	0.0923263
Wdr27	WD repeat domain 27	257.895	98.784	260.773	102.358	117.691	25.9364	40.8552	30.9919	49.86	109.461	-2.17684	6.59591e-07	3.9057e-05
S100a11	S100 calcium binding protein A11	7837.55	14064.8	7684.9	14253	8058.22	90.2588	4521.53	94.0825	4485.55	6787.76	-2.17532	0.0175546	0.0793
Mb	myoglobin	508.725	324.76	482.035	319.234	632.046	22.8241	173.467	13.2822	191.13	296.389	-2.17468	0.00150102	0.0147325
Trip6	thyroid hormone receptor interactor 6	572.316	523.62	658.518	538.137	601.533	14.5244	228.387	15.4959	261.303	379.315	-2.1532	0.00374992	0.0279161
Smim5	small integral membrane protein 5	385.96	277.628	445.158	282.75	475.124	3.11237	165.43	5.53426	164.353	245.006	-2.13869	0.016022	0.0744861
Gas2l2	growth arrest-specific 2 like 2	509.608	378.995	534.716	363.825	661.105	42.5358	174.807	21.0302	206.826	321.494	-2.1337	0.000275011	0.00432578
Htra3	HtrA serine peptidase 3	20.3137	289.25	30.2918	273.629	149.657	39.4234	28.7995	38.7398	33.24	100.372	-2.12554	0.0033974	0.0263663
Krt15	keratin 15	353.281	577.208	417.5	563.473	929.906	2.07491	257.856	0	263.15	373.828	-2.11878	0.129765	0.292439
Dedd2	death effector domain-containing DNA binding protein 2	575.849	297.643	644.03	319.234	672.729	84.034	128.593	79.6934	168.97	330.086	-2.1178	1.04929e-08	1.36423e-06
Ctf1	cardiotrophin 1	226.1	163.349	222.579	149.989	322.561	13.4869	90.4172	11.0685	84.0233	142.619	-2.11598	0.000691899	0.00849641
Glt28d2	glycosyltransferase 28 domain containing 2	219.918	222.748	227.847	202.688	82.8198	21.7866	77.6918	14.3891	61.8633	125.75	-2.11324	7.42918e-05	0.00161088
Gm1661	predicted gene 1661	159.86	176.262	161.995	168.231	203.417	0	75.6825	0	84.9466	114.488	-2.11162	0.0671101	0.193064
Ptprb	protein tyrosine phosphatase, receptor type, B	1787.6	165.931	1747.71	187.487	1691.27	355.848	146.677	401.788	138.5	735.867	-2.09819	0.00357474	0.0271017
Irs4	insulin receptor substrate 4	243.764	49.7148	202.823	52.6989	293.502	70.5471	10.7161	69.7317	7.38666	111.209	-2.09354	0.00736535	0.0442629
1700037C18Rik	RIKEN cDNA 1700037C18 gene	397.442	196.277	384.574	216.876	241.194	14.5244	109.17	8.85482	138.5	189.713	-2.07966	0.00313965	0.0248034
Bmx	BMX non-receptor tyrosine kinase	325.902	134.295	268.675	154.043	124.956	11.412	75.6825	13.2822	89.5633	133.09	-2.07961	0.00122441	0.0126511
Tnrc18	trinucleotide repeat containing 18	5892.73	2051.87	6192.7	2120.12	8197.7	554.002	1900.1	534.61	1818.97	3251.42	-2.02441	0.000238	0.00394042
Erg	avian erythroblastosis virus E-26 (v-ets) oncogene related	493.711	108.469	451.743	92.2231	213.588	74.6969	50.2318	68.6249	75.7133	181	-2.01491	0.000168523	0.00304111
Adgrf5	adhesion G protein-coupled receptor F5	890.269	163.349	825.781	169.245	1300.42	164.956	174.137	158.28	166.2	445.848	-2.01252	0.000588828	0.00766229
Hspa1a	heat shock protein 1A	582.031	425.481	628.226	431.726	459.141	94.4086	164.09	74.1591	169.893	336.573	-2.00244	6.26898e-11	2.20702e-08
D330023K18Rik	RIKEN cDNA D330023K18 gene	360.347	110.406	345.063	129.72	294.955	43.5732	77.6918	56.4495	69.2499	165.273	-2.0013	4.35043e-06	0.000176598
Gm14488	predicted gene 14488	143.079	165.931	167.263	169.245	255.724	1.03746	89.0777	1.10685	90.4866	120.328	-1.98392	0.0428554	0.143914
Sncg	synuclein, gamma	1045.71	1068.55	1058.9	1028.64	1835.11	9.33712	580.009	0	634.329	806.732	-1.98034	0.157677	0.33115
Ttc23	tetratricopeptide repeat domain 23	194.305	237.598	229.164	234.105	297.861	70.5471	60.2781	52.0221	61.8633	159.749	-1.95961	5.61399e-20	2.17407e-16
Hydin	HYDIN, axonemal central pair apparatus protein	864.656	857.419	841.585	871.559	2300.06	65.3598	526.429	71.9454	521.683	768.967	-1.95115	0.00291749	0.0236168
Tagln	transgelin	530.805	324.115	617.689	334.435	382.133	17.6368	225.038	13.2822	200.363	293.944	-1.93743	0.00837297	0.04808
Rbp2	retinol binding protein 2, cellular	326.785	52.2974	339.795	52.6989	265.895	1.03746	105.152	0	110.8	139.385	-1.93264	0.10452	0.255013
CK137956	cDNA sequence CK137956	40.6274	266.007	35.5599	251.333	210.682	44.6107	38.8459	36.5261	49.86	108.228	-1.92256	0.00214477	0.0189282
Klrb1f	killer cell lectin-like receptor subfamily B member 1F	219.918	245.991	215.994	251.333	162.734	2.07491	123.235	2.21371	104.337	147.537	-1.91533	0.0386546	0.134327
T2	brachyury 2	524.623	688.905	504.424	720.556	1051.96	15.5619	360.329	1.10685	373.95	471.268	-1.89367	0.0536509	0.166508
Ttll8	tubulin tyrosine ligase-like family, member 8	287.924	217.583	291.065	251.333	520.166	1.03746	184.853	0	152.35	211.812	-1.88887	0.0988722	0.245798
Paqr5	progestin and adipoQ receptor family member V	141.313	369.956	154.093	322.274	453.329	25.9364	129.933	35.4193	119.11	194.596	-1.88809	0.000893402	0.0101328
Smco4	single-pass membrane protein with coiled-coil domains 4	366.529	139.46	408.281	170.258	329.826	10.3746	135.961	14.3891	144.963	191.116	-1.88387	0.0105931	0.0563038
Lcp1	lymphocyte cytosolic protein 1	299.406	214.355	300.284	258.427	216.494	105.821	28.1298	117.326	29.5466	174.421	-1.8836	6.5055e-05	0.00145963
Lgals3	lectin, galactose binding, soluble 3	332.968	487.463	368.77	492.532	525.978	4.14983	238.433	3.32056	233.603	298.58	-1.87929	0.0471818	0.153491
Rhobtb1	Rho-related BTB domain containing 1	302.056	317.658	322.674	333.422	360.339	38.3859	136.63	30.9919	153.273	221.714	-1.85978	9.32744e-05	0.00192956
2310039H08Rik	RIKEN cDNA 2310039H08 gene	256.129	185.946	306.869	210.796	290.596	12.4495	129.263	11.0685	122.803	169.547	-1.85445	0.00690079	0.0421514
Alx4	aristaless-like homeobox 4	64.4739	540.406	65.8518	575.634	312.39	4.14983	171.458	1.10685	169.893	211.707	-1.84565	0.0923711	0.234753
Sardh	sarcosine dehydrogenase	160.743	162.057	169.898	149.989	164.187	25.9364	67.6454	22.1371	62.7866	109.487	-1.84028	9.5725e-07	5.19194e-05
Top2a	topoisomerase (DNA) II alpha	225.217	91.0362	218.628	69.9274	143.845	57.0602	27.46	54.2358	31.3933	102.089	-1.82047	6.82257e-05	0.0015117
Myh14	myosin, heavy polypeptide 14	442.485	307.974	467.547	264.508	794.779	97.521	180.834	96.2962	144.04	310.665	-1.80744	2.15228e-06	9.89896e-05
Traf4	TNF receptor associated factor 4	200.487	217.583	194.921	220.93	347.262	41.4983	91.0869	45.381	90.4866	161.071	-1.80569	1.79676e-07	1.36434e-05
Aldh1l2	aldehyde dehydrogenase 1 family, member L2	322.369	69.7299	326.625	62.8333	148.204	85.0715	25.4508	73.0523	30.47	127.089	-1.80031	0.00377168	0.0279919
Pctp	phosphatidylcholine transfer protein	459.266	175.616	413.549	217.89	294.955	19.7117	161.411	28.7782	149.58	213.417	-1.79244	0.00403491	0.0293163
Tctex1d4	Tctex1 domain containing 4	485.762	335.091	521.546	356.731	775.89	0	277.279	0	294.543	338.538	-1.79133	0.27729	0.472098
Fgf18	fibroblast growth factor 18	767.504	1350.69	869.243	1331.66	3427.58	129.682	776.918	118.433	781.139	1061.43	-1.77782	0.00681475	0.0417973
Nudt14	nudix (nucleoside diphosphate linked moiety X)-type motif 14	403.624	270.526	485.986	270.589	345.809	35.2736	168.109	32.0987	178.203	243.358	-1.77615	0.00107521	0.0115151
Adgrl4	adhesion G protein-coupled receptor L4	508.725	44.5496	435.939	49.6586	334.185	80.9217	85.0591	80.8002	74.7899	188.292	-1.77113	0.00929668	0.0515237
4930547M16Rik	RIKEN cDNA 4930547M16 gene	258.779	320.241	277.894	290.857	187.434	6.22474	146.007	8.85482	151.427	183.08	-1.77011	0.0252496	0.100681
Tekt4	tektin 4	602.345	532.013	661.152	496.586	1076.66	2.07491	384.44	1.10685	405.343	462.413	-1.76435	0.177787	0.357813
Ift140	intraflagellar transport 140	576.732	484.881	658.518	479.357	674.182	121.383	198.918	152.746	204.98	394.633	-1.7565	2.98322e-14	3.04022e-11
Gm10714	predicted gene 10714	912.349	606.262	1028.6	624.279	852.898	4.14983	466.821	4.42741	477.363	553.017	-1.75586	0.0830381	0.220407
Chia1	chitinase, acidic 1	240.231	239.535	250.237	238.159	536.149	31.1237	157.393	23.2439	144.04	206.679	-1.75263	0.00294637	0.0237717
Mapkapk3	mitogen-activated protein kinase-activated protein kinase 3	369.179	440.977	471.499	417.538	467.859	47.723	213.652	34.3124	217.906	297.849	-1.75147	0.000961111	0.0106465
Nme9	NME/NM23 family member 9	513.141	455.181	553.155	399.296	602.986	3.11237	303.4	1.10685	292.696	347.119	-1.74865	0.0951367	0.239642
Irx5	Iroquois related homeobox 5 (Drosophila)	200.487	551.382	173.849	513.814	738.113	1.03746	259.196	0	259.456	299.704	-1.74444	0.239854	0.431292
Cox6b2	cytochrome c oxidase subunit VIb polypeptide 2	213.735	343.484	244.969	335.449	360.339	19.7117	162.751	15.4959	159.737	206.186	-1.74038	0.00823841	0.0475801
D730003I15Rik	RIKEN cDNA D730003I15 gene	529.039	105.24	454.377	96.2769	142.392	73.6595	87.0684	73.0523	84.0233	182.792	-1.7394	0.00189741	0.0174784
Slfn5	schlafen 5	331.201	74.2494	293.699	96.2769	284.784	85.0715	41.5249	90.7619	42.4733	148.894	-1.73551	0.00100458	0.0109763
Dnah9	dynein, axonemal, heavy chain 9	1135.8	666.308	1241.96	691.167	2055.96	152.506	557.907	153.853	528.146	798.179	-1.7327	0.000698564	0.00854066
Tubb2a	tubulin, beta 2A class IIA	9037.82	3148.17	10424.3	3287.6	4004.41	1792.73	1771.51	1871.69	1774.65	4123.66	-1.73011	1.7975e-05	0.00054298
Snrpg	small nuclear ribonucleoprotein polypeptide G	2431.46	1169.91	2393.05	1252.61	1267	224.091	805.717	237.973	787.603	1174.38	-1.72756	0.000272394	0.00429356
Klf2	Kruppel-like factor 2 (lung)	102.452	209.835	121.167	207.755	152.563	12.4495	77.6918	14.3891	86.7933	109.455	-1.72452	0.00434058	0.0308881
Plekhf1	pleckstrin homology domain containing, family F (with FYVE domain) member 1	120.116	415.797	104.046	387.134	233.929	71.5846	75.0128	86.3345	72.9433	174.1	-1.72408	0.000164696	0.00298317
Plcb3	phospholipase C, beta 3	1187.03	1076.29	1222.21	1164.44	1577.93	59.1351	695.208	56.4495	698.039	859.637	-1.72244	0.0125042	0.0628199
Dsp	desmoplakin	88.3203	209.835	106.68	222.957	494.013	90.2588	46.2132	86.3345	49.86	154.941	-1.71957	0.00112978	0.0119868
Rnf138rt1	ring finger protein 138, retrogene 1	387.726	409.986	363.502	399.296	690.165	9.33712	273.931	11.0685	252.07	310.787	-1.7183	0.0388652	0.134696
Fbxw10	F-box and WD-40 domain protein 10	287.041	385.451	322.674	367.879	514.354	15.5619	216.331	19.9233	204.98	259.355	-1.71415	0.0147961	0.0707052
Bmf	BCL2 modifying factor	185.473	150.436	184.385	146.949	177.263	25.9364	78.3615	26.5645	73.8666	116.582	-1.71044	1.75841e-05	0.00053367
Spef1	sperm flagellar 1	1654.24	1007.21	1714.78	1048.91	1559.05	81.9591	766.872	88.5482	770.059	965.736	-1.7094	0.0080822	0.0469534
Atoh8	atonal bHLH transcription factor 8	105.101	256.322	75.071	280.723	130.768	19.7117	77.022	19.9233	90.4866	117.237	-1.70787	0.00457336	0.0319459
Pklr	pyruvate kinase liver and red blood cell	284.392	276.337	316.088	280.723	784.608	0	234.415	2.21371	240.066	268.76	-1.70362	0.223624	0.414053
Mt1	metallothionein 1	12003.6	9511.02	12852.9	9806.05	17533.1	707.546	6927.96	651.936	6945.31	8548.83	-1.69622	0.0106849	0.0565904
Gm10941	predicted gene 10941	234.049	79.4146	238.383	101.344	184.528	31.1237	74.343	25.4576	74.7899	115.937	-1.6951	0.000574737	0.00751426
Ceacam1	carcinoembryonic antigen-related cell adhesion molecule 1	49.4594	279.565	57.9495	280.723	159.828	32.1612	69.6547	28.7782	73.8666	114.665	-1.69296	0.00543309	0.0359416
Galk1	galactokinase 1	813.43	383.514	932.461	361.798	884.864	73.6595	342.915	61.9838	357.33	467.995	-1.68984	0.00366584	0.0275195
Spag8	sperm associated antigen 8	927.364	713.44	941.68	751.973	1586.65	3.11237	638.278	3.32056	577.083	682.545	-1.6876	0.184146	0.365267
Rad9b	RAD9 checkpoint clamp component B	331.201	137.523	296.333	147.962	53.7602	59.1351	76.3523	49.8084	55.4	134.164	-1.68259	0.000763934	0.00911964
Nos1	nitric oxide synthase 1, neuronal	317.953	231.142	374.038	191.54	366.151	93.3712	89.0777	102.937	84.0233	205.581	-1.67933	4.41494e-10	9.94029e-08
Stom	stomatin	241.115	139.46	306.869	152.016	370.509	36.311	129.263	29.885	105.26	167.854	-1.67871	0.00115793	0.0121825
Ccdc102a	coiled-coil domain containing 102A	100.685	264.07	121.167	259.441	244.1	16.5993	109.84	11.0685	108.953	137.325	-1.6785	0.0134455	0.0660609
1700003E16Rik	RIKEN cDNA 1700003E16 gene	536.988	444.851	603.202	492.532	979.307	44.6107	331.53	57.5563	329.63	424.467	-1.67731	0.00504668	0.0342871
BC051019	cDNA sequence BC051019	710.096	552.674	790.221	574.621	649.481	7.2622	401.184	9.96167	403.496	455.444	-1.67234	0.0648578	0.188939
Id3	inhibitor of DNA binding 3	1497.03	2148.71	1231.43	2068.43	1005.46	187.78	807.057	209.195	798.683	1105.98	-1.66659	0.000767429	0.00914445
Efs	embryonal Fyn-associated substrate	276.443	359.625	284.48	345.583	334.185	66.3973	139.309	42.0604	154.197	222.475	-1.66613	1.49973e-05	0.000468375
Hdc	histidine decarboxylase	6474.76	3868.72	6898.63	3902.76	6616.86	39.4234	3487.42	28.7782	3462.5	3864.43	-1.66193	0.160487	0.334819
Ccdc114	coiled-coil domain containing 114	499.893	723.125	555.789	770.215	772.984	24.899	377.073	35.4193	401.65	462.339	-1.66186	0.0196777	0.0856885
Ptgr1	prostaglandin reductase 1	650.921	251.802	624.275	257.414	723.583	13.4869	322.153	6.64112	291.773	349.117	-1.6602	0.0629191	0.184839
Zfp474	zinc finger protein 474	2274.25	1914.34	2333.79	1843.45	2243.4	14.5244	1322.77	19.9233	1329.6	1477.34	-1.65912	0.085497	0.224319
5730559C18Rik	RIKEN cDNA 5730559C18 gene	98.0356	54.88	131.704	62.8333	451.876	44.6107	56.2596	49.8084	51.7066	111.302	-1.65435	0.00780769	0.0459375
Ccdc153	coiled-coil domain containing 153	28477.1	17922.5	29205.3	17895.3	33033.5	124.495	16117	90.7619	15903.5	17641.1	-1.65084	0.182556	0.363572
Fam117a	family with sequence similarity 117, member A	870.839	705.046	885.048	698.261	1338.19	32.1612	543.843	34.3124	534.61	626.924	-1.65073	0.0284723	0.109359
Cacna1s	calcium channel, voltage-dependent, L type, alpha 1S subunit	272.91	255.031	300.284	279.71	337.091	2.07491	174.137	2.21371	189.283	201.415	-1.65043	0.0926486	0.235243
Ajuba	ajuba LIM protein	367.413	333.799	305.552	311.126	382.133	21.7866	198.248	11.0685	201.286	236.935	-1.6503	0.0198911	0.0864458
Hint2	histidine triad nucleotide binding protein 2	884.97	399.655	849.488	379.027	887.77	149.394	264.554	139.463	312.086	474.045	-1.65002	3.11851e-05	0.000828309
Tuft1	tuftelin 1	195.188	156.892	200.189	169.245	337.091	13.4869	143.328	4.42741	108.03	147.542	-1.64781	0.0335221	0.1221
Lypla2	lysophospholipase 2	120.999	87.808	183.068	82.0887	556.491	58.0976	74.343	68.6249	61.8633	143.709	-1.64418	0.00473721	0.0327478
Lrrc36	leucine rich repeat containing 36	2250.4	3334.77	2182.33	3335.23	4504.23	22.8241	1973.77	24.3508	1978.7	2178.51	-1.64212	0.0950223	0.239479
Mia	melanoma inhibitory activity	772.803	289.25	856.073	309.099	630.593	2.07491	350.953	1.10685	380.413	399.152	-1.63741	0.214479	0.403083
Fam188b	family with sequence similarity 188, member B	264.078	242.763	279.211	236.132	196.152	19.7117	131.272	26.5645	134.807	170.077	-1.63673	0.00341531	0.02641
Sap30bpos	SAP30 binding protein, opposite strand	944.145	755.407	1031.24	722.583	1265.54	13.4869	596.084	5.53426	599.243	659.252	-1.63562	0.0875098	0.227806
Gse1	genetic suppressor element 1, coiled-coil protein	4128.98	3946.84	4425.24	3916.95	7195.15	1089.33	1943.63	1078.07	1966.7	3298.99	-1.63549	5.3768e-08	5.28482e-06
Adra2a	adrenergic receptor, alpha 2a	400.974	344.775	352.965	368.892	331.279	88.1839	138.64	89.6551	144.963	251.148	-1.63479	1.55934e-13	1.31276e-10
Crip1	cysteine-rich protein 1 (intestinal)	746.307	382.869	800.757	361.798	524.525	3.11237	373.724	2.21371	348.096	393.711	-1.63051	0.12002	0.278939
Tex26	testis expressed 26	362.113	442.914	359.551	450.981	425.723	14.5244	255.847	11.0685	245.606	285.37	-1.62945	0.0366821	0.129589
Prkd2	protein kinase D2	97.1524	276.337	107.997	277.683	264.442	43.5732	89.0777	32.0987	99.7199	143.12	-1.62639	0.000934205	0.0104561
Cfap43	cilia and flagella associated protein 43	2588.67	2561.93	2448.37	2447.46	4225.26	115.158	1714.58	102.937	1770.03	1997.15	-1.62423	0.0291039	0.11102
Nlrc5	NLR family, CARD domain containing 5	136.897	185.301	155.41	172.285	222.306	9.33712	86.3986	17.7096	112.647	122.032	-1.62022	0.0103879	0.0554563
Cd93	CD93 antigen	220.801	60.6908	183.068	56.7527	335.638	81.9591	23.4415	84.1208	34.1633	120.071	-1.61771	0.00951868	0.052284
Cebpa	CCAAT/enhancer binding protein (C/EBP), alpha	597.046	391.908	575.544	404.363	592.815	96.4835	240.443	108.472	220.676	358.639	-1.61679	2.36098e-06	0.000105823
Vwa5b1	von Willebrand factor A domain containing 5B1	1504.98	1611.53	1539.61	1684.34	3549.63	46.6856	1238.38	38.7398	1257.58	1385.72	-1.61547	0.0588285	0.176645
Erich2	glutamate rich 2	2430.58	1493.38	2213.94	1495.84	2298.61	17.6368	1254.45	17.7096	1302.82	1391.66	-1.61547	0.0929728	0.235787
Gm19461	predicted gene, 19461	358.581	452.598	416.183	483.411	664.011	35.2736	296.702	27.6713	260.38	332.757	-1.61279	0.0128842	0.0641661
Spsb4	splA/ryanodine receptor domain and SOCS box containing 4	389.493	335.736	431.988	311.126	440.252	29.0488	204.946	38.7398	226.216	267.505	-1.61025	0.00524644	0.035139
Myo1d	myosin ID	1278	507.478	1302.55	507.734	861.616	289.451	277.949	299.957	301.93	625.184	-1.60821	3.06016e-06	0.000131383
Itga2b	integrin alpha 2b	142.196	96.2014	176.483	118.573	188.887	4.14983	79.0313	3.32056	102.49	101.259	-1.60709	0.0557038	0.170582
Hc	hemolytic complement	512.258	593.995	439.89	584.755	834.009	22.8241	365.687	15.4959	373.95	415.874	-1.60682	0.0405758	0.138468
Capg	capping protein (actin filament), gelsolin-like	153.677	264.07	200.189	251.333	438.799	2.07491	158.732	3.32056	179.127	183.48	-1.60577	0.0984413	0.245282
Pih1d2	PIH1 domain containing 2	794	891.638	790.221	921.218	738.113	60.1725	517.052	36.5261	475.516	580.495	-1.6014	0.0161949	0.0749838
Traf1	TNF receptor-associated factor 1	1208.22	988.485	1186.65	1010.4	1884.51	68.4722	789.643	44.2741	752.516	881.464	-1.60082	0.0277327	0.107501
2017-03-10	membrane-associated ring finger (C3HC4) 10	392.142	253.739	387.208	272.616	444.611	28.0113	208.294	17.7096	206.826	245.684	-1.59995	0.0155541	0.0730233
Pced1b	PC-esterase domain containing 1B	227.867	259.55	225.213	230.051	424.27	69.5096	104.482	77.4797	108.953	191.931	-1.59455	4.45985e-08	4.49771e-06
9530062K07Rik	RIKEN cDNA 9530062K07 gene	340.917	116.862	342.429	85.129	69.743	45.6481	75.0128	48.7015	84.0233	134.274	-1.59028	0.00421987	0.0302627
Lrrc48	leucine rich repeat containing 48	2548.93	2371.46	2623.53	2333.95	3366.55	223.053	1555.85	220.264	1522.58	1862.91	-1.58858	0.00626138	0.0395302
Dnah7a	dynein, axonemal, heavy chain 7A	559.068	743.14	566.325	745.892	746.831	45.6481	411.9	65.3043	370.256	472.707	-1.58833	0.00757242	0.0450908
1110017D15Rik	RIKEN cDNA 1110017D15 gene	4624.45	3330.89	5160.14	3412.25	4411.24	40.4608	2767.44	46.4878	2717.37	2945.64	-1.5879	0.0915068	0.233785
Ankrd54	ankyrin repeat domain 54	637.673	298.289	701.98	323.288	376.321	75.7344	233.745	56.4495	255.763	328.805	-1.58593	0.00181883	0.0169248
Rapgef3	Rap guanine nucleotide exchange factor (GEF) 3	604.111	279.565	669.054	270.589	383.586	98.5584	198.918	87.4414	202.21	310.448	-1.58495	0.000115606	0.00228884
Rrm2	ribonucleotide reductase M2	262.311	178.199	246.286	182.419	319.655	19.7117	135.961	13.2822	147.733	167.284	-1.58176	0.0158754	0.0740534
Sap30	sin3 associated polypeptide	165.159	97.4927	147.508	92.2231	220.853	68.4722	25.4508	87.4414	12.9267	101.947	-1.57924	0.00451095	0.0316155
Cdh5	cadherin 5	126.298	411.923	118.533	451.995	645.122	15.5619	221.02	9.96167	222.523	246.993	-1.57865	0.0667132	0.192486
Fank1	fibronectin type 3 and ankyrin repeat domains 1	2471.2	1776.17	2362.76	1742.1	1508.19	145.244	1208.91	112.899	1173.56	1389	-1.57831	0.0145189	0.0697419
Rsph1	radial spoke head 1 homolog (Chlamydomonas)	24903.7	13667.1	25217.3	13897.3	24657	225.128	13401.2	233.546	13568.4	14419	-1.57771	0.0929717	0.235787
Lamb2	laminin, beta 2	154.561	118.799	144.874	111.478	507.089	22.8241	108.501	28.7782	117.263	146.019	-1.57425	0.0147766	0.0706294
Cotl1	coactosin-like 1 (Dictyostelium)	435.419	260.841	418.817	243.226	472.218	64.3224	186.862	61.9838	177.28	257.886	-1.573	0.000238296	0.00394042
Nubpl	nucleotide binding protein-like	931.78	890.347	806.025	885.747	1083.92	73.6595	535.136	92.9756	535.533	648.347	-1.57042	0.00565252	0.0369015
Gldc	glycine decarboxylase	324.136	172.388	356.917	216.876	299.314	92.3337	84.3894	106.258	85.8699	193.165	-1.56974	1.54528e-08	1.84891e-06
Usf1	upstream transcription factor 1	431.003	293.124	485.986	302.005	514.354	132.795	151.365	130.609	130.19	285.715	-1.56809	1.45115e-10	4.13215e-08
Fam167a	family with sequence similarity 167, member A	3667.06	5292.37	3836.52	5271.92	6688.06	77.8093	3273.77	78.5865	3249.21	3492.81	-1.56792	0.0778104	0.211867
Ttc29	tetratricopeptide repeat domain 29	1076.63	1153.13	1087.87	1166.47	1486.4	2.07491	812.415	1.10685	796.836	842.547	-1.56643	0.260314	0.453931
Hk1os	hexokinase 1, opposite strand	136.013	200.151	130.386	200.661	309.484	9.33712	125.245	12.1754	116.34	137.755	-1.56524	0.0301465	0.113549
Ccdc108	coiled-coil domain containing 108	1990.74	1559.24	2107.26	1535.36	3372.36	187.78	1245.75	190.379	1239.11	1492	-1.56108	0.00860886	0.0489842
Tuba1a	tubulin, alpha 1A	61050.6	32361.1	70975	32792.9	36699.3	6554.66	24939.1	6729.66	25204.2	33034.1	-1.56062	0.0014321	0.0142204
4930523C07Rik	RIKEN cDNA 4930523C07 gene	353.281	583.665	406.964	627.32	313.843	21.7866	285.986	25.4576	286.233	322.726	-1.55952	0.0289654	0.11071
Ccdc13	coiled-coil domain containing 13	300.289	284.085	358.234	286.804	514.354	40.4608	184.853	39.8467	206.826	246.195	-1.55923	0.00345642	0.0266042
Zfp467	zinc finger protein 467	783.402	854.836	796.806	886.761	1134.78	196.079	381.761	215.836	415.5	629.529	-1.55737	4.62512e-08	4.64022e-06
Lrrc43	leucine rich repeat containing 43	228.75	227.913	246.286	217.89	406.834	4.14983	182.174	2.21371	171.74	187.55	-1.55719	0.100091	0.248055
Apcdd1	adenomatosis polyposis coli down-regulated 1	459.266	834.821	443.841	901.962	463.5	40.4608	375.064	22.1371	405.343	438.488	-1.55719	0.0333049	0.121622
Dmkn	dermokine	2413.8	1931.13	2533.98	1972.16	2475.87	29.0488	1488.2	29.885	1534.58	1600.96	-1.55573	0.0879715	0.228367
Ppp1r13l	protein phosphatase 1, regulatory (inhibitor) subunit 13 like	136.897	203.379	144.874	215.863	434.44	15.5619	152.035	15.4959	125.573	160.458	-1.55206	0.0274109	0.106599
Mrln	myoregulin	445.135	187.883	460.962	182.419	466.406	6.22474	231.066	6.64112	230.833	246.397	-1.55204	0.0867266	0.226686
Wdr6	WD repeat domain 6	193.422	213.063	255.505	202.688	576.832	79.8842	110.51	86.3345	115.417	203.739	-1.55112	7.29853e-05	0.00158955
Ulk4	unc-51-like kinase 4	886.736	927.149	906.12	892.841	1598.28	28.0113	688.51	35.4193	670.339	737.045	-1.5506	0.0521229	0.163495
Aifm2	apoptosis-inducing factor, mitochondrion-associated 2	293.224	214.355	275.26	237.145	190.34	90.2588	87.0684	73.0523	80.3299	171.226	-1.54866	3.7025e-13	2.56041e-10
Spata24	spermatogenesis associated 24	862.007	482.944	827.098	470.236	799.138	24.899	445.388	29.885	440.43	486.892	-1.54806	0.0412298	0.139936
Daw1	dynein assembly factor with WDR repeat domains 1	638.556	546.217	661.152	558.406	751.19	2.07491	447.398	0	413.653	446.516	-1.54786	0.287003	0.481897
Slc25a18	solute carrier family 25 (mitochondrial carrier), member 18	1592.42	1092.43	1695.02	1205.99	2180.92	171.18	859.298	193.699	903.019	1099.33	-1.54543	0.0031627	0.0248906
Sec14l3	SEC14-like lipid binding 3	386.843	43.904	339.795	40.5376	100.255	90.2588	45.5435	84.1208	30.47	129.081	-1.54317	0.0323824	0.119473
Car3	carbonic anhydrase 3	467.215	591.413	536.033	619.212	425.723	18.6742	348.274	12.1754	345.326	373.783	-1.54206	0.0551735	0.169521
Wdr38	WD repeat domain 38	120.999	161.412	158.044	163.164	268.801	6.22474	109.17	1.10685	122.803	123.525	-1.54041	0.0908944	0.232618
Rcsd1	RCSD domain containing 1	589.98	814.161	600.568	803.658	505.636	74.6969	385.78	76.3728	374.873	469.525	-1.53828	0.00341506	0.02641
Iqcd	IQ motif containing D	241.998	216.292	260.773	211.809	315.296	16.5993	164.09	9.96167	152.35	176.574	-1.53511	0.0303784	0.11413
Med9os	mediator complex subunit 9, opposite strand	415.989	320.241	406.964	306.059	281.878	23.8615	220.35	16.6028	218.83	245.642	-1.52705	0.0259697	0.102646
Elof1	ELF1 homolog, elongation factor 1	2742.35	1684.49	3268.88	1677.24	2810.06	238.615	1415.87	220.264	1505.96	1729.3	-1.52701	0.00890974	0.0500636
Antxr2	anthrax toxin receptor 2	190.772	322.178	183.068	309.099	344.356	11.412	178.155	18.8165	166.2	191.562	-1.52379	0.0329814	0.120775
Spaca9	sperm acrosome associated 9	717.161	948.455	773.1	926.285	1448.62	7.2622	679.133	0	653.719	683.748	-1.52254	0.288591	0.48316
Sp100	nuclear antigen Sp100	110.4	267.298	119.85	267.548	143.845	48.7605	89.7474	36.5261	77.5599	129.06	-1.52201	0.000337155	0.00502566
Ttc12	tetratricopeptide repeat domain 12	1473.18	1509.52	1477.71	1492.8	1772.63	26.9739	1067.59	25.4576	1034.13	1097.78	-1.52019	0.0832591	0.220812
Ush1g	Usher syndrome 1G	928.247	745.722	1058.9	727.65	1307.68	14.5244	676.454	7.74797	634.329	677.917	-1.51607	0.10859	0.261749
Tomm6	translocase of outer mitochondrial membrane 6 homolog (yeast)	604.111	238.889	559.74	245.253	1057.77	175.33	182.174	221.371	179.127	384.862	-1.51256	0.000721953	0.00874792
Gm21981	predicted gene 21981	604.111	238.889	559.74	245.253	1057.77	175.33	182.174	221.371	179.127	384.862	-1.51256	0.000721953	0.00874792
Gm12695	predicted gene 12695	241.115	320.241	239.7	337.476	335.638	1.03746	220.35	2.21371	189.283	209.673	-1.5124	0.144197	0.31305
Foxj1	forkhead box J1	10259.3	11338.9	12027.2	11639.4	19987.2	140.057	8884.32	140.57	9140.07	9284.1	-1.5118	0.110522	0.264692
Cfap44	cilia and flagella associated protein 44	3558.43	2705.26	3503.31	2618.73	4720.73	267.664	2120.45	316.56	2099.66	2434.53	-1.50982	0.0117507	0.0600814
Dnah11	dynein, axonemal, heavy chain 11	478.696	288.604	537.35	290.857	767.172	74.6969	267.903	61.9838	257.61	336.097	-1.50969	0.00365619	0.0274611
Gm5617	predicted gene 5617	927.364	949.101	1012.8	1031.68	2057.42	24.899	803.708	38.7398	811.609	850.813	-1.50955	0.0708376	0.199887
Bcl6b	B cell CLL/lymphoma 6, member B	364.763	253.739	374.038	261.468	446.064	29.0488	221.69	19.9233	205.903	241.849	-1.50943	0.0208016	0.0889889
Pik3c2g	phosphatidylinositol 3-kinase, C2 domain containing, gamma polypeptide	292.34	207.253	301.601	198.634	374.868	1.03746	194.899	0	190.207	195.649	-1.50833	0.19249	0.376066
Dnah6	dynein, axonemal, heavy chain 6	1451.1	1136.34	1295.96	1139.11	2683.65	184.667	882.74	210.302	891.016	1097.21	-1.50623	0.00448675	0.0315289
Pdlim4	PDZ and LIM domain 4	483.112	491.337	511.01	500.64	799.138	44.6107	360.329	37.633	341.633	396.605	-1.5044	0.0183503	0.0815506
Txnrd3	thioredoxin reductase 3	242.881	264.07	234.432	291.871	270.254	35.2736	152.705	36.5261	142.193	185.578	-1.50224	0.00157959	0.0152253
Kif19a	kinesin family member 19A	254.363	391.908	306.869	365.852	974.948	25.9364	264.554	19.9233	337.016	326.819	-1.50115	0.0523876	0.164095
Hap1	huntingtin-associated protein 1	1110.19	629.506	1124.75	584.755	1367.25	343.398	326.841	337.59	355.483	686.64	-1.49791	3.45343e-07	2.36508e-05
Bdh2	3-hydroxybutyrate dehydrogenase, type 2	595.279	638.545	657.201	577.661	836.915	6.22474	454.765	8.85482	466.283	471.303	-1.49729	0.111889	0.266755
Acad11	acyl-Coenzyme A dehydrogenase family, member 11	536.988	471.322	530.765	479.357	829.651	121.383	287.326	118.433	278.846	406.008	-1.49536	3.17353e-05	0.000837181
Nphp3	nephronophthisis 3 (adolescent)	536.988	471.322	530.765	479.357	829.651	121.383	287.326	118.433	278.846	406.008	-1.49536	3.17353e-05	0.000837181
Ptrf	polymerase I and transcript release factor	2648.73	2452.81	2842.16	2540.7	2881.26	127.607	1719.94	169.348	1781.11	1907.07	-1.49292	0.0285515	0.109564
Dyrk3	dual-specificity tyrosine-(Y)-phosphorylation regulated kinase 3	601.462	663.079	653.249	665.831	688.712	122.42	343.585	104.044	360.1	466.942	-1.49025	0.000170784	0.00306194
Rpp25l	ribonuclease P/MRP 25 subunit-like	291.457	233.724	312.137	237.145	231.024	46.6856	128.593	52.0221	143.117	186.212	-1.4895	0.000106798	0.0021541
Mn1	meningioma 1	2286.61	619.821	2399.64	621.239	1248.11	362.073	658.371	349.765	674.956	1024.51	-1.48822	0.0019895	0.0180686
Khk	ketohexokinase	840.81	414.505	892.95	410.443	784.608	43.5732	425.296	38.7398	447.816	477.638	-1.48361	0.0335529	0.1221
Zmynd12	zinc finger, MYND domain containing 12	283.508	228.559	275.26	214.849	377.774	18.6742	178.825	16.6028	180.05	197.123	-1.48206	0.0289908	0.110764
4921536K21Rik	RIKEN cDNA 4921536K21 gene	1849.43	1589.58	1767.46	1646.84	2561.6	17.6368	1318.08	16.6028	1350.84	1346.45	-1.47806	0.12714	0.288988
0610009L18Rik	RIKEN cDNA 0610009L18 gene	205.786	138.814	200.189	121.613	159.828	26.9739	90.4172	42.0604	76.6366	118.035	-1.47552	0.000187314	0.00329425
9530053A07Rik	RIKEN cDNA 9530053A07 gene	267.611	217.583	308.186	199.648	729.395	13.4869	227.048	16.6028	238.22	246.42	-1.47321	0.0659121	0.190778
Six4	sine oculis-related homeobox 4	429.237	900.032	453.06	864.465	741.019	122.42	380.422	118.433	355.483	484.952	-1.4706	0.00099816	0.0109372
Arhgef5	Rho guanine nucleotide exchange factor (GEF) 5	473.397	958.786	496.522	1007.36	658.199	117.233	397.166	112.899	410.883	514.716	-1.46835	0.00208471	0.0186105
Ccdc151	coiled-coil domain containing 151	782.518	442.268	882.414	494.559	1067.94	72.622	463.472	65.3043	459.82	525.657	-1.46622	0.0164836	0.0759209
Mdk	midkine	221.684	410.631	242.334	472.263	335.638	34.2361	210.304	43.1673	198.516	240.975	-1.46601	0.00944874	0.0520649
Spr	sepiapterin reductase	425.704	222.748	446.475	237.145	335.638	72.622	158.063	86.3345	164.353	238.787	-1.46579	5.2912e-05	0.00124186
Efemp2	epidermal growth factor-containing fibulin-like extracellular matrix protein 2	166.925	151.727	202.823	175.325	228.118	15.5619	111.18	27.6713	112.647	132.442	-1.46329	0.00817722	0.0473916
Lama2	laminin, alpha 2	833.744	568.169	848.171	532.056	550.679	197.117	300.721	181.524	286.233	477.602	-1.46263	3.5612e-08	3.74758e-06
Pdgfrb	platelet derived growth factor receptor, beta polypeptide	279.976	619.175	284.48	580.701	480.936	48.7605	277.949	50.9152	273.306	321.8	-1.46232	0.0116113	0.0596606
Prr12	proline rich 12	2463.25	1933.71	2913.28	2005.6	4309.53	548.815	1364.96	601.021	1442.25	1953.6	-1.46112	0.000177159	0.00315288
Arhgap28	Rho GTPase activating protein 28	191.655	377.703	194.921	373.96	209.229	35.2736	156.053	24.3508	175.433	193.175	-1.45995	0.013039	0.064737
Drc7	dynein regulatory complex subunit 7	3272.27	4884.96	3379.51	5050.99	6114.13	127.607	3150.54	107.365	3233.51	3257.88	-1.45604	0.0793808	0.214511
Tsnaxip1	translin-associated factor X (Tsnax) interacting protein 1	895.568	856.128	961.436	804.672	1188.54	10.3746	675.785	15.4959	674.956	675.883	-1.45089	0.115083	0.271883
Trim30d	tripartite motif-containing 30D	79.4883	202.087	85.6073	219.917	138.033	28.0113	95.7752	15.4959	72.0199	104.048	-1.45084	0.0110486	0.0577108
Ogg1	8-oxoguanine DNA-glycosylase 1	239.348	255.676	254.188	257.414	470.765	12.4495	187.532	21.0302	210.52	212.102	-1.45046	0.0444137	0.147128
Ascc1	activating signal cointegrator 1 complex subunit 1	6578.98	4346.49	7014.53	4432.79	6368.4	186.742	4045.33	201.447	3985.1	4128.87	-1.44939	0.0643669	0.187899
Tgif2	TGFB-induced factor homeobox 2	195.188	160.766	235.749	162.151	154.016	37.3485	89.7474	34.3124	103.413	130.299	-1.44764	0.000232504	0.00387433
Lrrn4cl	LRRN4 C-terminal like	28.2625	477.133	32.9259	469.223	53.7602	43.5732	105.822	55.3426	107.107	152.572	-1.4455	0.0894828	0.23059
Fndc1	fibronectin type III domain containing 1	76.8387	194.34	105.363	187.487	155.469	75.7344	21.4322	85.2277	30.47	103.596	-1.44399	0.00359834	0.0271755
Ccdc40	coiled-coil domain containing 40	3290.82	3700.85	3282.05	4033.49	6034.22	52.9103	2985.78	39.8467	2903.88	2924.87	-1.44354	0.12745	0.289379
Lrp2bp	Lrp2 binding protein	201.37	669.536	210.726	607.051	396.663	4.14983	318.134	4.42741	286.233	299.81	-1.44351	0.14899	0.319125
Ttll13	tubulin tyrosine ligase-like family, member 13	369.179	205.961	381.94	213.836	432.988	14.5244	223.029	22.1371	212.366	230.662	-1.43953	0.0467564	0.152646
Ldhd	lactate dehydrogenase D	135.13	142.042	144.874	143.909	354.527	45.6481	89.0777	43.1673	92.3333	132.301	-1.43762	0.000795715	0.00935836
Usp43	ubiquitin specific peptidase 43	250.83	521.683	264.724	512.801	467.859	26.9739	269.242	26.5645	272.383	290.34	-1.43757	0.0373706	0.131243
Unc13d	unc-13 homolog D (C. elegans)	193.422	161.412	229.164	144.922	283.331	5.18729	147.347	5.53426	140.347	145.629	-1.43642	0.0903401	0.231707
Cfap58	cilia and flagella associated protein 58	249.063	365.436	231.798	377	588.456	9.33712	255.847	5.53426	264.996	260.83	-1.43412	0.108784	0.262118
Ptma	prothymosin alpha	17308.1	7652.21	17643	7763.97	9345.56	1880.91	6984.89	1839.59	6979.47	8599.75	-1.43349	0.00430124	0.0306984
Tmem232	transmembrane protein 232	1177.31	1224.15	1119.48	1198.9	1397.77	96.4835	798.35	112.899	807.916	881.472	-1.42966	0.017265	0.0783413
Nagk	N-acetylglucosamine kinase	291.457	59.3995	277.894	55.7392	159.828	63.2849	62.2874	52.0221	72.9433	121.651	-1.42858	0.0087061	0.0493644
Wdr63	WD repeat domain 63	699.497	695.362	673.005	676.978	1067.94	6.22474	596.753	7.74797	522.606	549.568	-1.42756	0.143938	0.312698
Slco1a4	solute carrier organic anion transporter family, member 1a4	483.996	94.9101	416.183	81.0753	562.303	137.982	99.124	133.929	116.34	236.205	-1.42649	0.0131713	0.0651599
Uckl1os	uridine-cytidine kinase 1-like 1, opposite strand	637.673	655.977	748.076	681.032	998.196	3.11237	569.963	0	534.61	536.515	-1.42584	0.329551	0.523264
Angpt2	angiopoietin 2	112.167	315.721	111.948	309.099	106.067	4.14983	119.886	19.9233	140.347	137.701	-1.42424	0.0777939	0.21186
1810020O05Rik	Riken cDNA 1810020O05 gene	178.407	100.075	197.555	98.3037	242.647	18.6742	124.575	17.7096	81.2533	117.689	-1.42337	0.0206059	0.0885467
Fbxo36	F-box protein 36	1452.87	2340.47	1536.98	2454.55	2937.92	58.0976	1490.88	55.3426	1594.6	1546.86	-1.42278	0.0881738	0.228709
Bcor	BCL6 interacting corepressor	1761.11	1749.06	1968.97	1744.13	2456.99	504.204	898.814	521.328	963.959	1396.51	-1.42157	7.49245e-08	6.86211e-06
Tle3	transducin-like enhancer of split 3	2251.29	2117.72	2319.3	2233.62	2186.73	437.807	1241.06	462.664	1175.4	1602.84	-1.42096	5.36706e-05	0.00125359
1700040L02Rik	RIKEN cDNA 1700040L02 gene	4399.24	3468.42	4211.88	3638.25	4759.96	46.6856	2989.12	46.4878	3036.84	2955.21	-1.42059	0.131281	0.29452
Isg20	interferon-stimulated protein	198.721	276.983	235.749	281.736	177.263	11.412	164.09	16.6028	156.967	168.836	-1.42025	0.043734	0.145664
Idh2	isocitrate dehydrogenase 2 (NADP+), mitochondrial	1836.18	1432.04	1907.07	1357	2365.45	143.169	1224.99	126.181	1169.86	1284.66	-1.41716	0.0266244	0.104402
Irf4	interferon regulatory factor 4	920.298	622.404	916.656	599.957	1575.03	29.0488	664.399	28.7782	666.646	669.246	-1.41562	0.0858628	0.224944
Mki67	antigen identified by monoclonal antibody Ki 67	737.475	129.775	667.737	135.801	140.939	168.068	106.491	149.425	120.033	261.749	-1.41421	0.0187435	0.0827662
Gsn	gelsolin	780.752	545.572	774.417	533.07	524.525	87.1464	356.311	119.54	385.03	456.262	-1.41221	0.00189041	0.0174305
Cpn1	carboxypeptidase N, polypeptide 1	430.12	521.037	499.156	531.043	778.796	6.22474	418.598	5.53426	398.88	398.821	-1.41189	0.142118	0.310241
Katnal2	katanin p60 subunit A-like 2	679.183	293.769	611.104	280.723	525.978	61.21	276.61	87.4414	292.696	345.413	-1.41098	0.00647444	0.0403751
Tmem107	transmembrane protein 107	1685.15	1896.26	1739.8	1892.09	2401.77	68.4722	1358.94	101.83	1365.61	1389.99	-1.40945	0.0572481	0.173528
Wdr93	WD repeat domain 93	406.274	182.718	416.183	165.191	283.331	0	212.983	1.10685	223.446	210.137	-1.40901	0.23432	0.425423
Khnyn	KH and NYN domain containing	247.297	231.787	237.066	213.836	222.306	51.8729	113.189	65.3043	115.417	166.453	-1.40712	9.04248e-07	4.96004e-05
Acox2	acyl-Coenzyme A oxidase 2, branched chain	96.2692	92.3275	106.68	99.3172	351.621	6.22474	111.849	1.10685	105.26	107.851	-1.40648	0.142518	0.310693
Dnaic2	dynein, axonemal, intermediate chain 2	846.992	608.845	1029.92	639.481	902.299	15.5619	578.67	17.7096	602.936	582.491	-1.40631	0.106309	0.258066
Tuba1c	tubulin, alpha 1C	185.473	199.505	204.14	202.688	210.682	58.0976	99.7938	43.1673	99.7199	144.807	-1.40483	1.65387e-06	7.93177e-05
Rdm1	RAD52 motif 1	272.91	204.67	327.942	215.863	231.024	11.412	174.807	21.0302	170.817	181.164	-1.40244	0.0436485	0.145593
Slc35e4	solute carrier family 35, member E4	168.692	138.168	208.092	121.613	364.698	53.9478	97.7845	54.2358	96.0266	144.806	-1.39887	0.000598682	0.00774367
Tbata	thymus, brain and testes associated	213.735	516.518	250.237	477.331	448.97	75.7344	214.322	75.266	212.366	276.053	-1.39819	0.00195066	0.0178585
Scml4	sex comb on midleg-like 4 (Drosophila)	830.211	575.271	845.537	607.051	767.172	77.8093	470.169	95.1893	457.05	525.051	-1.39656	0.00918093	0.0510395
Calml4	calmodulin-like 4	3046.17	3807.38	2880.36	3742.64	5585.25	131.757	2817.67	98.5099	2748.76	2762.05	-1.39526	0.0863365	0.225946
Csrp2	cysteine and glycine-rich protein 2	2368.75	1657.38	2403.59	1619.48	2252.12	84.034	1482.84	68.6249	1496.72	1492.61	-1.39525	0.0716353	0.201171
Atf5	activating transcription factor 5	517.557	286.667	513.644	303.019	385.039	81.9591	225.708	94.0825	206.826	290.5	-1.39459	0.000301177	0.004632
Dnaic1	dynein, axonemal, intermediate chain 1	1508.51	1350.69	1457.96	1372.2	1358.53	120.345	938.999	133.929	953.803	1021.66	-1.39215	0.0187074	0.0826494
Lrrc71	leucine rich repeat containing 71	325.902	413.86	425.402	393.215	592.815	15.5619	322.153	11.0685	306.546	311.836	-1.39112	0.0886672	0.229343
Hist1h2bc	histone cluster 1, H2bc	1904.19	1288.07	1630.49	1229.3	1204.52	104.783	1017.36	114.006	977.809	1052.28	-1.39008	0.0304231	0.114208
Mycl	v-myc avian myelocytomatosis viral oncogene lung carcinoma derived	243.764	348.649	284.48	369.906	213.588	87.1464	136.63	87.4414	133.883	211.721	-1.38963	3.77146e-07	2.50951e-05
Nacc2	nucleus accumbens associated 2, BEN and BTB (POZ) domain containing	11338.6	2929.3	11256.7	3121.4	7105.06	2356.07	3071.5	2495.95	2995.29	5185.54	-1.38914	0.00156994	0.0151842
Tcf7l1	transcription factor 7 like 1 (T cell specific, HMG box)	369.179	1378.46	384.574	1411.72	1333.83	123.457	662.39	94.0825	614.939	708.071	-1.38349	0.0366712	0.129574
Nr4a3	nuclear receptor subfamily 4, group A, member 3	472.514	677.929	525.497	696.234	507.089	184.667	260.535	150.532	288.08	418.12	-1.38007	1.01517e-07	8.81464e-06
Ndnf	neuron-derived neurotrophic factor	551.119	1110.51	509.693	1120.87	727.942	226.166	397.166	184.844	429.35	584.184	-1.37709	0.000225621	0.00377916
Car9	carbonic anhydrase 9	904.4	1040.14	878.462	1026.62	1223.41	9.33712	774.239	4.42741	778.369	737.711	-1.37303	0.177983	0.357982
Colec12	collectin sub-family member 12	539.637	1493.38	501.79	1451.25	838.368	26.9739	704.584	17.7096	740.513	701.578	-1.37288	0.123925	0.284746
Supt3	suppressor of Ty 3	400.091	143.979	381.94	132.761	245.553	54.9852	140.649	57.5563	149.58	189.677	-1.36916	0.00482993	0.0332024
Thsd4	thrombospondin, type I, domain containing 4	194.305	367.373	281.846	417.538	645.122	188.817	110.51	187.058	104.337	277.434	-1.36895	0.000427192	0.00602456
6820408C15Rik	RIKEN cDNA 6820408C15 gene	1151.7	984.611	1263.04	986.078	1598.28	121.383	861.307	67.518	803.299	870.801	-1.36793	0.0342906	0.123829
Gadd45g	growth arrest and DNA-damage-inducible 45 gamma	184.59	114.279	208.092	132.761	478.03	69.5096	98.4543	67.518	109.877	162.568	-1.36669	0.00280536	0.0229586
Fam181b	family with sequence similarity 181, member B	203.137	374.475	181.751	342.543	387.945	77.8093	179.495	59.77	144.04	216.774	-1.36567	0.000872302	0.00995309
Ush1c	Usher syndrome 1C	238.465	123.964	226.53	116.546	135.127	12.4495	111.18	6.64112	130.19	122.344	-1.36433	0.0694911	0.19757
Ttc25	tetratricopeptide repeat domain 25	1228.54	979.446	1198.5	988.105	1460.24	26.9739	917.567	27.6713	847.619	852.74	-1.36329	0.109385	0.262879
Spag16	sperm associated antigen 16	3034.69	4198	2814.5	4140.92	3572.87	62.2474	2692.42	56.4495	2716.44	2587.62	-1.36192	0.129136	0.29157
Spata33	spermatogenesis associated 33	467.215	205.961	526.814	182.419	697.43	22.8241	292.684	18.8165	312.086	302.917	-1.36191	0.0856517	0.224543
1700001C02Rik	RIKEN cDNA 1700001C02 gene	1421.07	1359.09	1573.86	1354.97	1885.97	10.3746	1165.38	12.1754	1176.33	1106.58	-1.36139	0.174284	0.35285
Ccdc24	coiled-coil domain containing 24	747.19	778.004	782.319	799.605	1226.31	11.412	681.143	6.64112	651.873	631.611	-1.35883	0.161366	0.335866
Cfap45	cilia and flagella associated protein 45	7904.67	5491.87	7673.05	5427.99	8539.15	125.532	5300.46	140.57	5361.79	5107.23	-1.35877	0.122961	0.283339
Sdhaf1	succinate dehydrogenase complex assembly factor 1	264.078	119.445	326.625	110.465	119.144	53.9478	104.482	49.8084	84.0233	136.891	-1.3576	0.00255506	0.0215009
4930578M01Rik	RIKEN cDNA 4930578M01 gene	165.159	200.796	167.263	209.782	199.058	11.412	132.612	9.96167	139.423	137.274	-1.35695	0.0584859	0.17604
Osbpl5	oxysterol binding protein-like 5	695.964	790.272	708.565	796.564	947.342	154.581	466.821	152.746	454.28	574.126	-1.35681	0.000528621	0.00707373
Odf3b	outer dense fiber of sperm tails 3B	1974.84	2129.34	2399.64	2175.86	3571.42	11.412	1908.81	13.2822	1894.68	1786.59	-1.35611	0.27335	0.467445
Ccdc162	coiled-coil domain containing 162	199.604	220.811	194.921	190.527	261.536	34.2361	119.886	40.9535	137.577	155.561	-1.35407	0.00217815	0.0191272
Cfap126	cilia and flagella associated protein 126	6799.78	9879.04	7337.2	9875.98	10077.9	45.6481	6780.62	33.2056	6946.23	6419.51	-1.34929	0.28178	0.47632
Fam183b	family with sequence similarity 183, member B	4055.67	3897.12	4211.88	3810.54	4847.14	50.8354	3239.61	43.1673	3203.96	3039.99	-1.34925	0.154731	0.327081
Plekhg3	pleckstrin homology domain containing, family G (with RhoGef domain) member 3	665.052	669.536	713.833	702.314	528.884	247.952	285.316	215.836	279.77	478.722	-1.34874	6.2925e-16	1.10765e-12
Ccdc33	coiled-coil domain containing 33	2257.47	3509.09	2451	3573.39	3014.93	15.5619	2245.69	11.0685	2380.35	2162.06	-1.34802	0.282436	0.477041
Klf15	Kruppel-like factor 15	906.167	1530.83	823.147	1514.08	1381.78	258.327	704.584	281.141	691.576	899.07	-1.34629	0.000565949	0.00742948
Oplah	5-oxoprolinase (ATP-hydrolysing)	334.734	148.499	416.183	167.218	541.961	36.311	206.955	46.4878	215.136	234.832	-1.34603	0.0292411	0.111434
Mthfd1l	methylenetetrahydrofolate dehydrogenase (NADP+ dependent) 1-like	400.091	432.583	343.746	410.443	354.527	124.495	194.229	107.365	183.743	283.469	-1.34456	1.05237e-08	1.36423e-06
Lmtk3	lemur tyrosine kinase 3	340.917	70.3755	388.525	74.9946	196.152	116.195	50.2318	114.006	57.2466	156.516	-1.3443	0.0207477	0.0888216
Hspg2	perlecan (heparan sulfate proteoglycan 2)	261.428	249.22	283.163	247.28	383.586	31.1237	182.174	39.8467	194.823	208.072	-1.34297	0.0138672	0.0676138
9130023H24Rik	RIKEN cDNA 9130023H24 gene	250.83	606.908	235.749	630.36	431.535	79.8842	281.298	76.3728	241.913	314.983	-1.34158	0.00800292	0.0465923
1700024G13Rik	RIKEN cDNA 1700024G13 gene	1806.15	1251.26	1858.34	1267.81	1904.85	18.6742	1253.12	12.1754	1269.58	1182.44	-1.3411	0.170615	0.348337
Prr18	proline rich 18	2940.18	2747.23	2875.09	2782.91	3452.28	416.02	1928.23	384.078	1947.31	2163.7	-1.33976	0.00727468	0.0438487
Pim3	proviral integration site 3	516.674	250.511	563.691	272.616	472.218	144.207	189.541	144.998	177.28	303.526	-1.33635	1.79128e-05	0.000542711
Ston1	stonin 1	302.056	1226.08	287.114	1247.55	739.566	33.1986	529.778	33.2056	608.476	556.336	-1.33579	0.109895	0.263712
Calb2	calbindin 2	144.845	71.6668	179.117	73.9812	244.1	77.8093	37.5064	80.8002	30.47	104.477	-1.33383	0.00718984	0.0434646
Efhc2	EF-hand domain (C-terminal) containing 2	204.903	234.37	181.751	221.944	183.075	42.5358	113.189	40.9535	128.343	150.118	-1.33135	0.000783787	0.00926524
Cib1	calcium and integrin binding 1 (calmyrin)	324.136	195.631	412.232	185.46	357.433	46.6856	184.183	63.0906	173.587	215.826	-1.33041	0.00526036	0.0352083
Tsen34	tRNA splicing endonuclease subunit 34	461.915	495.857	503.107	471.25	470.765	133.832	267.233	132.822	228.063	351.649	-1.33013	3.04446e-07	2.13587e-05
Pwwp2b	PWWP domain containing 2B	142.196	142.042	147.508	132.761	387.945	78.8468	73.6733	85.2277	64.6333	139.426	-1.32955	0.000759624	0.0090906
Txnip	thioredoxin interacting protein	4884.12	4223.18	4917.81	4141.93	4356.03	223.053	3324.67	197.02	3430.18	3299.78	-1.32827	0.0705277	0.199245
Gabarapl2	gamma-aminobutyric acid (GABA) A receptor-associated protein-like 2	2626.65	1089.21	3512.53	1021.55	1027.26	480.343	1030.76	417.283	1027.67	1359.25	-1.32756	0.00649067	0.0404242
Pfkfb4	6-phosphofructo-2-kinase/fructose-2,6-biphosphatase 4	196.954	96.847	210.726	90.1962	124.956	72.622	38.1761	74.1591	45.2433	105.542	-1.32694	0.000690417	0.00849641
Cbr3	carbonyl reductase 3	347.099	208.544	409.598	202.688	309.484	89.2213	139.309	99.6167	141.27	216.315	-1.32682	1.34275e-05	0.000430459
Gm20743	predicted gene, 20743	52.9922	300.226	64.5347	310.113	297.861	21.7866	158.063	23.2439	123.727	150.283	-1.32502	0.0759406	0.20875
Nxt1	NTF2-related export protein 1	226.1	177.553	226.53	188.5	174.357	88.1839	74.343	88.5482	67.4033	145.724	-1.32307	8.06341e-11	2.6022e-08
Ttc21a	tetratricopeptide repeat domain 21A	846.109	826.428	869.243	818.86	1952.8	30.0863	796.341	23.2439	848.543	779.073	-1.32303	0.127572	0.289548
Lrriq1	leucine-rich repeats and IQ motif containing 1	2138.24	1635.42	1900.48	1594.14	1984.77	337.174	1150.64	336.483	1132.93	1356.7	-1.32292	0.00158071	0.0152275
Bank1	B cell scaffold protein with ankyrin repeats 1	637.673	482.298	619.006	464.156	623.328	90.2588	373.724	97.403	341.633	414.387	-1.32157	0.00381871	0.0282675
A2m	alpha-2-macroglobulin	122.765	130.421	139.606	115.532	308.031	16.5993	118.547	23.2439	101.567	119.59	-1.32142	0.0318118	0.117957
Spag17	sperm associated antigen 17	1109.3	949.747	1143.19	1009.39	1296.06	7.2622	878.721	4.42741	872.549	807.849	-1.32122	0.282825	0.477448
Ly6a	lymphocyte antigen 6 complex, locus A	216.385	3.87388	222.579	2.02688	308.031	104.783	22.7717	95.1893	18.4667	110.456	-1.32048	0.232846	0.42402
Hey2	hairy/enhancer-of-split related with YRPW motif 2	447.784	1055.63	454.377	1004.32	1083.92	81.9591	559.917	65.3043	588.163	593.486	-1.32027	0.043829	0.145893
Pak4	p21 protein (Cdc42/Rac)-activated kinase 4	967.108	873.56	1120.8	937.433	1205.97	271.814	542.503	270.072	550.306	748.841	-1.31858	5.0798e-06	0.000200735
Slc9a3r1	solute carrier family 9 (sodium/hydrogen exchanger), member 3 regulator 1	1625.09	1720	1909.7	1741.09	2611	266.627	1263.16	266.751	1284.36	1409.75	-1.31807	0.00930943	0.0515761
Tcf3	transcription factor 3	562.601	706.983	512.327	768.188	915.376	200.229	363.678	209.195	337.016	508.399	-1.31769	3.40189e-06	0.000143509
Ccs	copper chaperone for superoxide dismutase	641.206	183.364	742.808	163.164	351.621	73.6595	249.819	79.6934	264.073	305.49	-1.3176	0.0243692	0.0983044
Celsr1	cadherin, EGF LAG seven-pass G-type receptor 1	169.575	415.151	129.069	448.954	220.853	72.622	141.988	75.266	154.197	203.075	-1.31701	0.00413669	0.0298319
Vat1	vesicle amine transport 1	564.367	426.773	566.325	404.363	502.73	164.956	226.378	169.348	228.986	361.581	-1.31572	1.74742e-10	4.76554e-08
Lars2	leucyl-tRNA synthetase, mitochondrial	176658	69747.9	162978	69743	111593	40148.6	55057.4	39565.6	55176.5	86740.9	-1.31493	0.000109662	0.00219812
Pald1	phosphatase domain containing, paladin 1	81.2547	138.814	80.3391	167.218	316.749	44.6107	75.0128	58.6632	72.9433	115.067	-1.31492	0.00438245	0.0310415
Dynlrb2	dynein light chain roadblock-type 2	6129.43	4619.6	6734	4628.38	7638.31	49.798	4705.71	23.2439	4797.64	4369.57	-1.31334	0.282958	0.47759
Ppp1r32	protein phosphatase 1, regulatory subunit 32	1158.76	1958.25	1305.18	1998.5	2455.53	13.4869	1421.89	15.4959	1406.24	1303.7	-1.31319	0.190824	0.373716
Tekt3	tektin 3	147.495	169.159	148.825	165.191	159.828	1.03746	119.217	0	133.883	116.071	-1.31306	0.238473	0.429739
Acta2	actin, alpha 2, smooth muscle, aorta	4764.88	6526.84	4975.76	6701.88	7067.29	141.094	4687.63	157.173	4684.99	4411.95	-1.31297	0.119993	0.278922
Ckap2l	cytoskeleton associated protein 2-like	131.597	222.103	130.386	244.239	84.2727	22.8241	113.189	24.3508	100.643	119.289	-1.31262	0.0218303	0.0919914
Lepr	leptin receptor	411.573	453.89	308.186	467.196	271.707	48.7605	265.893	39.8467	261.303	280.928	-1.31095	0.0219196	0.0922273
Prorsd1	prolyl-tRNA synthetase domain containing 1	403.624	524.911	425.402	483.411	371.962	81.9591	274.6	63.0906	291.773	324.526	-1.31052	0.00487049	0.0333831
Cep131	centrosomal protein 131	832.861	544.28	919.29	565.5	1019.99	99.5959	524.42	91.8688	535.533	570.371	-1.30963	0.0185878	0.0822663
Eya2	EYA transcriptional coactivator and phosphatase 2	355.048	670.181	376.672	664.817	655.293	47.723	395.157	38.7398	396.11	399.971	-1.30941	0.0487555	0.156611
Mknk2	MAP kinase-interacting serine/threonine kinase 2	345.333	380.932	380.623	390.175	459.141	137.982	182.844	109.578	199.44	287.339	-1.30728	8.00187e-09	1.13927e-06
Bola1	bolA-like 1 (E. coli)	418.638	383.514	495.205	405.376	874.693	87.1464	330.19	76.3728	337.94	378.786	-1.30709	0.010825	0.0568957
Hist1h4k	histone cluster 1, H4k	272.027	327.343	247.603	313.153	215.041	23.8615	186.192	28.7782	204.98	202.109	-1.30698	0.0332727	0.121558
Spa17	sperm autoantigenic protein 17	4237.61	4088.88	4181.59	3935.19	5089.78	99.5959	3391.65	126.181	3349.85	3166.7	-1.30581	0.117689	0.275484
1700001L19Rik	RIKEN cDNA 1700001L19 gene	2661.98	1652.21	2688.07	1732.98	2401.77	325.762	1441.32	374.116	1462.56	1637.86	-1.30524	0.00673852	0.0414874
Ifit1	interferon-induced protein with tetratricopeptide repeats 1	466.331	735.392	414.866	675.965	344.356	70.5471	350.953	63.0906	370.256	387.973	-1.30191	0.0205645	0.0884477
Slc6a12	solute carrier family 6 (neurotransmitter transporter, betaine/GABA), member 12	4.41602	316.367	3.95111	326.328	68.29	25.9364	93.0962	22.1371	92.3333	105.873	-1.30106	0.226879	0.417909
Ccdc113	coiled-coil domain containing 113	3402.98	1989.24	3413.75	1836.35	3208.18	85.0715	2141.21	100.724	2170.75	2038.7	-1.30047	0.108361	0.261458
Sssca1	Sjogren's syndrome/scleroderma autoantigen 1 homolog (human)	199.604	311.202	226.53	316.193	177.263	71.5846	124.575	97.403	106.183	181.171	-1.29947	4.64394e-06	0.000186171
Fam89b	family with sequence similarity 89, member B	199.604	311.202	226.53	316.193	177.263	71.5846	124.575	97.403	106.183	181.171	-1.29947	4.64394e-06	0.000186171
Erap1	endoplasmic reticulum aminopeptidase 1	108.634	225.331	94.8265	181.406	135.127	47.723	79.7011	42.0604	72.9433	109.75	-1.29616	0.000425175	0.00600924
Itpkb	inositol 1,4,5-trisphosphate 3-kinase B	1393.7	1758.1	1587.03	1786.7	3397.06	116.195	1496.91	114.006	1507.8	1461.94	-1.2946	0.0742404	0.205565
Cd44	CD44 antigen	126.298	280.211	111.948	292.884	72.6489	50.8354	81.0406	66.4112	90.4866	130.307	-1.29437	0.00557227	0.0365424
Dnah2	dynein, axonemal, heavy chain 2	256.129	221.457	268.675	209.782	669.823	49.798	225.708	47.5947	205.903	239.43	-1.29375	0.025429	0.101188
Crygn	crystallin, gamma N	503.426	171.742	567.642	171.271	430.082	9.33712	277.279	11.0685	303.776	271.736	-1.29275	0.146288	0.315011
Ccdc96	coiled-coil domain containing 96	3660.88	2769.18	3512.53	2816.35	3113.73	117.233	2564.5	107.365	2396.97	2339.86	-1.29168	0.101537	0.250466
Nme8	NME/NM23 family member 8	308.238	167.868	264.724	134.788	222.306	0	194.229	0	164.353	161.834	-1.29152	0.412887	0.601003
Uaca	uveal autoantigen with coiled-coil domains and ankyrin repeats	1452.87	2487.03	1428.98	2426.18	2471.52	125.532	1549.15	154.959	1525.35	1513.51	-1.29127	0.0595259	0.178068
Sh3bp4	SH3-domain binding protein 4	364.763	397.073	347.697	408.417	509.995	140.057	217.671	112.899	190.207	298.753	-1.28981	2.91607e-07	2.06856e-05
Copz2	coatomer protein complex, subunit zeta 2	335.617	862.584	346.38	925.271	761.361	64.3224	421.277	94.0825	478.286	476.576	-1.28778	0.0352767	0.126343
Plod2	procollagen lysine, 2-oxoglutarate 5-dioxygenase 2	635.907	563.004	655.883	539.15	775.89	96.4835	439.36	92.9756	409.96	467.624	-1.28537	0.0090106	0.0503964
Maats1	MYCBP-associated, testis expressed 1	2428.81	2024.75	2432.56	1985.33	3118.09	62.2474	1932.92	63.0906	1876.21	1769.33	-1.28532	0.126459	0.28821
Dnajb2	DnaJ heat shock protein family (Hsp40) member B2	5161.44	2281.72	5365.6	2314.7	3174.76	683.684	2267.13	747.126	2310.18	2700.7	-1.28445	0.00625481	0.0395016
Prpf8	pre-mRNA processing factor 8	8834.68	5752.71	9303.54	5802.96	9066.58	2309.38	4076.81	2352.06	4008.19	5722.99	-1.28227	5.28617e-06	0.000207199
2210408I21Rik	RIKEN cDNA 2210408I21 gene	1677.2	1793.61	1502.74	1778.59	2311.69	382.822	1139.26	350.872	1109.85	1338.51	-1.28064	0.00133887	0.0135447
Slc13a4	solute carrier family 13 (sodium/sulfate symporters), member 4	1172.01	5894.76	1231.43	5883.02	3577.23	260.402	2602.01	298.85	2691.51	2623.47	-1.27926	0.0914033	0.233673
Pxn	paxillin	1275.35	2255.89	1418.45	2198.15	3565.61	240.69	1500.26	209.195	1583.52	1583.01	-1.27779	0.0391529	0.135402
Rbp1	retinol binding protein 1, cellular	3210.44	3278.59	3586.29	3457.86	3950.65	182.592	2758.73	179.31	2650.89	2583.93	-1.27684	0.076977	0.210422
Stpg1	sperm tail PG rich repeat containing 1	2313.11	3940.38	2565.58	3935.19	4578.33	66.3973	2757.39	60.8769	2848.48	2562.86	-1.27401	0.157219	0.330571
Gpn2	GPN-loop GTPase 2	212.852	213.063	264.724	224.984	132.221	68.4722	108.501	59.77	108.953	154.838	-1.27323	2.85805e-05	0.000780543
Gtsf1l	gametocyte specific factor 1-like	664.169	264.07	694.077	284.777	714.865	0	431.323	1.10685	436.736	387.903	-1.27056	0.407421	0.596333
Trim68	tripartite motif-containing 68	276.443	537.824	262.09	541.177	402.475	69.5096	271.921	61.9838	265.92	298.816	-1.26952	0.013273	0.0655291
Nfatc1	nuclear factor of activated T cells, cytoplasmic, calcineurin dependent 1	819.613	1180.89	828.415	1203.97	1246.66	97.521	780.936	87.4414	787.603	781.449	-1.26741	0.0443036	0.146892
Tmem258	transmembrane protein 258	386.843	151.081	479.401	139.855	281.878	113.083	129.933	111.792	122.803	212.963	-1.26672	0.00176708	0.0165502
D2hgdh	D-2-hydroxyglutarate dehydrogenase	378.011	598.515	393.793	569.554	611.704	140.057	277.279	137.25	292.696	377.651	-1.26592	0.000104554	0.00211987
Plekhg2	pleckstrin homology domain containing, family G (with RhoGef domain) member 2	143.962	679.866	192.287	680.019	621.875	14.5244	369.036	17.7096	369.333	343.179	-1.26585	0.152496	0.324019
Zfp36l1	zinc finger protein 36, C3H type-like 1	7982.39	11000.5	8915.01	10983.7	10650.3	447.144	7754.44	484.801	7794.77	7334.79	-1.26554	0.088251	0.228847
Fam166b	family with sequence similarity 166, member B	1141.1	1475.95	1372.35	1436.05	1537.25	12.4495	1178.1	14.3891	1112.62	1031.14	-1.26477	0.195975	0.380336
Kirrel	kin of IRRE like (Drosophila)	216.385	497.148	227.847	522.935	402.475	75.7344	251.829	69.7317	223.446	276.392	-1.26415	0.00953711	0.052284
Oard1	O-acyl-ADP-ribose deacylase 1	3950.57	1979.55	3932.67	1896.15	2930.66	356.885	2069.55	355.3	2110.74	2175.79	-1.26386	0.027992	0.108164
Dlx4	distal-less homeobox 4	1149.05	1112.45	1177.43	1161.4	1067.94	12.4495	918.906	8.85482	948.263	839.638	-1.26337	0.198178	0.382602
5330413P13Rik	RIKEN cDNA 5330413P13 gene	1557.09	1623.16	1446.1	1574.89	1207.42	111.008	1106.44	111.792	1139.39	1097.48	-1.26306	0.0535441	0.16631
Pcbd2	pterin 4 alpha carbinolamine dehydratase/dimerization cofactor of hepatocyte nuclear factor 1 alpha (TCF1) 2	1072.21	714.731	1049.68	727.65	1233.58	195.042	596.753	161.6	645.409	710.739	-1.26191	0.0049316	0.0337065
Gm973	predicted gene 973	2878.36	2352.09	2893.53	2385.64	3456.64	88.1839	2230.96	73.0523	2269.55	2069.78	-1.26083	0.127536	0.289539
Lmntd1	lamin tail domain containing 1	342.683	623.049	413.549	665.831	742.472	39.4234	430.654	27.6713	433.043	413.153	-1.2592	0.0835493	0.221241
Mycbpap	MYCBP associated protein	1554.44	1816.2	1725.32	1772.51	3026.55	47.723	1602.06	49.8084	1610.29	1467.21	-1.25766	0.143503	0.312207
Ak8	adenylate kinase 8	801.066	1162.16	853.439	1188.77	958.966	29.0488	787.634	33.2056	814.379	736.519	-1.25424	0.125833	0.287358
Erich3	glutamate rich 3	1693.98	1266.11	1691.07	1254.64	1955.71	220.978	1107.11	226.905	1082.15	1166.52	-1.25307	0.014534	0.0697798
Nkd1	naked cuticle 1 homolog (Drosophila)	331.201	1168.62	346.38	1157.35	1351.27	144.207	573.312	131.715	613.093	646.35	-1.25159	0.0401403	0.137394
Patz1	POZ (BTB) and AT hook containing zinc finger 1	1002.44	1255.14	1008.85	1317.47	1047.6	297.75	635.599	289.995	667.569	835.823	-1.25127	6.49415e-05	0.00145963
Per1	period circadian clock 1	2269.83	3260.52	2537.93	3403.13	3498.77	667.085	1780.21	761.515	1822.66	2222.41	-1.25061	0.000456428	0.00632628
Cfap52	cilia and flagella associated protein 52	2667.27	1887.87	2623.53	1854.6	3327.32	43.5732	2035.39	34.3124	2043.33	1835.25	-1.25011	0.175094	0.353973
Macrod1	MACRO domain containing 1	378.011	292.478	413.549	336.462	498.372	48.7605	267.233	30.9919	297.313	284.797	-1.24984	0.0399821	0.137168
Rras	related RAS viral (r-ras) oncogene	533.455	1202.19	590.032	1211.06	995.29	98.5584	675.115	97.403	653.719	672.981	-1.24874	0.0420533	0.141885
Yeats2	YEATS domain containing 2	9248.91	9180.45	9451.04	9403.72	16498.6	833.078	8158.98	923.115	8203.81	7989.07	-1.24762	0.054904	0.168961
Dock6	dedicator of cytokinesis 6	136.013	359.625	185.702	386.121	656.746	84.034	192.89	89.6551	213.29	256.009	-1.24742	0.0140528	0.0682327
A930006K02Rik	RIKEN cDNA A930006K02 gene	264.961	143.334	246.286	145.935	239.741	11.412	159.402	9.96167	168.97	154.445	-1.2471	0.102998	0.252577
Fam46a	family with sequence similarity 46, member A	1888.29	3172.71	1656.83	3058.56	1861.27	337.174	1590	357.513	1645.38	1729.75	-1.24393	0.0167655	0.076654
Aif1l	allograft inflammatory factor 1-like	1975.73	1922.74	2095.4	1998.5	3023.65	178.443	1689.8	142.784	1714.63	1637.96	-1.24169	0.0635619	0.186151
Musk	muscle, skeletal, receptor tyrosine kinase	681.833	925.858	766.514	848.25	1993.49	40.4608	847.242	24.3508	852.236	775.581	-1.24123	0.146585	0.315494
Kyat3	kynurenine aminotransferase 3	328.552	345.421	296.333	361.798	363.245	72.622	218.341	55.3426	226.216	251.986	-1.24057	0.00436098	0.0309537
Ccdc67	coiled-coil domain containing 67	1787.6	1613.47	1660.78	1707.65	1586.65	46.6856	1390.42	40.9535	1353.61	1243.09	-1.23892	0.141065	0.308798
Nes	nestin	942.378	998.17	1028.6	979.997	1245.2	32.1612	829.829	36.5261	861.469	772.704	-1.23882	0.125704	0.287333
Man2c1	mannosidase, alpha, class 2C, member 1	203.137	116.862	184.385	106.411	184.528	70.5471	64.9664	70.8386	62.7866	118.274	-1.23868	1.19999e-05	0.000397867
Gas8	growth arrest specific 8	1005.97	903.906	1119.48	911.083	2044.34	225.128	779.597	224.691	797.759	890.217	-1.2386	0.00911821	0.0507636
Map10	microtubule-associated protein 10	249.947	246.637	239.7	270.589	572.473	82.9966	183.513	74.1591	192.976	234.777	-1.2385	0.00350411	0.026802
Plscr1	phospholipid scramblase 1	298.523	302.808	283.163	273.629	245.553	35.2736	208.964	22.1371	208.673	208.747	-1.23815	0.0417939	0.14133
Akr7a5	aldo-keto reductase family 7, member A5 (aflatoxin aldehyde reductase)	215.502	309.265	238.383	313.153	457.688	35.2736	212.983	46.4878	224.37	228.123	-1.23778	0.0282516	0.108776
Nphp4	nephronophthisis 4 (juvenile) homolog (human)	237.582	206.607	237.066	225.997	300.766	79.8842	135.961	58.6632	132.96	179.499	-1.2374	4.51616e-05	0.00109857
Itm2a	integral membrane protein 2A	398.325	1000.75	385.891	903.989	584.097	75.7344	494.95	76.3728	463.513	487.069	-1.23643	0.0447049	0.147793
Myh9	myosin, heavy polypeptide 9, non-muscle	1665.72	1634.13	1725.32	1623.53	2302.97	505.242	1007.98	513.58	1010.13	1332.07	-1.23635	1.61193e-05	0.00049859
Ak7	adenylate kinase 7	12303	10405.2	11740.1	10305.7	16585.7	80.9217	10404	97.403	10250.8	9130.32	-1.23599	0.30117	0.49707
Akna	AT-hook transcription factor	705.68	1180.24	829.732	1142.15	1845.28	52.9103	919.576	67.518	897.479	848.952	-1.23494	0.101777	0.250726
Meig1	meiosis expressed gene 1	2967.56	2847.3	2871.14	2809.26	4357.48	48.7605	2540.39	43.1673	2755.22	2360.03	-1.23494	0.18419	0.365267
Osr1	odd-skipped related 1 (Drosophila)	219.034	1921.45	247.603	2111	937.171	37.3485	868.675	33.2056	909.483	809.44	-1.2339	0.198481	0.383017
Zfand4	zinc finger, AN1-type domain 4	1146.4	681.803	1066.8	668.871	1429.73	126.57	741.421	106.258	723.893	743.527	-1.23303	0.0366888	0.129589
Ubxn11	UBX domain protein 11	1322.16	1140.21	1539.61	1125.93	1827.85	109.97	1095.72	137.25	1029.52	1036.47	-1.22914	0.0520899	0.163418
Sh3pxd2b	SH3 and PX domains 2B	1391.05	1362.31	1386.84	1390.44	2202.71	307.087	1002.63	319.88	1008.28	1152.36	-1.22875	0.00347431	0.0266957
Ccdc60	coiled-coil domain containing 60	1000.67	825.782	1064.16	840.142	1508.19	21.7866	843.224	21.0302	902.096	780.787	-1.22832	0.167738	0.344678
Cnksr3	Cnksr family member 3	284.392	158.829	279.211	185.46	437.346	44.6107	160.742	60.8769	192.053	200.391	-1.22683	0.0137502	0.0671995
Tsku	tsukushi, small leucine rich proteoglycan	198.721	181.427	202.823	186.473	297.861	18.6742	170.118	8.85482	166.2	159.017	-1.22678	0.0917328	0.233913
Chaf1a	chromatin assembly factor 1, subunit A (p150)	1043.06	592.058	1120.8	592.863	1022.9	108.933	661.72	91.8688	632.483	651.854	-1.22482	0.0387136	0.134411
Rab3d	RAB3D, member RAS oncogene family	250.83	322.178	251.554	309.099	201.964	81.9591	153.374	73.0523	147.733	199.083	-1.22451	6.83549e-05	0.00151264
Hic2	hypermethylated in cancer 2	1073.98	448.725	1065.48	510.774	380.68	188.817	408.552	190.379	402.573	518.884	-1.2244	0.00480286	0.0331049
Cfap57	cilia and flagella associated protein 57	756.905	848.38	813.928	869.532	1341.1	43.5732	751.467	34.3124	755.286	690.498	-1.22408	0.11662	0.273909
Hist1h1c	histone cluster 1, H1c	301.172	322.823	313.454	298.965	655.293	29.0488	279.289	22.1371	316.703	282.098	-1.22329	0.0890151	0.229844
S100a4	S100 calcium binding protein A4	285.275	218.874	330.576	234.105	203.417	28.0113	192.22	22.1371	192.976	189.732	-1.22176	0.0507462	0.160991
Dnali1	dynein, axonemal, light intermediate polypeptide 1	6828.05	8936.4	7101.45	9107.79	11118.2	66.3973	7282.27	56.4495	7375.58	6430.29	-1.22174	0.308552	0.503963
Tubb2b	tubulin, beta 2B class IIB	499.01	177.553	567.642	144.922	338.544	147.319	135.961	177.096	132.037	257.787	-1.2216	0.00469365	0.032528
Gprc5c	G protein-coupled receptor, family C, group 5, member C	102.452	397.073	133.021	411.457	448.97	10.3746	243.791	16.6028	240.99	222.748	-1.22091	0.151322	0.322539
Anpep	alanyl (membrane) aminopeptidase	270.26	1051.76	279.211	1122.89	687.259	24.899	521.071	21.0302	603.859	509.138	-1.22031	0.166234	0.342643
Etfb	electron transferring flavoprotein, beta polypeptide	1298.31	592.704	1342.06	608.064	1101.36	223.053	600.772	253.469	618.633	737.602	-1.2198	0.00398286	0.02908
Ccdc78	coiled-coil domain containing 78	166.925	145.271	171.215	138.841	145.298	4.14983	126.584	2.21371	130.19	114.521	-1.21924	0.177983	0.357982
Sorcs2	sortilin-related VPS10 domain containing receptor 2	888.503	644.356	928.51	638.468	1929.56	339.249	484.234	401.788	501.37	750.67	-1.21902	0.000832391	0.00962819
Rps6ka1	ribosomal protein S6 kinase polypeptide 1	413.339	515.872	431.988	474.29	902.299	98.5584	379.752	88.5482	373.026	408.63	-1.21808	0.0154232	0.0727576
Rpl38	ribosomal protein L38	3204.26	1566.34	3322.88	1559.69	2250.66	779.13	1290.62	760.408	1262.2	1777.35	-1.21788	0.000211347	0.00359922
Eno4	enolase 4	2321.06	2504.46	2454.95	2552.86	2978.61	70.5471	2202.83	56.4495	2079.34	1913.46	-1.21675	0.153819	0.325873
Lrrc23	leucine rich repeat containing 23	5019.25	3301.84	5282.63	3207.54	6243.45	82.9966	3897.31	89.6551	3865.99	3443.41	-1.21653	0.177941	0.357971
Zic3	zinc finger protein of the cerebellum 3	294.99	368.664	297.65	352.677	512.901	73.6595	234.415	81.9071	237.296	272.685	-1.21637	0.00381819	0.0282675
Mcm8	minichromosome maintenance 8 homologous recombination repair factor	246.414	240.181	247.603	241.199	286.237	114.12	121.896	91.8688	104.337	188.206	-1.21498	7.84079e-13	5.06071e-10
Ift27	intraflagellar transport 27	544.937	539.115	663.786	611.105	555.038	94.4086	403.194	108.472	397.033	435.232	-1.21436	0.0081017	0.0470518
Barx2	BarH-like homeobox 2	386.843	411.277	417.5	385.107	398.116	62.2474	304.07	50.9152	270.536	298.512	-1.21436	0.0194533	0.0849821
Dbi	diazepam binding inhibitor	107311	102291	109693	101921	148916	2953.64	95737.7	2842.4	95046	85190.2	-1.21425	0.152711	0.324305
Bola3	bolA-like 3 (E. coli)	461.032	398.364	471.499	366.866	395.21	87.1464	283.307	94.0825	255.763	312.586	-1.21338	0.00205771	0.0184375
Slc2a1	solute carrier family 2 (facilitated glucose transporter), member 1	3338.51	1958.89	3616.58	2006.61	4664.06	533.253	2155.95	545.678	2140.28	2328.87	-1.21335	0.0157813	0.0737565
Morn1	MORN repeat containing 1	285.275	537.824	330.576	538.137	754.096	53.9478	355.641	55.3426	381.336	365.797	-1.2074	0.0516402	0.162799
Ifitm1	interferon induced transmembrane protein 1	245.531	994.296	252.871	1072.22	331.279	7.2622	490.262	8.85482	496.753	433.259	-1.20727	0.233025	0.424186
Nudc	nudC nuclear distribution protein	6230.12	4784.24	6874.92	4821.95	7391.3	1049.91	4147.13	1032.69	4200.24	4503.61	-1.20698	0.00961938	0.0526456
Pcolce	procollagen C-endopeptidase enhancer protein	159.86	692.779	204.14	657.723	450.423	39.4234	328.851	36.5261	345.326	323.895	-1.20607	0.0982885	0.245063
2610306M01Rik	RIKEN cDNA 2610306M01 gene	146.612	155.601	155.41	171.271	162.734	79.8842	70.3245	64.1975	60.0166	118.45	-1.20526	1.47308e-10	4.13382e-08
Adamtsl4	ADAMTS-like 4	114.816	182.718	131.704	196.607	152.563	45.6481	105.822	33.2056	84.0233	116.345	-1.2047	0.00200247	0.0181413
Morn5	MORN repeat containing 5	624.425	513.289	674.322	498.613	775.89	3.11237	549.87	1.10685	517.066	461.966	-1.20443	0.35941	0.552497
Slc39a4	solute carrier family 39 (zinc transporter), member 4	341.8	288.604	372.721	308.086	719.224	12.4495	343.585	8.85482	339.786	303.901	-1.20316	0.171688	0.349642
Zfp428	zinc finger protein 428	222.567	89.7449	209.409	124.653	117.691	69.5096	69.6547	69.7317	56.3233	114.365	-1.20298	0.000464819	0.0064196
Pgls	6-phosphogluconolactonase	182.823	201.442	218.628	215.863	164.187	39.4234	153.374	27.6713	120.033	147.049	-1.2014	0.0142438	0.0688473
Ccdc121	coiled-coil domain containing 121	1746.98	2489.61	1619.95	2494.08	3755.95	21.7866	2070.89	16.6028	2105.2	1813.45	-1.2003	0.316289	0.511126
Rab3il1	RAB3A interacting protein (rabin3)-like 1	27.3793	361.562	39.5111	351.664	103.161	34.2361	121.896	35.4193	116.34	132.352	-1.19805	0.128647	0.291005
Gstt2	glutathione S-transferase, theta 2	215.502	179.49	169.898	164.177	151.11	13.4869	153.374	5.53426	133.883	131.828	-1.19744	0.118181	0.276335
Rbm8a	RNA binding motif protein 8a	2339.61	1197.67	2373.3	1165.46	1637.51	353.773	1156.67	373.009	1157.86	1306.09	-1.19589	0.00769357	0.0455289
Rbm8a2	RNA binding motif protein 8A2	2339.61	1197.67	2373.3	1165.46	1637.51	353.773	1156.67	373.009	1157.86	1306.09	-1.19589	0.00769357	0.0455289
Rps14	ribosomal protein S14	1378.68	522.974	1452.69	462.129	1240.84	403.571	479.546	396.253	485.673	758.04	-1.19584	0.00201392	0.0181967
Mrps6	mitochondrial ribosomal protein S6	1814.98	1659.96	1892.58	1683.32	1556.14	266.627	1189.49	299.957	1248.35	1290.16	-1.19583	0.0114023	0.0590168
Adh5	alcohol dehydrogenase 5 (class III), chi polypeptide	3299.65	1452.06	3272.83	1331.66	2372.71	691.984	1315.4	740.484	1348.99	1758.42	-1.195	0.00140673	0.0140549
Ddit4	DNA-damage-inducible transcript 4	809.014	925.212	935.095	953.648	757.002	388.009	359.659	417.283	368.41	657.037	-1.19466	3.10252e-18	1.00124e-14
Cgnl1	cingulin-like 1	995.37	1049.18	1053.63	1082.35	1402.12	233.428	732.044	245.721	739.589	837.048	-1.19356	0.00270929	0.0223806
Cfap221	cilia and flagella associated protein 221	676.534	1124.72	653.249	1107.69	887.77	19.7117	738.742	11.0685	786.679	667.351	-1.19337	0.196335	0.380597
Blvrb	biliverdin reductase B (flavin reductase (NADPH))	122.765	252.448	125.118	249.306	178.716	29.0488	121.896	37.633	135.73	139.185	-1.19191	0.0214075	0.0907228
Rassf4	Ras association (RalGDS/AF-6) domain family member 4	1268.28	1587.65	1346.01	1573.87	2285.53	160.806	1224.32	189.272	1248.35	1209.34	-1.19137	0.0455836	0.149923
Zfp36	zinc finger protein 36	810.781	982.029	865.292	1024.59	1294.6	219.941	644.306	230.225	647.256	746.558	-1.19134	0.00219042	0.0191989
Catip	ciliogenesis associated TTC17 interacting protein	2382.88	2031.21	2190.23	2044.11	2545.62	20.7491	1918.85	23.2439	1958.39	1679.48	-1.19122	0.224324	0.414845
Ubxn10	UBX domain protein 10	3304.06	4981.81	3624.48	4975.99	7391.3	107.896	4167.9	109.578	4129.14	3643.57	-1.18959	0.177858	0.357842
Rfx4	regulatory factor X, 4 (influences HLA class II expression)	1708.12	2104.81	1891.26	2031.95	3129.72	438.844	1446	510.259	1414.55	1630.61	-1.18941	0.00376243	0.0279778
Ahnak	AHNAK nucleoprotein (desmoyokin)	3032.92	2126.12	3063.42	2056.27	3975.35	783.28	1739.36	738.271	1740.48	2139.5	-1.18837	0.000841059	0.00968794
Podxl	podocalyxin-like	499.893	198.214	464.913	206.742	687.259	189.855	175.476	172.669	184.667	308.854	-1.18521	0.00294061	0.0237642
4932443I19Rik	RIKEN cDNA 4932443I19 gene	879.671	1234.48	812.611	1236.4	1040.33	11.412	906.181	5.53426	909.483	781.789	-1.18329	0.244137	0.436051
Gpc4	glypican 4	280.859	421.607	269.992	445.914	345.809	117.233	200.257	100.724	202.21	264.956	-1.18299	0.000112433	0.00224206
Icosl	icos ligand	128.065	272.463	188.336	274.642	255.724	37.3485	176.146	21.0302	158.813	168.063	-1.18278	0.0469562	0.153014
Rps2-ps6	ribosomal protein S2, pseudogene 6	173.991	110.406	230.481	113.505	100.255	41.4983	63.6269	65.3043	85.8699	109.438	-1.18257	0.00112893	0.0119843
Gm12366	predicted gene 12366	173.991	110.406	230.481	113.505	100.255	41.4983	63.6269	65.3043	85.8699	109.438	-1.18257	0.00112893	0.0119843
Eml3	echinoderm microtubule associated protein like 3	287.041	209.835	322.674	205.728	244.1	57.0602	175.476	65.3043	147.733	190.55	-1.18214	0.00232521	0.0200102
Maml1	mastermind like 1 (Drosophila)	729.526	1064.67	748.076	1033.71	1300.42	204.379	634.26	203.661	675.879	732.731	-1.18171	0.00585931	0.0377174
Lrrc51	leucine rich repeat containing 51	2665.51	2660.07	2709.14	2642.04	3795.18	134.869	2451.31	127.288	2389.58	2175	-1.18164	0.120903	0.280332
Iqck	IQ motif containing K	672.118	732.809	774.417	732.718	666.917	126.57	494.95	115.113	524.453	537.785	-1.18138	0.0121448	0.061544
Cand2	cullin-associated and neddylation-dissociated 2 (putative)	260.545	413.214	259.456	432.739	326.92	66.3973	221.69	59.77	248.376	254.345	-1.1811	0.0123815	0.0623518
2310009A05Rik	RIKEN cDNA 2310009A05 gene	237.582	180.781	179.117	200.661	169.998	64.3224	97.1147	79.6934	99.7199	145.443	-1.18075	1.55221e-07	1.21191e-05
Hist1h2be	histone cluster 1, H2be	1255.03	1446.89	1195.87	1476.58	1508.19	133.832	1094.38	138.357	1061.83	1034.55	-1.18036	0.0517706	0.163067
Commd1	COMM domain containing 1	472.514	241.472	417.5	242.212	188.887	117.233	150.695	140.57	143.117	234.911	-1.17986	0.000286648	0.0044653
Bcl2l1	BCL2-like 1	1468.77	1042.07	1583.08	1167.48	1641.87	483.455	732.714	482.588	735.896	1037.55	-1.1798	7.08822e-07	4.10926e-05
Nsmce1	NSE1 homolog, SMC5-SMC6 complex component	881.437	541.052	898.218	513.814	810.762	150.431	507.676	159.387	469.053	547.981	-1.17854	0.00631675	0.039776
Prdm1	PR domain containing 1, with ZNF domain	275.559	155.601	291.065	158.097	148.204	40.4608	147.347	39.8467	134.807	154.554	-1.1775	0.0162813	0.0752398
Marveld1	MARVEL (membrane-associating) domain containing 1	763.088	720.542	767.831	768.188	873.24	97.521	587.377	111.792	578.929	585.39	-1.17742	0.0276676	0.107382
Dvl2	dishevelled segment polarity protein 2	204.903	123.964	205.457	143.909	175.81	67.4347	87.7381	56.4495	88.6399	128.256	-1.1768	1.36978e-05	0.000438398
Hist2h2be	histone cluster 2, H2be	1903.3	3066.18	1809.61	3139.64	1506.74	233.428	1775.53	232.439	1802.35	1718.8	-1.1763	0.0596288	0.178215
Mlf1	myeloid leukemia factor 1	2253.05	2288.17	2138.86	2245.78	2467.16	33.1986	1983.82	30.9919	1987.93	1714.33	-1.17504	0.208775	0.395665
Zcchc3	zinc finger, CCHC domain containing 3	980.356	1422.36	941.68	1405.64	1252.47	261.439	815.764	235.76	812.533	903.111	-1.1749	0.00542048	0.0358949
1700007L15Rik	RIKEN cDNA 1700007L15 gene	197.838	174.325	206.775	160.124	281.878	28.0113	158.063	32.0987	142.193	153.478	-1.17448	0.0300826	0.113413
Pdlim3	PDZ and LIM domain 3	69.7731	218.229	100.095	227.011	405.381	43.5732	110.51	60.8769	145.887	153.482	-1.17438	0.0366037	0.129447
Spef2	sperm flagellar 2	1232.95	1396.53	1139.24	1400.57	1569.22	106.858	1090.36	101.83	1089.53	1014.12	-1.17375	0.0761471	0.209147
Cep128	centrosomal protein 128	3366.77	2944.15	3274.15	2765.68	4279.02	594.463	2311.33	636.44	2354.5	2502.94	-1.17343	0.00911528	0.0507636
Trappc6a	trafficking protein particle complex 6A	127.181	166.577	158.044	159.11	184.528	39.4234	104.482	37.633	98.7966	119.531	-1.17334	0.00207228	0.0185484
Lhb	luteinizing hormone beta	313.537	441.622	388.525	511.788	531.79	1.03746	380.422	1.10685	393.34	329.241	-1.17247	0.302632	0.4985
Rilpl2	Rab interacting lysosomal protein-like 2	702.147	437.103	737.54	443.887	892.129	163.918	407.882	144.998	421.963	483.507	-1.1719	0.00433771	0.0308881
Acacb	acetyl-Coenzyme A carboxylase beta	134.247	127.192	159.361	133.774	313.843	15.5619	141.319	15.4959	134.807	130.622	-1.17174	0.089756	0.230902
Tnfrsf1a	tumor necrosis factor receptor superfamily, member 1a	56.525	281.502	50.0473	292.884	448.97	31.1237	173.467	40.9535	155.12	170.066	-1.17111	0.113401	0.268892
Hmgn1	high mobility group nucleosomal binding domain 1	12773.8	8513.5	13959.3	8635.53	12443.3	1375.67	8726.26	1339.29	8574.99	8482.4	-1.17059	0.0401246	0.137389
Jmjd8	jumonji domain containing 8	180.174	84.5797	210.726	86.1425	152.563	39.4234	84.3894	40.9535	87.7166	107.407	-1.16958	0.00629487	0.0396867
Ccdc89	coiled-coil domain containing 89	998.02	1381.68	890.316	1409.7	1330.93	51.8729	1027.41	39.8467	1018.44	905.356	-1.16915	0.143579	0.312303
Lnx2	ligand of numb-protein X 2	292.34	562.358	329.259	587.796	338.544	139.019	229.727	121.754	260.38	317.909	-1.16791	0.000808656	0.00944391
Ttll3	tubulin tyrosine ligase-like family, member 3	500.776	622.404	632.177	599.957	820.933	88.1839	492.941	86.3345	463.513	478.58	-1.16599	0.0310329	0.11589
Adgb	androglobin	793.117	834.821	724.369	804.672	1734.86	6.22474	834.517	5.53426	897.479	737.288	-1.16593	0.348281	0.541038
Alpk3	alpha-kinase 3	249.063	242.118	292.382	260.454	309.484	9.33712	230.396	8.85482	233.603	203.966	-1.16482	0.158633	0.332281
Dtx1	deltex 1, E3 ubiquitin ligase	1238.25	1111.16	1284.11	1138.09	2760.66	510.429	816.434	550.106	808.839	1135.34	-1.16462	0.000625789	0.00796134
Kctd5	potassium channel tetramerisation domain containing 5	297.64	369.31	268.675	339.503	467.859	145.244	148.016	179.31	149.58	262.793	-1.16448	1.15052e-07	9.60242e-06
Lmod1	leiomodin 1 (smooth muscle)	272.027	471.968	244.969	504.693	296.408	34.2361	289.335	19.9233	295.466	269.892	-1.16276	0.100434	0.248619
Zfp960	zinc finger protein 960	219.034	118.153	192.287	103.371	43.5893	32.1612	81.0406	43.1673	84.9466	101.972	-1.16262	0.0236242	0.0963835
Klhl25	kelch-like 25	164.276	138.168	197.555	152.016	229.571	69.5096	72.3337	99.6167	72.9433	132.888	-1.16259	3.13178e-06	0.000134161
Fam107b	family with sequence similarity 107, member B	3143.32	4575.05	2921.18	4553.39	6072	383.859	3374.9	405.108	3434.8	3207.07	-1.16253	0.0695045	0.19757
1700113A16Rik	RIKEN cDNA 1700113A16 gene	103.335	229.85	127.752	232.078	164.187	24.899	120.556	29.885	130.19	129.192	-1.16249	0.0356978	0.127309
Nuf2	NUF2, NDC80 kinetochore complex component	418.638	393.845	366.136	385.107	403.928	42.5358	295.363	48.7015	315.78	296.67	-1.16203	0.0450054	0.148547
2810459M11Rik	RIKEN cDNA 2810459M11 gene	876.138	508.124	1078.65	537.124	906.658	163.918	551.88	146.105	533.686	589.143	-1.1613	0.0135198	0.0663754
Prps2	phosphoribosyl pyrophosphate synthetase 2	4712.77	2612.29	4686.01	2539.68	5576.53	1035.38	2601.34	986.206	2579.79	3036.67	-1.1602	0.00428889	0.0306344
Agbl5	ATP/GTP binding protein-like 5	430.12	678.575	463.596	666.844	886.317	231.353	315.455	240.187	330.553	471.445	-1.15989	2.29254e-05	0.000657462
Vasp	vasodilator-stimulated phosphoprotein	214.618	258.259	218.628	224.984	284.784	78.8468	120.556	102.937	126.497	181.123	-1.15865	8.09842e-08	7.19311e-06
Cnn3	calponin 3, acidic	6116.18	7831.05	5959.58	7642.36	7360.79	461.669	5866.4	469.306	5711.74	5268.79	-1.15863	0.0933563	0.236517
Eci1	enoyl-Coenzyme A delta isomerase 1	615.593	459.701	716.467	419.564	624.781	128.645	377.743	144.998	363.793	427.92	-1.1574	0.00287898	0.0234029
S100b	S100 protein, beta polypeptide, neural	12401.9	9955.87	12398.6	9897.26	14287.1	1787.54	8828.06	1649.21	8887.08	8899.19	-1.15645	0.02532	0.100899
Ttll9	tubulin tyrosine ligase-like family, member 9	416.872	629.506	395.111	644.548	706.147	26.9739	464.141	27.6713	483.826	421.644	-1.15459	0.132702	0.29671
Zfp423	zinc finger protein 423	4289.72	5770.79	4391	5865.79	9474.87	516.654	4774.03	547.892	4869.66	4500.04	-1.15413	0.0773198	0.211044
Rgs22	regulator of G-protein signalling 22	3545.18	2600.67	3433.51	2580.22	4912.52	132.795	3000.51	98.5099	2906.65	2578.95	-1.15356	0.160729	0.335059
C030037D09Rik	RIKEN cDNA C030037D09 gene	445.135	620.467	513.644	600.97	929.906	103.746	474.858	105.151	433.966	469.76	-1.15244	0.0231304	0.0952314
1700007G11Rik	RIKEN cDNA 1700007G11 gene	2032.25	2450.88	2045.36	2443.41	2744.68	29.0488	2119.78	24.3508	2044.26	1770.44	-1.15199	0.233272	0.424395
Krt1	keratin 1	125.415	239.535	113.265	255.387	180.169	80.9217	78.3615	89.6551	81.2533	138.218	-1.15064	0.000272519	0.00429356
Srgn	serglycin	121.882	491.337	130.386	472.263	194.699	22.8241	219.01	19.9233	246.53	213.206	-1.14953	0.13969	0.306913
Col6a1	collagen, type VI, alpha 1	188.122	168.514	193.604	207.755	152.563	101.671	66.3059	110.685	51.7066	137.881	-1.14818	5.15069e-05	0.0012133
Klhdc7a	kelch domain containing 7A	444.251	792.854	421.451	868.519	1005.46	128.645	533.796	107.365	506.91	534.361	-1.14492	0.0322555	0.119151
Ptbp1	polypyrimidine tract binding protein 1	2261.88	3252.12	2387.78	3393	3795.18	261.439	2453.99	277.82	2466.22	2283.27	-1.14455	0.0747012	0.20644
Dync2li1	dynein cytoplasmic 2 light intermediate chain 1	1866.21	1457.23	1755.61	1469.49	1733.4	229.278	1279.91	234.653	1252.96	1253.19	-1.14396	0.0303794	0.11413
Phgdh	3-phosphoglycerate dehydrogenase	142.196	215	179.117	241.199	117.691	68.4722	97.7845	84.1208	73.8666	135.494	-1.14372	7.25798e-05	0.00158752
Taf1a	TATA-box binding protein associated factor, RNA polymerase I, A	810.781	787.689	831.049	777.309	839.821	298.788	423.286	280.034	462.59	612.372	-1.14147	6.88163e-09	1.05753e-06
Pard3b	par-3 family cell polarity regulator beta	596.162	638.545	592.666	663.804	825.292	42.5358	584.698	45.381	529.07	502.017	-1.14146	0.104232	0.254603
Galm	galactose mutarotase	408.923	347.358	333.21	345.583	399.569	66.3973	269.242	48.7015	279.77	277.639	-1.14127	0.0254826	0.10127
Kalrn	kalirin, RhoGEF kinase	82882.5	183708	86410.7	185839	86430.4	11283.4	101642	11432.7	102469	94677.5	-1.14096	0.0876206	0.227944
2017-03-01	mitochondrial amidoxime reducing component 1	622.658	354.46	597.934	367.879	357.433	0	427.305	0	407.19	348.318	-1.14064	0.501936	0.675508
Mcm6	minichromosome maintenance complex component 6	344.449	370.601	366.136	357.745	325.467	99.5959	232.406	98.5099	207.75	266.962	-1.14044	0.000266466	0.00424307
Ccdc158	coiled-coil domain containing 158	241.998	283.439	242.334	297.952	148.204	3.11237	207.625	3.32056	226.216	183.8	-1.13988	0.239774	0.431292
Ampd3	adenosine monophosphate deaminase 3	595.279	1199.61	646.664	1182.69	942.983	255.215	563.265	274.499	565.08	691.698	-1.139	0.00163499	0.0155952
Tcp11	t-complex protein 11	450.434	607.554	536.033	624.279	1230.67	4.14983	586.037	0	662.953	522.457	-1.13837	0.440953	0.623305
Aacs	acetoacetyl-CoA synthetase	419.522	192.403	441.207	186.473	236.835	100.633	173.467	94.0825	167.123	223.527	-1.13817	0.00285678	0.0232713
Agbl2	ATP/GTP binding protein-like 2	1029.82	962.014	1018.07	986.078	1531.44	85.0715	930.962	89.6551	903.019	837.347	-1.13761	0.0892529	0.230274
B9d2	B9 protein domain 2	160.743	81.3515	221.262	70.9408	268.801	67.4347	77.022	59.77	86.7933	121.569	-1.13611	0.010685	0.0565904
Nhlrc4	NHL repeat containing 4	2547.16	1222.21	2564.27	1213.09	934.265	42.5358	1439.98	52.0221	1555.82	1285.7	-1.13425	0.196279	0.380597
Anxa5	annexin A5	10264.6	10577.6	9935.71	10251	10596.6	521.841	8996.84	513.58	8808.59	7829.59	-1.13223	0.127828	0.289861
Ednra	endothelin receptor type A	407.157	418.379	406.964	418.551	196.152	30.0863	290.674	23.2439	329.63	280.093	-1.132	0.111646	0.266436
Sp3os	trans-acting transcription factor 3, opposite strand	201.37	189.175	189.653	211.809	276.066	49.798	146.677	43.1673	148.657	161.819	-1.13141	0.00795891	0.0465163
Ttc34	tetratricopeptide repeat domain 34	936.196	2438.61	1090.51	2513.33	2228.87	18.6742	1635.55	22.1371	1686.01	1396.65	-1.13121	0.25635	0.449629
Vwa3a	von Willebrand factor A domain containing 3A	3879.91	4704.18	3903.69	4683.11	6455.58	214.754	4151.82	210.302	4051.58	3583.88	-1.13116	0.142586	0.310771
1700012B09Rik	RIKEN cDNA 1700012B09 gene	3622.02	3105.56	3453.27	3037.28	5986.27	67.4347	3421.79	60.8769	3468.96	2913.72	-1.13002	0.22268	0.413133
9930014A18Rik	RIKEN cDNA 9930014A18 gene	243.764	125.901	259.456	98.3037	168.545	52.9103	111.849	48.7015	112.647	135.786	-1.13	0.00788523	0.0462392
Iqca	IQ motif containing with AAA domain	1918.32	1570.86	1814.87	1596.17	1758.1	64.3224	1523.03	50.9152	1529.04	1313.96	-1.12857	0.1677	0.344644
Sik1	salt inducible kinase 1	547.586	573.98	563.691	579.688	973.495	175.33	425.965	178.203	403.496	491.271	-1.12814	0.00180328	0.0168275
Emp1	epithelial membrane protein 1	359.464	608.199	341.112	625.293	428.629	24.899	393.147	29.885	416.423	358.561	-1.12771	0.130705	0.293805
Polr3h	polymerase (RNA) III (DNA directed) polypeptide H	1196.74	743.785	1432.93	740.825	1282.98	209.566	746.779	215.836	802.376	819.091	-1.12753	0.0165553	0.0760341
Ring1	ring finger protein 1	1438.74	1319.06	1616	1290.11	1750.84	370.372	963.78	400.681	978.732	1125.37	-1.12708	0.00112736	0.0119742
Rgs12	regulator of G-protein signaling 12	899.984	583.019	1003.58	594.89	947.342	296.713	417.259	282.247	477.363	611.377	-1.12684	4.00794e-05	0.00101181
Leng1	leukocyte receptor cluster (LRC) member 1	461.032	488.755	429.353	482.398	277.519	92.3337	310.767	90.7619	289.003	324.658	-1.12615	0.00967995	0.0528426
Nek11	NIMA (never in mitosis gene a)-related expressed kinase 11	521.09	453.89	516.278	423.618	1059.22	47.723	500.978	60.8769	480.133	451.534	-1.12495	0.0951031	0.239589
Snrpd2	small nuclear ribonucleoprotein D2	784.285	361.562	844.219	318.22	697.43	197.117	319.474	241.294	343.48	456.342	-1.12459	0.00204645	0.0183706
Uck1	uridine-cytidine kinase 1	385.96	233.079	343.746	234.105	373.415	133.832	162.751	115.113	162.507	238.279	-1.12429	9.89682e-06	0.000343427
Ccdc53	coiled-coil domain containing 53	778.985	728.29	745.442	664.817	725.036	186.742	472.848	194.806	481.98	553.216	-1.12268	0.000906671	0.0102274
Cdk20	cyclin-dependent kinase 20	184.59	313.784	221.262	270.589	273.16	92.3337	125.914	104.044	141.27	191.883	-1.12258	4.42514e-06	0.000179255
Mcam	melanoma cell adhesion molecule	249.947	41.967	266.041	45.6048	145.298	71.5846	60.2781	77.4797	65.5566	113.751	-1.12256	0.0538741	0.166933
Art3	ADP-ribosyltransferase 3	291.457	163.349	305.552	147.962	94.4436	15.5619	156.723	15.4959	180.05	152.288	-1.12225	0.128684	0.291018
Ttll6	tubulin tyrosine ligase-like family, member 6	340.033	331.217	313.454	348.624	659.652	30.0863	345.595	24.3508	331.476	302.721	-1.12197	0.121269	0.280877
Rd3	retinal degeneration 3	831.094	1255.78	940.363	1216.13	1573.58	23.8615	1056.21	21.0302	1036.9	883.883	-1.12163	0.216978	0.405653
Tmem86a	transmembrane protein 86A	45.0434	295.061	68.4858	278.696	233.929	99.5959	71.664	94.0825	73.8666	140.047	-1.12138	0.0443194	0.146919
Myl9	myosin, light polypeptide 9, regulatory	2994.94	2931.24	3511.22	3092.01	3267.75	62.2474	2762.08	67.518	2918.65	2400.85	-1.12084	0.20707	0.393414
Phf13	PHD finger protein 13	340.917	441.622	341.112	395.242	383.586	153.544	185.523	163.814	196.67	289.114	-1.12073	3.15602e-11	1.27312e-08
Fhit	fragile histidine triad gene	214.618	176.262	188.336	155.056	156.922	52.9103	121.896	49.8084	101.567	135.264	-1.12029	0.000776541	0.00920088
Tbkbp1	TBK1 binding protein 1	357.697	202.087	360.868	216.876	302.219	130.72	132.612	150.532	115.417	218.781	-1.12006	1.39693e-05	0.000445613
Fam161a	family with sequence similarity 161, member A	1482.9	1223.5	1317.04	1218.16	1407.94	189.855	1026.74	194.806	1035.06	1010.66	-1.11985	0.0324196	0.119546
Rpa3	replication protein A3	385.077	207.898	392.476	207.755	328.373	61.21	214.322	60.8769	222.523	231.168	-1.11894	0.0196741	0.0856885
Spata18	spermatogenesis associated 18	5496.18	6034.22	5521.01	6156.65	7792.32	53.9478	5674.85	52.0221	5643.41	4713.84	-1.11821	0.343326	0.535812
Slc46a3	solute carrier family 46, member 3	177.524	219.52	169.898	223.97	135.127	46.6856	121.896	50.9152	120.957	140.721	-1.11743	0.00314611	0.024824
Rps27l	ribosomal protein S27-like	846.109	845.797	720.418	874.599	645.122	128.645	624.883	111.792	583.546	597.879	-1.11727	0.0303301	0.114004
Hps4	Hermansky-Pudlak syndrome 4	92.7364	297.643	113.265	314.167	210.682	104.783	89.0777	104.044	82.1766	156.508	-1.11686	0.00689796	0.0421474
5930430L01Rik	RIKEN cDNA 5930430L01 gene	355.048	302.808	293.699	318.22	871.787	178.443	237.094	132.822	240.066	325.554	-1.11647	0.00542572	0.0359051
Katnal1	katanin p60 subunit A-like 1	355.048	302.808	293.699	318.22	871.787	178.443	237.094	132.822	240.066	325.554	-1.11647	0.00542572	0.0359051
Car1	carbonic anhydrase 1	107.751	184.009	104.046	202.688	244.1	2.07491	150.695	8.85482	148.657	128.097	-1.1164	0.214583	0.403199
Phldb1	pleckstrin homology like domain, family B, member 1	1187.91	756.052	1406.59	782.376	1284.43	391.121	595.414	425.031	585.393	823.814	-1.11602	4.0428e-05	0.00101796
Shmt2	serine hydroxymethyltransferase 2 (mitochondrial)	354.165	331.862	410.915	387.134	573.926	171.18	198.248	172.669	215.136	312.804	-1.11553	4.84047e-07	3.06994e-05
Dync1h1	dynein cytoplasmic 1 heavy chain 1	18475.7	5741.09	18518.8	5851.61	12959.1	5894.83	5374.8	5990.29	5469.82	9364.01	-1.11513	0.00481939	0.0331856
Caps2	calcyphosphine 2	238.465	244.055	247.603	285.79	335.638	10.3746	235.085	26.5645	226.216	205.532	-1.11513	0.127105	0.288988
Parn	poly(A)-specific ribonuclease (deadenylation nuclease)	1155.23	912.945	1106.31	917.164	970.589	378.672	535.136	415.07	538.303	769.935	-1.11499	4.87511e-10	1.08502e-07
Intu	inturned planar cell polarity protein	1105.77	2099.64	1149.77	2094.78	1750.84	341.323	1201.54	356.407	1129.24	1247.7	-1.11465	0.0133656	0.0658314
Stk40	serine/threonine kinase 40	831.978	990.422	846.854	1007.36	1191.44	345.473	563.265	309.919	578.006	740.524	-1.11411	1.32464e-05	0.000426485
Rassf9	Ras association (RalGDS/AF-6) domain family (N-terminal) member 9	1832.65	1590.23	1621.27	1594.14	2111.18	17.6368	1626.17	19.9233	1569.67	1331.43	-1.11396	0.254464	0.447704
Pgpep1	pyroglutamyl-peptidase I	729.526	1126.01	753.344	1164.44	881.958	171.18	679.803	193.699	674.956	708.324	-1.11383	0.0149304	0.0711587
P2ry14	purinergic receptor P2Y, G-protein coupled, 14	58.2914	281.502	60.5836	260.454	92.9906	10.3746	127.254	8.85482	132.037	114.705	-1.11286	0.19	0.372666
Nod1	nucleotide-binding oligomerization domain containing 1	209.319	218.874	233.115	193.567	424.27	57.0602	170.788	50.9152	192.976	194.543	-1.11213	0.019456	0.0849821
Wdr92	WD repeat domain 92	889.386	680.512	860.024	684.072	700.335	259.364	446.058	237.973	467.206	580.548	-1.11099	3.1327e-05	0.000830939
Cfap70	cilia and flagella associated protein 70	1702.82	1880.77	1659.46	1762.37	2767.92	34.2361	1760.12	36.5261	1788.5	1488.08	-1.11092	0.224174	0.414796
Gjb2	gap junction protein, beta 2	446.018	5034.75	466.23	5048.96	2972.79	111.008	2492.17	97.403	2475.45	2127.2	-1.11026	0.253887	0.4471
Casc1	cancer susceptibility candidate 1	983.889	1312.6	806.025	1303.28	1476.23	22.8241	1087.69	13.2822	1056.29	895.79	-1.10963	0.239789	0.431292
Armc3	armadillo repeat containing 3	1965.13	1315.18	1942.63	1375.24	1910.67	37.3485	1537.09	35.4193	1546.58	1296.14	-1.10842	0.213138	0.401303
Mrc2	mannose receptor, C type 2	127.181	194.34	118.533	168.231	220.853	38.3859	117.207	35.4193	115.417	126.174	-1.10774	0.0140532	0.0682327
Dock8	dedicator of cytokinesis 8	343.566	396.427	322.674	388.148	617.516	36.311	352.292	30.9919	347.173	315.011	-1.10769	0.104806	0.255426
Ccdc65	coiled-coil domain containing 65	1490.85	1568.92	1542.25	1544.48	2366.9	99.5959	1459.4	109.578	1491.18	1297.02	-1.10755	0.124391	0.285547
Alyref	Aly/REF export factor	399.208	340.256	352.965	329.368	399.569	111.008	225.708	105.151	232.68	277.324	-1.10656	0.000258626	0.00415238
Coasy	Coenzyme A synthase	778.102	538.47	788.904	550.298	880.505	210.604	440.7	239.08	421.04	538.634	-1.10632	0.000292149	0.00453639
Stmnd1	stathmin domain containing 1	672.118	889.056	738.857	857.371	1168.19	1.03746	823.801	0	782.986	659.269	-1.10566	0.486348	0.662014
Atg7	autophagy related 7	3792.48	8164.85	4061.74	8203.8	7199.51	321.612	5467.22	335.376	5566.77	4790.37	-1.10438	0.149229	0.319555
Calcoco2	calcium binding and coiled-coil domain 2	137.78	120.736	136.972	138.841	155.469	1.03746	137.97	0	117.263	105.119	-1.10396	0.324795	0.518809
Hs3st3b1	heparan sulfate (glucosamine) 3-O-sulfotransferase 3B1	114.816	220.166	135.655	202.688	122.05	60.1725	93.0962	39.8467	102.49	121.22	-1.10367	0.00311968	0.0247162
Cfap61	cilia and flagella associated protein 61	903.517	844.506	853.439	827.981	1368.71	68.4722	845.233	58.6632	813.456	731.553	-1.10313	0.121238	0.280877
Ranbp3l	RAN binding protein 3-like	270.26	3014.53	272.626	2999.78	1272.81	189.855	1265.17	197.02	1264.04	1194.01	-1.10292	0.178856	0.359178
Dtx2	deltex 2, E3 ubiquitin ligase	114.816	222.103	144.874	195.594	174.357	61.21	99.124	49.8084	106.183	129.786	-1.1027	0.000937798	0.0104721
Plxnb3	plexin B3	215.502	233.079	273.943	248.293	376.321	146.281	97.7845	172.669	85.8699	205.527	-1.10185	0.000207732	0.00355015
Zic4	zinc finger protein of the cerebellum 4	487.528	1366.83	537.35	1329.63	1835.11	226.166	827.15	209.195	807.916	847.432	-1.10153	0.0475795	0.154293
BC026585	cDNA sequence BC026585	458.383	547.509	472.816	520.908	794.779	29.0488	492.271	35.4193	484.75	426.209	-1.10067	0.138391	0.305026
Zfp687	zinc finger protein 687	532.572	598.515	611.104	591.849	759.908	228.241	355.641	221.371	346.25	471.717	-1.10002	1.00991e-06	5.40188e-05
Crtc3	CREB regulated transcription coactivator 3	2834.2	3823.52	3031.81	3864.25	3966.63	367.26	2942.91	348.659	2881.72	2673.44	-1.09938	0.0729276	0.203293
Ap4m1	adaptor-related protein complex AP-4, mu 1	262.311	78.1233	301.601	89.1828	277.519	43.5732	123.905	52.0221	156.043	153.809	-1.09886	0.0498006	0.158835
Gm15411	predicted gene 15411	108.634	254.385	142.24	249.306	325.467	35.2736	166.769	27.6713	172.663	164.712	-1.09869	0.0685751	0.195843
Cdc42bpg	CDC42 binding protein kinase gamma (DMPK-like)	163.393	226.622	158.044	200.661	229.571	20.7491	156.723	15.4959	171.74	149.222	-1.09809	0.0965852	0.242198
U2af1	U2 small nuclear ribonucleoprotein auxiliary factor (U2AF) 1	1184.38	646.293	1152.41	637.454	585.55	327.837	446.728	334.27	462.59	641.945	-1.09766	0.000252958	0.00410564
Mrps18c	mitochondrial ribosomal protein S18C	574.965	320.241	533.399	316.193	486.748	250.027	149.356	272.286	163.43	340.738	-1.09762	0.000303045	0.00464746
Rhpn2	rhophilin, Rho GTPase binding protein 2	631.49	661.788	629.543	697.247	854.351	119.308	535.805	116.22	526.3	530.228	-1.09727	0.0254744	0.101265
Prom1	prominin 1	524.623	143.334	578.178	176.339	306.578	125.532	211.643	117.326	191.13	263.854	-1.09668	0.018323	0.0814856
Cxcl12	chemokine (C-X-C motif) ligand 12	1279.76	2264.28	1310.45	2172.82	1419.56	298.788	1302.68	296.637	1263.12	1289.79	-1.09556	0.0283022	0.108906
Rorc	RAR-related orphan receptor gamma	249.063	290.541	251.554	264.508	345.809	6.22474	256.517	5.53426	255.763	213.946	-1.09553	0.225808	0.416688
Anxa8	annexin A8	601.462	1798.77	587.398	1765.41	1673.83	32.1612	1127.87	28.7782	1216.95	981.404	-1.09539	0.23285	0.42402
Nr2f2	nuclear receptor subfamily 2, group F, member 2	1028.93	4764.87	895.584	4697.3	2667.67	391.121	2272.48	370.796	2228	2146.31	-1.09516	0.111232	0.265735
Ubr3	ubiquitin protein ligase E3 component n-recognin 3	17145.6	8825.99	16495.9	8542.29	11764.8	6235.12	5616.58	6103.19	5555.69	9587.24	-1.09492	3.01878e-05	0.000814104
Rrp15	ribosomal RNA processing 15 homolog (S. cerevisiae)	322.369	260.196	362.185	274.642	473.671	159.768	149.356	170.455	153.273	258.435	-1.09452	2.26173e-06	0.000102322
Unc119b	unc-119 lipid binding chaperone B	1093.41	893.575	1093.14	897.908	1624.43	299.825	724.677	268.965	804.223	855.572	-1.09391	0.00493807	0.0337388
Tigd3	tigger transposable element derived 3	149.261	108.469	144.874	108.438	220.853	8.29966	119.217	11.0685	134.807	111.698	-1.09382	0.143747	0.312493
Katnb1	katanin p80 (WD40-containing) subunit B 1	748.957	696.007	770.466	706.368	864.522	289.451	399.845	289.995	436.736	578.039	-1.09378	8.97483e-09	1.25021e-06
Morn3	MORN repeat containing 3	1981.91	1137.63	2009.8	1103.64	2596.47	35.2736	1652.96	16.6028	1604.75	1348.78	-1.09345	0.256942	0.450357
Slc32a1	solute carrier family 32 (GABA vesicular transporter), member 1	916.765	278.274	970.655	255.387	229.571	321.612	171.458	311.026	190.207	404.995	-1.0933	0.0360059	0.128017
Hunk	hormonally upregulated Neu-associated kinase	1012.15	1343.59	1086.55	1347.88	1496.57	356.885	837.866	324.308	836.539	960.26	-1.09309	0.00158722	0.0152507
Zfp229	zinc finger protein 229	275.559	423.544	281.846	416.524	294.955	71.5846	259.866	59.77	242.836	258.498	-1.09192	0.021288	0.0904413
B9d1	B9 protein domain 1	497.244	586.893	546.57	619.212	717.771	111.008	445.388	132.822	422.886	453.31	-1.09191	0.0129679	0.0644667
Crtap	cartilage associated protein	89.2036	381.577	104.046	371.933	210.682	22.8241	199.588	30.9919	180.973	176.869	-1.09019	0.125768	0.287333
Ccdc34	coiled-coil domain containing 34	13454.7	10877.9	11770.3	10844.8	15045.6	876.651	10730.8	833.46	10853.8	9476.45	-1.09012	0.116089	0.273215
Gpx4	glutathione peroxidase 4	824.912	464.22	978.557	485.438	863.069	336.136	310.097	369.689	342.556	552.742	-1.08954	9.25711e-05	0.00191912
Tacc2	transforming, acidic coiled-coil containing protein 2	2670.81	2561.28	2486.56	2600.49	3968.08	596.538	2038.74	636.44	2100.58	2184.39	-1.08869	0.0107468	0.0566541
4932438H23Rik	RIKEN cDNA 4932438H23 gene	870.839	1458.52	920.608	1468.48	2157.67	89.2213	1158.01	79.6934	1259.43	1051.38	-1.08825	0.14371	0.312446
Sec61b	Sec61 beta subunit	646.505	461.638	637.445	443.887	582.644	108.933	395.157	107.365	430.273	423.761	-1.08797	0.0180889	0.0808906
Ppcs	phosphopantothenoylcysteine synthetase	232.283	171.096	243.651	182.419	184.528	95.4461	91.7567	97.403	96.9499	155.059	-1.08707	4.16467e-08	4.28939e-06
Aspscr1	alveolar soft part sarcoma chromosome region, candidate 1 (human)	119.232	237.598	140.923	235.118	261.536	63.2849	126.584	65.3043	118.187	151.974	-1.08624	0.00313636	0.0247875
Ccdc103	coiled-coil domain containing 103	377.128	346.712	388.525	328.355	405.381	35.2736	311.437	37.633	310.24	282.298	-1.08607	0.085043	0.223767
A830011K09Rik	RIKEN cDNA A830011K09 gene	199.604	252.448	135.655	246.266	315.296	88.1839	130.603	83.014	130.19	175.695	-1.08572	0.000426838	0.00602396
Szt2	seizure threshold 2	314.42	188.529	356.917	211.809	584.097	239.653	48.8922	284.461	51.7066	253.387	-1.08546	0.0676037	0.193812
Clic6	chloride intracellular channel 6	1519.11	1268.05	1597.56	1278.96	1761.01	481.38	916.897	499.191	899.326	1135.72	-1.08511	5.02099e-05	0.00119144
Mad2l2	MAD2 mitotic arrest deficient-like 2	233.166	366.727	255.505	364.839	292.049	135.907	150.026	130.609	155.12	231.55	-1.0821	5.30256e-07	3.33356e-05
Zfp768	zinc finger protein 768	282.625	171.096	326.625	169.245	286.237	80.9217	149.356	89.6551	144.963	188.969	-1.08194	0.00101808	0.011081
Ccdc74a	coiled-coil domain containing 74A	928.247	1422.36	920.608	1391.45	1686.91	159.768	1052.86	157.173	1029.52	972.099	-1.08141	0.0651177	0.189313
Fhad1	forkhead-associated (FHA) phosphopeptide binding domain 1	3206.03	2170.02	3023.91	2160.66	2679.29	366.222	2161.98	342.017	2140.28	2027.82	-1.07956	0.0524151	0.164119
As3mt	arsenic (+3 oxidation state) methyltransferase	446.018	488.755	392.476	451.995	398.116	98.5584	323.493	95.1893	305.623	333.358	-1.07945	0.00897575	0.0502711
Ddx58	DEAD (Asp-Glu-Ala-Asp) box polypeptide 58	306.472	632.734	269.992	607.051	386.492	81.9591	352.962	79.6934	318.55	337.323	-1.07925	0.0400727	0.137308
Trim21	tripartite motif-containing 21	358.581	267.943	367.453	293.898	235.382	107.896	198.918	86.3345	181.897	233.145	-1.07889	0.00054719	0.00723718
Pygb	brain glycogen phosphorylase	5399.02	3848.06	5727.79	3882.49	6534.04	1175.44	3660.22	1138.95	3644.39	3890.04	-1.07815	0.00990337	0.0537654
Nxn	nucleoredoxin	580.265	1328.1	601.885	1328.62	1548.87	91.2962	930.962	106.258	913.176	825.493	-1.07734	0.116809	0.274104
Fbln1	fibulin 1	566.133	480.361	638.762	467.196	610.251	46.6856	486.913	24.3508	489.366	423.336	-1.07617	0.139529	0.306627
Rsph3b	radial spoke 3B homolog (Chlamydomonas)	393.026	634.671	333.21	582.728	974.948	127.607	400.515	157.173	421.04	447.213	-1.07573	0.0200944	0.0870636
Ppp1r15a	protein phosphatase 1, regulatory (inhibitor) subunit 15A	291.457	308.619	363.502	286.804	786.061	66.3973	310.097	81.9071	313.01	311.984	-1.07551	0.0502858	0.159909
Cdkl4	cyclin-dependent kinase-like 4	7047.96	5075.43	6129.48	4905.05	5580.89	537.403	4982.99	521.328	4868.73	4405.47	-1.07522	0.091946	0.234103
Myl12a	myosin, light chain 12A, regulatory, non-sarcomeric	2500.35	2389.54	2523.44	2491.04	2480.23	256.252	2168	244.614	2033.18	1898.52	-1.07491	0.0799676	0.215626
Rab13	RAB13, member RAS oncogene family	613.826	462.283	658.518	487.465	431.535	101.671	406.542	114.006	384.106	406.661	-1.07478	0.0176288	0.0795495
Gys1	glycogen synthase 1, muscle	219.034	153.664	188.336	167.218	276.066	112.045	81.7103	100.724	86.7933	153.955	-1.07424	2.1949e-05	0.00063718
Ppox	protoporphyrinogen oxidase	125.415	103.304	133.021	113.505	210.682	72.622	56.2596	65.3043	65.5566	105.074	-1.07389	0.000179131	0.00317339
Serpinb1a	serine (or cysteine) peptidase inhibitor, clade B, member 1a	468.981	271.817	500.473	244.239	463.5	152.506	221.02	167.135	198.516	298.688	-1.07294	0.000275379	0.00432689
Rph3al	rabphilin 3A-like (without C2 domains)	329.435	667.599	318.722	703.328	674.182	44.6107	479.546	37.633	461.666	412.969	-1.07282	0.134132	0.2987
Mrpl28	mitochondrial ribosomal protein L28	338.267	320.241	372.721	345.583	478.03	160.806	186.862	183.738	171.74	284.221	-1.07221	5.07843e-09	8.33335e-07
Tkt	transketolase	1074.86	627.569	1194.55	596.917	995.29	341.323	513.703	332.056	519.836	688.456	-1.07129	0.000298773	0.00461917
Stk33	serine/threonine kinase 33	3288.17	3030.67	3054.2	2956.21	3723.98	66.3973	2978.41	60.8769	3006.37	2462.81	-1.07106	0.233334	0.424468
Kif24	kinesin family member 24	485.762	228.559	455.694	248.293	415.552	89.2213	252.498	97.403	257.61	281.177	-1.07074	0.0126652	0.0633196
Dnaaf3	dynein, axonemal assembly factor 3	272.027	205.961	302.918	231.064	408.287	7.2622	255.177	15.4959	262.226	217.824	-1.07052	0.1972	0.381725
Sox2	SRY (sex determining region Y)-box 2	1699.28	1518.56	1596.25	1415.78	1665.11	183.63	1335.5	170.455	1319.44	1211.56	-1.06916	0.0718043	0.2015
Lpin1	lipin 1	1430.79	1906.6	1460.59	1913.38	2173.66	452.331	1264.5	428.352	1240.96	1363.46	-1.06903	0.00546652	0.0360396
Crabp2	cellular retinoic acid binding protein II	234.932	510.061	251.554	522.935	306.578	9.33712	316.125	24.3508	346.25	280.236	-1.06846	0.195283	0.379645
Dnah10	dynein, axonemal, heavy chain 10	450.434	174.325	474.133	176.339	749.737	85.0715	296.702	75.266	313.933	310.66	-1.06844	0.0691595	0.196903
Ddb1	damage specific DNA binding protein 1	3761.56	1765.84	3779.89	1780.62	2247.76	960.686	1601.39	991.74	1531.81	2046.81	-1.06843	0.00130573	0.0132718
Nynrin	NYN domain and retroviral integrase containing	271.143	850.317	309.503	823.927	1027.26	149.394	463.472	157.173	481.056	503.693	-1.0684	0.0449252	0.148386
Mak	male germ cell-associated kinase	1732.85	2660.07	1791.17	2646.09	2831.85	169.106	2074.24	169.348	2035.95	1790.07	-1.06816	0.124941	0.286266
Rpusd4	RNA pseudouridylate synthase domain containing 4	208.436	229.85	202.823	229.038	155.469	97.521	101.133	102.937	91.4099	157.624	-1.06762	3.82433e-08	3.98121e-06
Rps4l	ribosomal protein S4-like	157.21	215	152.776	204.715	190.34	47.723	126.584	46.4878	129.267	141.123	-1.06664	0.00604178	0.0385363
Klhdc4	kelch domain containing 4	408.04	178.199	441.207	180.392	207.776	213.716	57.5991	204.768	65.5566	217.473	-1.0665	0.0378109	0.132178
Trim65	tripartite motif-containing 65	492.828	628.214	476.767	621.239	739.566	198.154	371.045	199.233	360.1	454.127	-1.06576	0.000160393	0.00294099
Zic2	zinc finger protein of the cerebellum 2	514.908	2903.47	538.667	3140.65	1386.14	93.3712	1449.35	104.044	1595.52	1302.9	-1.06561	0.210236	0.3975
Pafah1b3	platelet-activating factor acetylhydrolase, isoform 1b, subunit 3	91.8532	140.751	106.68	141.882	175.81	39.4234	87.0684	45.381	77.5599	100.712	-1.06511	0.00226741	0.0196454
Enkur	enkurin, TRPC channel interacting protein	5340.73	6278.92	5135.12	6013.76	6047.3	147.319	5352.03	139.463	5382.11	4426.3	-1.06461	0.218819	0.407836
Gstm4	glutathione S-transferase, mu 4	148.378	262.778	177.8	264.508	376.321	33.1986	201.597	39.8467	194.823	188.806	-1.06358	0.0681021	0.194838
Tmem256	transmembrane protein 256	372.712	162.057	392.476	132.761	226.665	119.308	128.593	136.143	108.03	197.638	-1.06344	0.00451137	0.0316155
Lrrc46	leucine rich repeat containing 46	646.505	655.977	711.199	724.61	646.575	26.9739	626.892	19.9233	621.403	520.007	-1.06321	0.196774	0.381194
Zfp395	zinc finger protein 395	1272.7	3307.65	1438.2	3541.98	2666.22	295.675	1995.21	357.513	2035.95	1879.01	-1.06194	0.0818248	0.218353
Sec24d	Sec24 related gene family, member D (S. cerevisiae)	1164.06	1410.74	1190.6	1445.17	1615.71	248.99	1089.69	219.157	1057.22	1049.04	-1.06152	0.0313078	0.116579
Amotl2	angiomotin-like 2	919.415	756.698	914.022	762.107	698.883	76.7718	719.989	76.3728	679.573	622.648	-1.06065	0.0969758	0.242912
Rfc2	replication factor C (activator 1) 2	825.795	560.421	874.511	609.078	1070.84	329.911	430.654	330.949	417.346	605.501	-1.06032	1.69632e-05	0.00051832
Nckap5	NCK-associated protein 5	513.141	564.295	492.571	539.15	937.171	240.69	325.502	256.79	343.48	468.088	-1.06031	4.70256e-05	0.00113571
Nek5	NIMA (never in mitosis gene a)-related expressed kinase 5	869.955	546.217	827.098	558.406	892.129	32.1612	664.399	46.4878	673.109	567.774	-1.06028	0.164704	0.340541
Trp73	transformation related protein 73	930.896	1535.99	1072.07	1540.43	2031.26	29.0488	1332.15	15.4959	1350.84	1093.13	-1.06014	0.265291	0.459179
Mt2	metallothionein 2	21019.4	16843	21663.9	16847.4	33347.3	1684.83	19402.9	1647	19362.3	16868.7	-1.06008	0.125577	0.287214
Acbd7	acyl-Coenzyme A binding domain containing 7	181.057	157.538	173.849	159.11	286.237	10.3746	182.844	9.96167	163.43	147.156	-1.05981	0.173929	0.352459
1810043G02Rik	RIKEN cDNA 1810043G02 gene	555.535	408.694	587.398	443.887	675.635	203.342	302.73	197.02	319.473	410.413	-1.05923	2.86606e-05	0.000781627
Fsip1	fibrous sheath-interacting protein 1	694.198	555.902	658.518	549.285	748.284	30.0863	559.247	32.0987	609.399	493.002	-1.05834	0.169461	0.346711
Rnf31	ring finger protein 31	257.895	267.298	331.893	291.871	802.044	168.068	212.313	160.494	206.826	299.856	-1.05823	0.00650163	0.0404534
4931440P22Rik	RIKEN cDNA 4931440P22 gene	679.183	521.683	661.152	495.572	469.312	15.5619	561.256	12.1754	496.753	434.739	-1.05773	0.230199	0.42106
Cfap61	cilia and flagella associated protein 61	534.338	677.284	572.91	649.615	834.009	40.4608	598.093	48.7015	568.773	502.687	-1.05658	0.137519	0.30373
Cbx2	chromobox 2	149.261	196.922	129.069	191.54	145.298	80.9217	71.664	85.2277	76.6366	125.171	-1.05658	2.2099e-06	0.000100683
Ttll4	tubulin tyrosine ligase-like family, member 4	483.996	462.283	505.741	524.962	466.406	169.106	298.712	175.99	293.62	375.646	-1.05628	7.3418e-06	0.000271815
Fadd	Fas (TNFRSF6)-associated via death domain	232.283	621.758	267.358	656.71	438.799	105.821	340.236	120.647	285.31	340.991	-1.05621	0.0253416	0.100965
Wdr3	WD repeat domain 3	575.849	187.238	472.816	155.056	123.503	191.93	88.4079	200.34	103.413	233.173	-1.0545	0.0464639	0.15187
Nek9	NIMA (never in mitosis gene a)-related expressed kinase 9	4103.36	4069.51	3877.35	3885.53	5162.43	1178.55	2869.24	1168.84	2907.57	3246.93	-1.0545	0.00169164	0.0160329
Slc22a8	solute carrier family 22 (organic anion transporter), member 8	544.937	3126.22	557.106	3073.77	1566.31	85.0715	1596.7	95.1893	1638.92	1364.91	-1.05432	0.224204	0.414796
Islr	immunoglobulin superfamily containing leucine-rich repeat	195.188	858.71	200.189	833.048	642.216	98.5584	430.654	71.9454	449.663	420.019	-1.05431	0.110737	0.264815
Klhl17	kelch-like 17	270.26	335.736	259.456	318.22	412.646	135.907	176.816	136.143	164.353	245.504	-1.05356	8.13069e-07	4.55013e-05
Tmem134	transmembrane protein 134	168.692	162.057	225.213	149.989	265.895	124.495	76.3523	107.365	66.4799	149.615	-1.05294	0.000444533	0.00619527
Fyb	FYN binding protein	790.467	545.572	784.953	597.93	804.95	214.754	454.765	213.623	473.67	542.298	-1.05251	0.00103679	0.0112153
Klf4	Kruppel-like factor 4 (gut)	203.137	291.187	198.872	282.75	306.578	56.0227	195.569	54.2358	187.437	197.31	-1.05249	0.0198931	0.0864458
Radil	Ras association and DIL domains	215.502	103.304	214.677	92.2231	321.108	95.4461	101.803	69.7317	96.9499	145.638	-1.05177	0.010519	0.0560481
Cdkn2c	cyclin-dependent kinase inhibitor 2C (p18, inhibits CDK4)	98.0356	209.19	75.071	216.876	84.2727	16.5993	111.18	21.0302	114.493	105.194	-1.05176	0.107766	0.260477
Ppp4c	protein phosphatase 4, catalytic subunit	334.734	179.49	339.795	175.325	209.229	129.682	121.896	110.685	115.417	190.695	-1.05099	0.000289627	0.00450446
Tmem109	transmembrane protein 109	217.268	228.559	219.945	229.038	185.981	86.109	106.491	104.044	120.957	166.488	-1.05068	6.23498e-09	9.65824e-07
Dnajb13	DnaJ heat shock protein family (Hsp40) member B13	1125.2	1409.45	1110.26	1374.23	1856.91	12.4495	1354.92	9.96167	1277.89	1059.03	-1.05053	0.303338	0.499323
Vim	vimentin	6283.11	9340.57	6086.02	9288.18	10548.6	309.162	7748.42	268.965	7721.83	6399.43	-1.05031	0.203077	0.38844
Emcn	endomucin	130.714	183.364	129.069	169.245	164.187	84.034	58.9386	97.403	61.8633	119.869	-1.04976	3.99479e-05	0.00100981
Efhb	EF hand domain family, member B	529.039	599.806	517.595	498.613	614.61	40.4608	525.759	23.2439	476.44	425.063	-1.04932	0.160029	0.334229
Pcdh8	protocadherin 8	135.13	138.814	139.606	140.868	132.221	81.9591	46.2132	79.6934	60.0166	106.058	-1.0486	1.18945e-05	0.00039505
Rarres2	retinoic acid receptor responder (tazarotene induced) 2	390.376	220.166	425.402	243.226	424.27	4.14983	313.446	2.21371	338.863	262.457	-1.04765	0.306224	0.50194
Mgat4b	mannoside acetylglucosaminyltransferase 4, isoenzyme B	408.923	316.367	421.451	330.382	508.542	160.806	223.699	166.028	215.136	305.704	-1.04698	2.90111e-06	0.000126518
Ccdc57	coiled-coil domain containing 57	176.641	278.919	192.287	248.293	335.638	127.607	107.161	125.074	117.263	189.876	-1.04694	3.06945e-05	0.000820062
Babam1	BRISC and BRCA1 A complex member 1	866.423	741.203	1032.56	690.153	1280.07	397.346	471.509	433.886	480.133	710.365	-1.04666	4.30244e-06	0.000175017
Nacc1	nucleus accumbens associated 1, BEN and BTB (POZ) domain containing	5689.6	4445.92	6042.56	4736.82	9746.58	2514.8	3407.72	2642.06	3311.99	4726.45	-1.04605	0.00011458	0.00227768
Klhdc8b	kelch domain containing 8B	290.574	142.042	360.868	132.761	319.655	121.383	122.565	114.006	123.727	191.953	-1.04543	0.00360208	0.0271918
Fam60a	family with sequence similarity 60, member A	336.501	371.893	304.235	372.946	482.389	29.0488	337.557	28.7782	327.783	287.903	-1.04518	0.131563	0.294878
Rcc2	regulator of chromosome condensation 2	3630.85	2073.17	3733.79	2041.07	5210.38	1131.87	2088.3	1181.01	2070.11	2573.4	-1.04435	0.00357989	0.0271192
Spag6l	sperm associated antigen 6-like	3745.67	4477.56	3471.7	4374.01	4274.66	281.151	3643.48	275.606	3690.56	3137.16	-1.04425	0.13604	0.301335
Cactin	cactin, spliceosome C complex subunit	340.033	248.574	333.21	238.159	562.303	135.907	194.229	142.784	192.976	265.353	-1.04417	0.000853205	0.00979289
Rnpepl1	arginyl aminopeptidase (aminopeptidase B)-like 1	253.479	459.055	269.992	456.048	508.542	175.33	218.341	154.959	205.903	300.183	-1.04384	0.000264746	0.00422611
1190007I07Rik	RIKEN cDNA 1190007I07 gene	234.049	138.814	218.628	127.694	94.4436	79.8842	85.7289	58.6632	91.4099	125.479	-1.0427	0.00225159	0.0195417
Sphk2	sphingosine kinase 2	725.993	528.139	787.587	564.486	822.386	333.024	350.953	332.056	313.01	528.626	-1.04265	6.33881e-08	6.07616e-06
Cul9	cullin 9	743.657	253.739	832.366	248.293	694.524	285.301	298.042	257.897	234.526	427.594	-1.04254	0.0120171	0.0610568
Krt18	keratin 18	147.495	224.039	121.167	193.567	280.425	47.723	138.64	47.5947	140.347	149	-1.04177	0.0202214	0.0874573
Fmod	fibromodulin	793.117	4464	936.412	4658.79	2015.28	157.694	2299.94	129.502	2412.67	1985.27	-1.04176	0.220295	0.409994
Fhdc1	FH2 domain containing 1	489.295	533.95	518.912	515.841	653.84	125.532	410.561	106.258	409.96	418.239	-1.04143	0.0168136	0.0768016
Llgl1	lethal giant larvae homolog 1 (Drosophila)	602.345	792.209	653.249	746.906	883.411	285.301	407.882	323.201	411.806	567.368	-1.04059	1.73544e-07	1.32297e-05
Dzip1l	DAZ interacting protein 1-like	1210.87	663.079	1081.29	649.615	1092.64	310.2	634.26	280.034	601.089	724.786	-1.03989	0.00272252	0.0224802
Tcte1	t-complex-associated testis expressed 1	981.239	1771.01	1070.75	1902.23	2523.82	90.2588	1509.63	81.9071	1527.19	1273.12	-1.0398	0.182475	0.363491
1810021B22Rik	RIKEN cDNA 1810021B22 gene	90.97	145.916	114.582	141.882	169.998	65.3598	73.0035	58.6632	60.0166	102.266	-1.03959	7.17498e-05	0.00157338
Kif27	kinesin family member 27	2049.92	2051.22	1954.48	2063.37	2935.02	297.75	1870.63	249.042	1886.37	1706.42	-1.03853	0.0745903	0.206209
Fam179a	family with sequence similarity 179, member A	940.612	952.329	975.923	873.586	1495.11	40.4608	979.854	32.0987	987.966	808.66	-1.03756	0.211725	0.399419
Gm867	predicted gene 867	227.867	330.571	237.066	284.777	531.79	5.18729	318.134	3.32056	301.006	248.858	-1.03754	0.292942	0.48827
Pold2	polymerase (DNA directed), delta 2, regulatory subunit	344.449	379.64	359.551	405.376	293.502	118.27	224.369	120.647	229.91	275.079	-1.03746	0.000199293	0.00344854
Crocc	ciliary rootlet coiled-coil, rootletin	188.122	260.196	255.505	224.984	470.765	43.5732	202.936	57.5563	240.066	215.967	-1.03727	0.0544667	0.168177
Wbp11	WW domain binding protein 11	2917.22	2254.6	2778.94	2147.48	3080.31	818.554	1790.26	803.575	1722.94	2034.88	-1.03703	0.000839929	0.00968068
Pacsin3	protein kinase C and casein kinase substrate in neurons 3	301.172	209.19	325.308	220.93	313.843	105.821	172.797	86.3345	167.123	211.391	-1.03603	0.000433687	0.00609396
1500009C09Rik	RIKEN cDNA 1500009C09 gene	6158.58	2688.47	6835.41	2653.19	4042.19	1541.66	2804.94	1525.24	2869.72	3457.71	-1.03392	0.00651678	0.0405188
Mdh1b	malate dehydrogenase 1B, NAD (soluble)	454.85	353.814	455.694	384.094	677.088	21.7866	447.398	27.6713	410.883	359.253	-1.03373	0.179714	0.360154
Foxf2	forkhead box F2	68.0067	355.106	79.0221	337.476	281.878	11.412	184.183	7.74797	234.526	173.262	-1.03355	0.25369	0.446889
Itga1	integrin alpha 1	158.093	315.721	143.557	340.516	223.759	69.5096	160.742	73.0523	157.89	182.538	-1.03331	0.0119753	0.0609082
Mllt1	myeloid/lymphoid or mixed-lineage leukemia; translocated to, 1	1124.32	1627.03	1177.43	1644.81	2788.27	497.98	1140.6	496.977	1131.08	1292.05	-1.03323	0.00818089	0.0473988
S100a16	S100 calcium binding protein A16	530.805	329.28	595.3	342.543	370.509	168.068	237.764	200.34	240.066	334.964	-1.03309	8.06864e-05	0.00172633
Zbtb45	zinc finger and BTB domain containing 45	90.97	185.301	102.729	167.218	212.135	81.9591	77.6918	66.4112	70.1733	117.176	-1.0326	0.00142679	0.0141751
Nme5	NME/NM23 family member 5	5535.04	6210.48	5738.32	6152.6	7815.57	405.646	5763.26	395.146	5740.36	4861.82	-1.03194	0.149895	0.320425
Tomm7	translocase of outer mitochondrial membrane 7 homolog (yeast)	1595.95	1419.13	1709.51	1362.06	1891.78	401.496	1103.09	412.856	1202.18	1233.12	-1.03188	0.00606502	0.0386106
Timm13	translocase of inner mitochondrial membrane 13	371.829	189.175	468.864	183.433	296.408	139.019	137.3	161.6	152.35	233.331	-1.03126	0.00181876	0.0169248
Fmo1	flavin containing monooxygenase 1	626.191	3516.84	622.958	3510.56	2461.35	210.604	1900.1	236.866	1858.67	1660.46	-1.03	0.175307	0.354364
Hoga1	4-hydroxy-2-oxoglutarate aldolase 1	255.246	152.373	255.505	158.097	273.16	16.5993	186.192	25.4576	199.44	169.119	-1.02996	0.127607	0.289548
Rps6ka4	ribosomal protein S6 kinase, polypeptide 4	164.276	120.09	176.483	128.707	113.332	75.7344	66.3059	71.9454	61.8633	108.749	-1.0289	1.29333e-05	0.000422305
Ift43	intraflagellar transport 43	2137.35	1807.17	2190.23	1743.12	1994.94	121.383	1843.84	125.074	1782.03	1527.24	-1.02799	0.154072	0.326065
AW551984	expressed sequence AW551984	88.3203	182.072	65.8518	183.433	161.281	105.821	31.4786	100.724	30.47	105.495	-1.02725	0.0496887	0.158667
Dgat2	diacylglycerol O-acyltransferase 2	3250.19	3860.97	3856.28	4035.52	5832.25	546.74	3520.91	558.961	3550.21	3223.56	-1.02724	0.0719092	0.201677
Naaa	N-acylethanolamine acid amidase	1088.11	728.29	912.705	741.839	1191.44	162.881	734.723	182.631	748.823	721.271	-1.02679	0.0363643	0.128771
Wdsub1	WD repeat, SAM and U-box domain containing 1	478.696	504.896	487.303	511.788	499.825	185.705	316.125	184.844	285.31	383.832	-1.02667	2.50549e-06	0.000111783
Fat1	FAT atypical cadherin 1	2106.44	1014.96	2165.21	1043.84	2233.23	965.873	745.439	894.337	758.056	1325.26	-1.02594	0.00094476	0.0105195
Hcfc1r1	host cell factor C1 regulator 1 (XPO1-dependent)	432.77	593.995	460.962	641.508	569.567	209.566	325.502	194.806	329.63	417.59	-1.02459	3.64423e-05	0.000934613
Anapc13	anaphase promoting complex subunit 13	2072	1470.14	2169.16	1506.99	2102.46	563.339	1290.62	552.319	1256.66	1442.63	-1.02456	0.00202584	0.018243
Ccdc122	coiled-coil domain containing 122	191.655	213.709	138.289	211.809	188.887	24.899	168.779	21.0302	156.043	146.122	-1.02324	0.0937721	0.237367
2017-09-10	septin 10	339.15	300.871	355.599	311.126	319.655	106.858	238.433	84.1208	208.673	251.61	-1.02293	0.00221312	0.0193204
Necap2	NECAP endocytosis associated 2	324.136	719.251	347.697	674.951	983.666	121.383	472.179	125.074	481.056	472.155	-1.0226	0.0547738	0.168695
Znhit2	zinc finger, HIT domain containing 2	549.353	430.001	542.618	399.296	739.566	178.443	351.622	178.203	337.016	411.791	-1.02245	0.00118509	0.012377
Rtp1	receptor transporter protein 1	157.21	239.535	155.41	232.078	84.2727	8.29966	158.063	9.96167	165.277	134.456	-1.02232	0.205281	0.391534
Gfod2	glucose-fructose oxidoreductase domain containing 2	180.174	148.499	194.921	133.774	130.768	41.4983	91.0869	47.5947	129.267	121.954	-1.02194	0.0077545	0.0457357
Cdc42ep4	CDC42 effector protein (Rho GTPase binding) 4	2950.78	6742.49	3137.18	6822.48	5665.16	584.088	4386.91	610.983	4392.29	3921.37	-1.02183	0.103226	0.253008
Tead3	TEA domain family member 3	154.561	346.712	165.946	332.409	358.886	11.412	238.433	18.8165	265.92	210.344	-1.02182	0.198587	0.383183
Ddx20	DEAD (Asp-Glu-Ala-Asp) box polypeptide 20	643.855	871.623	637.445	882.707	722.13	277.001	509.685	253.469	438.583	581.833	-1.02181	0.00014948	0.0027965
E130114P18Rik	RIKEN cDNA E130114P18 gene	224.334	269.235	256.822	250.32	329.826	85.0715	180.834	75.266	180.973	205.853	-1.02161	0.002201	0.019258
Vit	vitrin	538.754	337.028	495.205	305.046	403.928	39.4234	373.055	23.2439	383.183	322.096	-1.02127	0.152382	0.323848
Sertad1	SERTA domain containing 1	177.524	166.577	213.36	143.909	197.605	65.3598	111.18	52.0221	123.727	139.029	-1.02121	0.00124328	0.012772
Ift46	intraflagellar transport 46	1530.59	1645.75	1712.15	1653.94	2015.28	364.148	1261.82	444.955	1300.98	1325.51	-1.02094	0.011118	0.0579637
A430005L14Rik	RIKEN cDNA A430005L14 gene	157.21	224.685	135.655	236.132	207.776	73.6595	112.519	60.8769	131.113	148.847	-1.0208	0.00135391	0.0136754
Tdp1	tyrosyl-DNA phosphodiesterase 1	283.508	816.098	314.771	791.497	714.865	114.12	449.407	112.899	474.593	452.418	-1.02043	0.063868	0.186861
Rnf135	ring finger protein 135	131.597	135.586	156.727	140.868	180.169	33.1986	101.803	45.381	111.723	115.228	-1.02015	0.00990072	0.0537654
Plagl2	pleiomorphic adenoma gene-like 2	2086.13	2636.18	2036.14	2584.27	2379.98	558.152	1748.74	536.824	1787.57	1817.11	-1.01743	0.0121191	0.0614301
Pcbd1	pterin 4 alpha carbinolamine dehydratase/dimerization cofactor of hepatocyte nuclear factor 1 alpha (TCF1) 1	408.04	570.106	455.694	528.003	621.875	95.4461	419.938	99.6167	405.343	400.451	-1.01641	0.035526	0.126961
Gm11696	predicted gene 11696	128.948	180.135	109.314	194.581	342.903	87.1464	102.473	65.3043	121.88	148.076	-1.0164	0.00901399	0.0504008
Cmss1	cms small ribosomal subunit 1	878.787	455.181	866.609	428.685	597.174	139.019	525.759	115.113	494.906	500.137	-1.01609	0.0437789	0.145777
Gm11681	predicted gene 11681	133.364	161.412	136.972	163.164	364.698	9.33712	188.871	4.42741	176.357	148.733	-1.01518	0.248752	0.441241
Saxo2	stablizer of axonemal microtubules 2	2565.71	2262.99	2402.27	2208.29	3859.11	122.42	2546.42	97.403	2498.54	2062.57	-1.01464	0.20644	0.392893
Spata13	spermatogenesis associated 13	2246.87	1073.07	2321.93	1077.29	1359.99	628.699	980.524	619.838	968.576	1252.98	-1.01458	0.00208625	0.0186157
Nt5c	5',3'-nucleotidase, cytosolic	720.694	614.01	856.073	601.984	973.495	189.855	531.787	204.768	563.233	583.989	-1.01418	0.00901866	0.0504123
Mif4gd	MIF4G domain containing	348.865	563.004	318.722	523.949	903.752	61.21	438.691	87.4414	464.436	412.23	-1.01415	0.0966846	0.242384
Dnah7b	dynein, axonemal, heavy chain 7B	438.069	329.926	401.696	297.952	537.602	223.053	172.128	211.409	187.437	311.03	-1.01387	1.09269e-05	0.000369892
Rbpms	RNA binding protein gene with multiple splicing	1927.15	3732.48	1925.51	3738.58	3260.48	116.195	2761.41	94.0825	2806.93	2262.54	-1.01353	0.224061	0.414652
Rpa2	replication protein A2	474.28	306.682	425.402	330.382	581.191	158.731	243.122	157.173	277.923	328.321	-1.01352	0.000551558	0.00727984
Dchs1	dachsous 1 (Drosophila)	1059.84	1024	1119.48	1041.82	2494.76	85.0715	1312.05	55.3426	1217.88	1045.58	-1.01322	0.200017	0.384678
Zfp956	zinc finger protein 956	438.069	358.334	478.084	347.61	351.621	164.956	235.754	166.028	213.29	305.972	-1.01284	8.57253e-07	4.74399e-05
Frem2	Fras1 related extracellular matrix protein 2	204.02	106.532	214.677	114.519	132.221	85.0715	77.6918	77.4797	65.5566	119.752	-1.01201	0.000946754	0.0105336
Dhx37	DEAH (Asp-Glu-Ala-His) box polypeptide 37	340.033	281.502	325.308	235.118	475.124	34.2361	263.884	57.5563	301.006	257.085	-1.01078	0.0883334	0.228908
Bcl6	B cell leukemia/lymphoma 6	3120.36	4183.79	2925.13	4262.53	3792.27	1131.87	2481.45	1107.96	2540.09	2838.38	-1.01003	0.00166088	0.0158033
Serpinb6b	serine (or cysteine) peptidase inhibitor, clade B, member 6b	1127.85	1437.21	1082.6	1280.99	2342.2	19.7117	1440.65	13.2822	1415.47	1128.88	-1.00927	0.309793	0.504844
Unc119	unc-119 lipid binding chaperone	181.057	157.538	222.579	187.487	159.828	75.7344	77.6918	115.113	93.2566	141.143	-1.00912	7.93073e-06	0.000289741
Amot	angiomotin	526.389	451.953	511.01	426.659	613.157	181.555	324.162	190.379	306.546	392.423	-1.00865	6.03824e-05	0.00137475
Swap70	SWA-70 protein	506.076	459.055	529.448	468.21	289.143	135.907	299.381	158.28	301.006	349.612	-1.00808	0.00199321	0.0180771
F5	coagulation factor V	620.009	486.818	624.275	541.177	1050.5	259.364	401.854	241.294	417.346	515.849	-1.00719	0.00102106	0.0110947
Sdhaf4	succinate dehydrogenase complex assembly factor 4	859.357	583.665	831.049	595.903	604.439	200.229	494.281	194.806	492.136	539.541	-1.00677	0.00509576	0.0344821
A730056A06Rik	RIKEN cDNA A730056A06 gene	216.385	310.556	196.238	293.898	78.4608	106.858	99.124	110.685	120.957	170.351	-1.00634	0.00895996	0.0502528
Ddx28	DEAD (Asp-Glu-Ala-Asp) box polypeptide 28	157.21	221.457	140.923	228.024	108.973	102.708	69.6547	96.2962	74.7899	133.337	-1.00591	0.000919233	0.0103306
Trp53inp1	transformation related protein 53 inducible nuclear protein 1	3049.7	2215.86	2753.92	2150.52	2966.98	535.328	2083.61	548.999	2068.26	2041.47	-1.00465	0.0261001	0.103002
Gm17018	predicted gene 17018	1928.92	932.314	1934.72	968.849	1514	625.587	807.057	671.86	796.836	1131.13	-1.00426	0.000466488	0.00643015
Abhd14b	abhydrolase domain containing 14b	1252.38	2458.62	1392.11	2522.45	2982.96	93.3712	2031.37	118.433	1987.01	1648.75	-1.00423	0.203243	0.38868
Inmt	indolethylamine N-methyltransferase	515.791	801.248	586.081	782.376	373.415	28.0113	585.367	25.4576	580.776	475.391	-1.004	0.214261	0.40279
Mvk	mevalonate kinase	166.925	172.388	205.457	175.325	201.964	75.7344	88.4079	104.044	98.7966	143.227	-1.00374	1.3576e-07	1.08625e-05
Chchd10	coiled-coil-helix-coiled-coil-helix domain containing 10	5447.6	6355.1	6187.43	6317.79	8117.79	885.989	5568.36	782.545	5698.81	5040.16	-1.00371	0.0805323	0.216787
Nphp1	nephronophthisis 1 (juvenile) homolog (human)	1956.3	1525.66	1922.87	1587.05	2624.08	309.162	1628.85	308.812	1588.13	1494.55	-1.0037	0.057741	0.174421
Actl6a	actin-like 6A	601.462	646.938	565.008	651.642	399.569	188.817	383.771	190.379	379.49	445.231	-1.00291	0.00110875	0.0118285
4930522L14Rik	RIKEN cDNA 4930522L14 gene	128.065	162.057	133.021	172.285	108.973	19.7117	109.17	34.3124	117.263	109.429	-1.00219	0.0524548	0.164164
Rrp8	ribosomal RNA processing 8, methyltransferase, homolog (yeast)	492.828	583.019	522.863	619.212	607.345	173.255	393.817	160.494	398.88	439.079	-1.00217	0.00244028	0.0207515
Dnajb1	DnaJ heat shock protein family (Hsp40) member B1	9995.21	10232.2	9788.2	10119.2	5668.07	3286.66	5930.03	3232.01	5848.39	7122.22	-1.00183	0.000544151	0.00721671
Ccar2	cell cycle activator and apoptosis regulator 2	655.337	479.716	657.201	465.169	937.171	277.001	337.557	299.957	360.1	496.579	-1.00101	9.04179e-05	0.00188457
Syde1	synapse defective 1, Rho GTPase, homolog 1 (C. elegans)	570.549	1709.03	609.787	1717.78	1714.51	219.941	1036.78	197.02	1072.91	983.146	-1.00064	0.0956813	0.240639
Npy2r	neuropeptide Y receptor Y2	197.838	412.568	196.238	403.349	267.348	156.656	146.677	141.677	146.81	229.907	-1.00037	0.000952517	0.0105755
Itih2	inter-alpha trypsin inhibitor, heavy chain 2	185.473	635.317	167.263	669.884	238.288	6.22474	373.055	7.74797	371.18	294.937	-0.999948	0.312475	0.507508
Rbm43	RNA binding motif protein 43	1171.13	1628.32	1158.99	1644.81	1038.88	388.009	958.422	377.437	932.566	1033.17	-0.999602	0.00521608	0.0350083
Thap3	THAP domain containing, apoptosis associated protein 3	303.822	200.151	417.5	210.796	441.705	178.443	123.905	202.554	124.65	244.836	-0.999184	0.00279136	0.0228634
Fam192a	family with sequence similarity 192, member A	1879.46	1299.69	1795.12	1305.31	963.325	600.688	892.116	554.533	850.389	1126.74	-0.999137	0.00021223	0.00361107
Gkap1	G kinase anchoring protein 1	1582.7	414.505	1365.77	396.255	1362.89	336.136	734.723	306.598	671.263	796.76	-0.9991	0.0472821	0.153645
Hist1h4d	histone cluster 1, H4d	768.387	781.878	762.563	783.39	1525.63	268.701	679.133	250.149	650.026	718.873	-0.998849	0.0123805	0.0623518
Acot5	acyl-CoA thioesterase 5	654.454	319.595	737.54	300.992	456.235	46.6856	460.793	26.5645	454.28	384.126	-0.997449	0.177846	0.357842
Igf2bp2	insulin-like growth factor 2 mRNA binding protein 2	216.385	181.427	180.434	173.298	305.125	51.8729	152.035	55.3426	162.507	164.27	-0.997144	0.0186389	0.0824167
Gm5089	predicted gene 5089	1137.57	2565.16	1068.12	2525.49	3442.11	167.031	2011.28	149.425	1975.93	1671.34	-0.996926	0.180555	0.361092
Synm	synemin, intermediate filament protein	2837.73	2179.06	2761.82	2135.32	3267.75	697.171	1936.94	718.347	1929.76	2051.54	-0.996794	0.00763017	0.0452838
Lgals3bp	lectin, galactoside-binding, soluble, 3 binding protein	338.267	532.013	335.844	580.701	527.431	164.956	274.6	187.058	300.083	360.106	-0.996777	0.000605946	0.0077753
D630039A03Rik	RIKEN cDNA D630039A03 gene	287.041	182.072	301.601	189.513	579.738	25.9364	265.224	29.885	295.466	239.609	-0.996047	0.165516	0.341817
Fasn	fatty acid synthase	2399.66	1212.52	2705.19	1255.65	1884.51	863.165	1058.22	824.605	1048.91	1472.49	-0.994834	0.000660099	0.00824541
Jup	junction plakoglobin	1410.48	1623.8	1536.98	1615.42	1582.29	316.424	1215.61	330.949	1254.81	1209.64	-0.994576	0.0246797	0.0991561
Flna	filamin, alpha	582.031	497.148	690.126	563.473	940.077	284.263	352.962	326.522	348.096	509.411	-0.993922	1.74615e-05	0.000530779
Sh3gl1	SH3-domain GRB2-like 1	353.281	627.569	384.574	637.454	825.292	247.952	354.971	230.225	301.93	440.361	-0.993184	0.00130707	0.0132785
Zic1	zinc finger protein of the cerebellum 1	1477.6	5127.08	1501.42	5424.95	4252.87	779.13	2742.65	861.131	2766.3	2770.35	-0.992647	0.0710639	0.200274
BC030867	cDNA sequence BC030867	111.284	189.82	90.8754	196.607	172.904	11.412	137.3	15.4959	141.27	118.552	-0.992386	0.163275	0.338491
Igfbp2	insulin-like growth factor binding protein 2	284.392	903.906	392.476	985.064	559.397	58.0976	576.661	55.3426	566.003	486.815	-0.992339	0.166008	0.342432
Pias3	protein inhibitor of activated STAT 3	214.618	240.826	268.675	235.118	135.127	62.2474	151.365	68.6249	156.967	170.397	-0.99176	0.00823663	0.0475801
Kdm4b	lysine (K)-specific demethylase 4B	283.508	198.859	318.722	215.863	300.766	167.031	85.0591	185.951	93.2566	205.446	-0.991224	0.00194143	0.0177907
Capsl	calcyphosine-like	8719.87	6718.6	8102.4	6629.93	7910.01	129.682	7665.37	116.22	7413.44	5933.95	-0.99122	0.288491	0.48316
Kif6	kinesin family member 6	1414.01	1187.99	1530.39	1115.8	2154.77	97.521	1387.74	79.6934	1413.62	1153.5	-0.991067	0.184754	0.366155
Dnah5	dynein, axonemal, heavy chain 5	879.671	361.562	870.56	342.543	1130.42	101.671	594.744	125.074	621.403	558.627	-0.989584	0.104773	0.255377
Rasgrp2	RAS, guanyl releasing protein 2	334.734	131.066	384.574	118.573	59.5721	136.944	67.6454	139.463	71.0966	160.408	-0.988864	0.0773798	0.211148
Nqo1	NAD(P)H dehydrogenase, quinone 1	273.793	468.094	279.211	476.317	308.031	41.4983	330.86	45.381	309.316	281.389	-0.98862	0.111601	0.266388
Eif3d	eukaryotic translation initiation factor 3, subunit D	513.141	319.595	443.841	315.18	415.552	160.806	235.754	189.272	221.6	312.749	-0.988447	2.1184e-05	0.000617751
Psph	phosphoserine phosphatase	3924.96	2699.45	3819.4	2620.76	2353.82	524.953	2621.43	489.229	2581.64	2403.96	-0.988089	0.0608743	0.18059
Mfap4	microfibrillar-associated protein 4	105.984	581.082	107.997	595.903	278.972	43.5732	283.977	57.5563	288.08	260.347	-0.988042	0.169058	0.346143
Gbp2	guanylate binding protein 2	309.121	405.466	281.846	399.296	209.229	9.33712	330.19	9.96167	297.313	250.195	-0.98803	0.256666	0.450109
Efhc1	EF-hand domain (C-terminal) containing 1	1215.29	2319.16	1194.55	2328.89	2305.88	62.2474	1835.13	44.2741	1836.51	1460.21	-0.987243	0.259497	0.452996
Cecr2	cat eye syndrome chromosome region, candidate 2	1084.57	903.906	1045.73	993.172	1527.08	181.555	948.376	184.844	925.179	866.046	-0.987235	0.0602089	0.179165
Cndp2	CNDP dipeptidase 2 (metallopeptidase M20 family)	935.313	634.671	974.606	621.239	512.901	300.863	401.184	340.911	441.353	573.671	-0.986822	0.00014251	0.00268688
Gadd45a	growth arrest and DNA-damage-inducible 45 alpha	234.932	291.832	239.7	300.992	151.11	73.6595	202.267	59.77	155.12	189.931	-0.986703	0.0168209	0.076817
Exosc3	exosome component 3	1037.76	1144.73	991.727	1079.31	1076.66	348.586	742.76	313.239	747.899	831.409	-0.984962	0.00139901	0.0140027
Tagln2	transgelin 2	2141.77	5198.1	2292.96	5261.78	4852.95	91.2962	3885.26	112.899	3895.54	3081.4	-0.984281	0.272515	0.466759
Zfp41	zinc finger protein 41	317.953	182.072	273.943	203.702	463.5	104.783	198.248	99.6167	178.203	224.669	-0.983381	0.00769774	0.0455397
Tns2	tensin 2	854.941	2073.17	917.973	2097.82	1535.8	100.633	1372.33	109.578	1447.79	1167.78	-0.981267	0.184909	0.366222
Ptpn13	protein tyrosine phosphatase, non-receptor type 13	1330.99	2079.63	1427.67	2194.1	2008.02	350.661	1468.11	361.941	1482.87	1411.55	-0.980694	0.0411848	0.139881
Gramd1c	GRAM domain containing 1C	224.334	94.9101	219.945	95.2634	171.451	9.33712	148.686	5.53426	162.507	125.774	-0.980154	0.244081	0.436051
Pex11b	peroxisomal biogenesis factor 11 beta	1658.66	721.833	1562	696.234	1346.91	572.676	640.288	534.61	679.573	934.754	-0.979541	0.00211451	0.018781
Bag3	BCL2-associated athanogene 3	1111.07	1907.24	1133.97	1926.55	2026.9	77.8093	1556.51	95.1893	1558.59	1265.98	-0.979423	0.20434	0.390354
1110038F14Rik	RIKEN cDNA 1110038F14 gene	317.953	211.772	350.331	213.836	501.277	140.057	180.165	127.288	197.593	248.919	-0.979204	0.00245729	0.0208778
Casq2	calsequestrin 2	1005.97	763.8	1006.21	747.919	996.743	16.5993	904.172	16.6028	896.556	706.064	-0.979161	0.289322	0.483986
Fam196b	family with sequence similarity 196, member B	193.422	86.5167	205.457	92.2231	345.809	124.495	63.6269	121.754	64.6333	144.215	-0.97888	0.0406709	0.138695
Bad	BCL2-associated agonist of cell death	299.406	211.127	358.234	197.621	238.288	127.607	150.026	129.502	120.957	203.641	-0.97886	6.4827e-05	0.00145959
Rest	RE1-silencing transcription factor	639.439	875.497	647.981	876.626	1251.01	191.93	699.896	159.387	688.806	670.064	-0.978826	0.043383	0.145013
Mettl15	methyltransferase like 15	155.444	162.703	163.312	146.949	331.279	71.5846	122.565	59.77	133.883	149.721	-0.977864	0.0102274	0.0548869
Tpx2	TPX2, microtubule-associated	280.859	570.106	321.357	606.038	537.602	60.1725	415.919	52.0221	411.806	361.765	-0.977627	0.120575	0.279919
Pld2	phospholipase D2	450.434	349.941	453.06	302.005	422.817	92.3337	306.079	108.472	295.466	308.956	-0.97676	0.0163037	0.0753254
Enkd1	enkurin domain containing 1	326.785	391.262	397.745	406.39	308.031	51.8729	302.73	64.1975	324.09	285.9	-0.976749	0.0701924	0.198559
Fabp5	fatty acid binding protein 5, epidermal	2496.82	1774.88	2445.73	1793.79	1869.98	616.25	1527.72	594.38	1481.03	1622.29	-0.976272	0.00513031	0.0345885
Lsp1	lymphocyte specific 1	150.145	184.009	152.776	173.298	168.545	74.6969	101.803	80.8002	78.4833	129.395	-0.976053	6.75751e-07	3.97707e-05
Sox9	SRY (sex determining region Y)-box 9	9104.06	10207	8760.92	10071.6	12749.9	905.7	9440.22	861.131	9496.48	7955.22	-0.975604	0.141936	0.309983
Adamts9	a disintegrin-like and metallopeptidase (reprolysin type) with thrombospondin type 1 motif, 9	84.7875	138.814	80.3391	128.707	303.672	66.3973	80.3708	64.1975	87.7166	115	-0.974491	0.0254377	0.101202
Nfkbia	nuclear factor of kappa light polypeptide gene enhancer in B cells inhibitor, alpha	433.653	272.463	406.964	247.28	242.647	109.97	217.001	101.83	222.523	250.481	-0.974334	0.00551409	0.0363037
Gm13375	predicted gene 13375	600.578	763.155	686.175	834.062	1034.52	108.933	663.729	105.151	716.506	612.534	-0.974298	0.0911898	0.23322
Pifo	primary cilia formation	3437.43	3660.82	3450.63	3816.62	5460.29	59.1351	4000.46	67.518	3947.25	3100.02	-0.973917	0.300688	0.49665
Plekha2	pleckstrin homology domain-containing, family A (phosphoinositide binding specific) member 2	3627.32	3122.35	3674.53	3128.49	2740.32	525.991	2800.92	488.122	2821.7	2547.75	-0.973511	0.0667136	0.192486
Setd1b	SET domain containing 1B	1541.19	988.485	1681.85	1021.55	1500.93	632.849	721.998	644.188	742.359	1052.82	-0.973427	9.21681e-06	0.00032396
Tctex1d1	Tctex1 domain containing 1	120.116	276.983	146.191	279.71	252.818	2.07491	205.615	2.21371	228.063	168.198	-0.9732	0.344701	0.537309
1700017B05Rik	RIKEN cDNA 1700017B05 gene	380.661	384.806	404.33	394.228	685.806	169.106	288.665	164.921	291.773	351.588	-0.972716	0.00129386	0.0131788
Psmg1	proteasome (prosome, macropain) assembly chaperone 1	470.747	276.337	460.962	321.261	354.527	222.016	168.779	228.012	150.503	294.794	-0.971124	0.00011469	0.00227768
Fam136a	family with sequence similarity 136, member A	618.242	291.187	604.519	313.153	355.98	271.814	196.239	229.119	193.9	341.572	-0.971094	0.00176343	0.0165352
Npas3	neuronal PAS domain protein 3	943.261	738.62	966.704	717.516	1653.49	284.263	747.449	256.79	758.056	785.128	-0.970931	0.0222778	0.0930068
Col1a2	collagen, type I, alpha 2	400.091	2326.27	408.281	2306.59	1389.05	50.8354	1279.91	46.4878	1413.62	1069.01	-0.969122	0.295669	0.491451
Tekt1	tektin 1	1369.85	2224.9	1463.23	2172.82	2414.85	39.4234	1969.09	36.5261	1898.37	1509.89	-0.968285	0.291903	0.487084
Maff	v-maf musculoaponeurotic fibrosarcoma oncogene family, protein F (avian)	183.706	327.343	168.58	309.099	319.655	12.4495	246.471	7.74797	267.766	204.758	-0.968144	0.253156	0.446454
Lgals1	lectin, galactose binding, soluble 1	114.816	409.34	111.948	413.484	247.006	65.3598	206.285	42.0604	216.06	202.929	-0.968076	0.109165	0.262513
Ptgds	prostaglandin D2 synthase (brain)	8636.85	78107.1	9497.14	78555.8	46748.1	3102	42021.2	2988.5	42493.6	34683.4	-0.967999	0.269395	0.463476
Anxa2	annexin A2	1703.7	2545.14	2000.58	2532.59	2111.18	61.21	2091.65	48.7015	2252.93	1705.3	-0.967978	0.270966	0.465093
Tpk1	thiamine pyrophosphokinase	189.006	330.571	193.604	286.804	233.929	41.4983	208.294	74.1591	180.05	193.102	-0.966904	0.0398185	0.136849
Spsb1	splA/ryanodine receptor domain and SOCS box containing 1	856.707	1092.43	842.902	1035.74	1416.65	223.053	809.066	209.195	904.866	821.179	-0.966098	0.0403243	0.137811
Plod3	procollagen-lysine, 2-oxoglutarate 5-dioxygenase 3	150.145	258.904	179.117	244.239	278.972	121.383	119.886	109.578	104.337	174.062	-0.964653	0.000115814	0.00228988
Pus7	pseudouridylate synthase 7	1043.95	1108.58	1018.07	1175.59	1296.06	382.822	752.137	381.864	794.066	883.681	-0.964446	0.000651274	0.0081675
Sall1	sal-like 1 (Drosophila)	1788.49	2380.5	1943.94	2359.29	2262.29	341.323	1867.95	336.483	1854.98	1681.69	-0.964104	0.0689071	0.1963
Ropn1l	ropporin 1-like	266.727	273.109	250.237	225.997	467.859	10.3746	308.758	8.85482	279.77	232.41	-0.964029	0.265933	0.460043
Pde6d	phosphodiesterase 6D, cGMP-specific, rod, delta	2217.72	2151.3	2196.81	2143.43	2939.37	568.527	1828.44	518.007	1866.06	1825.52	-0.96228	0.022254	0.0929462
Wwc2	WW, C2 and coiled-coil domain containing 2	664.169	792.209	636.128	760.08	682.9	364.148	362.338	384.078	344.403	554.495	-0.961483	2.00185e-13	1.49084e-10
Myb	myeloblastosis oncogene	5135.83	5019.26	4832.2	5119.9	6281.22	85.0715	5382.17	85.2277	5288.85	4136.64	-0.961356	0.304531	0.500564
Prkag1	protein kinase, AMP-activated, gamma 1 non-catalytic subunit	453.967	382.869	503.107	407.403	367.603	190.892	249.819	149.425	277	331.343	-0.961012	4.20873e-05	0.00104748
Arhgap6	Rho GTPase activating protein 6	936.196	925.212	849.488	997.226	1022.9	410.833	559.917	409.535	561.386	741.41	-0.960699	1.05922e-08	1.36423e-06
Lrrc61	leucine rich repeat containing 61	1180.84	1412.03	1198.5	1389.43	1396.31	295.675	1017.36	314.346	1074.76	1031.03	-0.960615	0.0220145	0.0924254
Npnt	nephronectin	1749.63	1693.53	1766.14	1612.38	1816.22	447.144	1343.53	441.634	1317.6	1354.2	-0.960206	0.0117779	0.0601731
Slco1c1	solute carrier organic anion transporter family, member 1c1	813.43	342.838	767.831	296.938	703.241	195.042	423.956	211.409	372.103	458.532	-0.957969	0.0187766	0.0828558
Vtn	vitronectin	1085.46	4814.59	1278.84	4869.58	2860.91	195.042	2885.98	160.494	2898.34	2338.8	-0.957901	0.242371	0.434219
Il2ra	interleukin 2 receptor, alpha chain	78.6051	517.809	85.6073	515.841	145.298	19.7117	256.517	32.0987	244.683	210.686	-0.957684	0.25184	0.444763
Flii	flightless I actin binding protein	1126.97	1351.98	1166.89	1393.48	1506.74	379.709	953.734	442.741	918.716	1026.77	-0.957324	0.00278422	0.0228449
Lrguk	leucine-rich repeats and guanylate kinase domain containing	2103.79	2733.02	1976.87	2715.01	3152.96	80.9217	2531.01	77.4797	2538.24	1989.92	-0.95639	0.260077	0.4536
Fam13a	family with sequence similarity 13, member A	2196.53	2321.1	2167.84	2207.27	3296.81	459.594	2072.9	515.793	1975.93	1912.64	-0.956258	0.0436783	0.145619
Tcea3	transcription elongation factor A (SII), 3	370.062	670.827	308.186	654.683	563.756	21.7866	524.42	21.0302	491.213	402.885	-0.955636	0.247634	0.439822
Nme7	NME/NM23 family member 7	438.952	340.256	496.522	344.57	613.157	146.281	277.949	178.203	316.703	350.288	-0.955179	0.00225928	0.0195996
Pir	pirin	369.179	322.178	355.599	353.691	353.074	62.2474	286.656	43.1673	330.553	275.149	-0.95492	0.0864356	0.226104
H2-K1	histocompatibility 2, K1, K region	339.15	236.307	331.893	241.199	600.08	147.319	241.782	109.578	220.676	274.221	-0.954764	0.0106488	0.0564448
Serpinf1	serine (or cysteine) peptidase inhibitor, clade F, member 1	597.046	1149.9	686.175	1106.68	664.011	89.2213	795.001	63.0906	787.603	659.858	-0.954311	0.163618	0.338911
Akip1	A kinase (PRKA) interacting protein 1	844.343	1078.23	870.56	1094.52	1300.42	44.6107	1035.44	45.381	1016.59	814.454	-0.953763	0.233359	0.424474
1700030J22Rik	RIKEN cDNA 1700030J22 gene	2022.54	2397.93	2028.23	2465.7	2946.64	334.061	2145.9	318.774	2100.58	1862.26	-0.953274	0.0936329	0.23715
Ltbp1	latent transforming growth factor beta binding protein 1	260.545	139.46	291.065	153.03	159.828	54.9852	139.309	63.0906	156.043	157.484	-0.953184	0.023427	0.0957585
Dlg5	discs, large homolog 5 (Drosophila)	1300.96	1248.04	1432.93	1308.35	2844.93	687.834	987.891	699.531	986.119	1277.4	-0.952102	0.00217091	0.0190955
Hnrnph3	heterogeneous nuclear ribonucleoprotein H3	579.381	314.43	568.959	267.548	489.654	212.679	271.252	209.195	223.446	348.505	-0.951654	0.00115187	0.0121413
Kmt2b	lysine (K)-specific methyltransferase 2B	897.335	606.262	990.41	600.97	847.086	394.234	485.574	313.239	434.89	618.889	-0.951487	5.87083e-05	0.0013429
D10Jhu81e	DNA segment, Chr 10, Johns Hopkins University 81 expressed	340.917	310.556	312.137	310.113	379.227	174.293	158.063	183.738	168.047	259.677	-0.951291	1.52308e-10	4.21306e-08
Tmem170	transmembrane protein 170	696.848	610.136	715.15	614.145	444.611	211.641	397.836	229.119	434.89	483.819	-0.95117	0.00101928	0.0110816
Lhfpl2	lipoma HMGIC fusion partner-like 2	672.118	580.437	655.883	648.602	1034.52	328.874	433.333	313.239	408.113	563.902	-0.950469	4.1874e-05	0.00104485
Tbccd1	TBCC domain containing 1	740.125	912.299	621.641	874.599	842.727	287.376	544.512	284.461	534.61	626.928	-0.950216	0.000621924	0.00792779
Mks1	Meckel syndrome, type 1	97.1524	107.823	84.2902	110.465	302.219	20.7491	114.528	22.1371	132.037	110.156	-0.94998	0.147393	0.316615
Sptan1	spectrin alpha, non-erythrocytic 1	19661.9	8420.53	19367	8288.93	15225.8	7742.54	6929.3	7713.66	7009.94	11151.1	-0.949536	0.00253888	0.021402
1700088E04Rik	RIKEN cDNA 1700088E04 gene	166.042	243.409	194.921	234.105	299.314	20.7491	215.662	19.9233	214.213	178.704	-0.948884	0.168846	0.345834
St5	suppression of tumorigenicity 5	2508.3	2386.96	2491.83	2429.22	3979.71	395.271	2520.96	430.566	2369.27	2168.01	-0.948847	0.0883307	0.228908
Sh3rf2	SH3 domain containing ring finger 2	690.665	205.961	791.538	209.782	126.409	328.874	110.51	314.346	85.8699	318.217	-0.948739	0.134293	0.298852
Capn6	calpain 6	367.413	474.55	396.428	465.169	412.646	47.723	400.515	36.5261	391.493	332.496	-0.948574	0.145264	0.314202
Pelp1	proline, glutamic acid and leucine rich protein 1	342.683	200.796	342.429	179.379	322.561	148.356	146.007	151.639	128.343	218.022	-0.948379	0.000513987	0.00694511
Tchp	trichoplein, keratin filament binding	585.564	335.736	640.079	332.409	695.977	112.045	411.9	104.044	444.123	406.875	-0.948194	0.0602021	0.179165
Sntn	sentan, cilia apical structure protein	5319.53	6176.9	4779.52	6094.83	4387.99	34.2361	5624.62	35.4193	5403.34	4206.27	-0.947797	0.443517	0.625545
Chek2	checkpoint kinase 2	1928.92	3297.96	1830.68	3209.57	2603.74	11.412	2669.65	8.85482	2649.04	2023.31	-0.94748	0.470442	0.648358
Ddx19a	DEAD (Asp-Glu-Ala-Asp) box polypeptide 19a	1617.15	1685.78	1535.66	1731.97	1561.95	551.927	1123.18	576.67	1120.93	1278.36	-0.946986	0.000474981	0.00650429
Bphl	biphenyl hydrolase-like (serine hydrolase, breast epithelial mucin-associated antigen)	2634.6	2613.58	2656.46	2722.1	3750.14	379.709	2617.41	402.894	2565.02	2260.21	-0.946892	0.0979143	0.24447
Eif6	eukaryotic translation initiation factor 6	761.321	1097.6	860.024	1171.54	656.746	359.998	540.494	398.467	588.163	714.928	-0.94675	0.000244134	0.00401144
Yap1	yes-associated protein 1	2745	2511.57	2734.16	2536.64	3671.68	238.615	2703.14	233.546	2717.37	2232.41	-0.94661	0.163415	0.338636
Dynlt1f	dynein light chain Tctex-type 1F	275.559	495.857	241.017	479.357	326.92	39.4234	344.925	44.2741	325.936	285.919	-0.945836	0.142286	0.310411
Dynlt1c	dynein light chain Tctex-type 1C	275.559	495.857	241.017	479.357	326.92	39.4234	344.925	44.2741	325.936	285.919	-0.945836	0.142286	0.310411
Myo10	myosin X	4500.81	2764.66	4546.41	2885.27	4200.56	783.28	3089.59	819.071	3155.03	2971.63	-0.945762	0.0431513	0.144457
Ttc26	tetratricopeptide repeat domain 26	658.87	1030.45	669.054	954.661	778.796	217.866	604.79	234.653	641.716	643.429	-0.945128	0.0140674	0.0682843
Rps29	ribosomal protein S29	1718.71	803.185	1999.26	789.47	1194.35	647.373	758.165	609.876	688.806	1023.24	-0.943699	0.00357254	0.0270956
Gm17750	predicted gene, 17750	487.528	285.376	442.524	295.925	197.605	21.7866	329.52	25.4576	333.323	268.783	-0.94365	0.208801	0.395676
Espn	espin	89.2036	142.042	105.363	143.909	167.092	16.5993	111.18	13.2822	127.42	101.788	-0.943346	0.149103	0.319332
Csad	cysteine sulfinic acid decarboxylase	302.939	293.124	335.844	304.032	412.646	125.532	196.239	157.173	204.056	259.065	-0.943141	1.88161e-05	0.000562247
Ssbp4	single stranded DNA binding protein 4	365.646	444.205	466.23	445.914	911.017	201.267	348.274	192.592	351.79	414.104	-0.94213	0.00720518	0.0435086
Nkapl	NFKB activating protein-like	113.05	181.427	119.85	171.271	145.298	6.22474	161.411	3.32056	132.96	114.979	-0.941104	0.28417	0.478915
2610035D17Rik	RIKEN cDNA 2610035D17 gene	250.83	236.952	277.894	218.903	560.85	123.457	192.89	130.609	194.823	243.023	-0.940944	0.00760759	0.0451719
Garem2	GRB2 associated regulator of MAPK1 subtype 2	364.763	164.64	417.5	193.567	248.459	188.817	112.519	177.096	100.643	218.667	-0.940916	0.0105857	0.0563038
Rnh1	ribonuclease/angiogenin inhibitor 1	995.37	907.134	1039.14	948.58	835.462	273.889	692.529	270.072	731.279	743.717	-0.940753	0.00741652	0.0445014
Pi4k2b	phosphatidylinositol 4-kinase type 2 beta	495.477	373.83	406.964	338.489	312.39	211.641	189.541	188.165	215.136	303.515	-0.940574	1.11202e-06	5.73044e-05
Ttc30b	tetratricopeptide repeat domain 30B	1115.49	1060.15	1168.21	1057.02	1407.94	122.42	1109.12	136.143	1052.6	914.342	-0.940414	0.129138	0.29157
Abat	4-aminobutyrate aminotransferase	2359.04	1150.54	2462.86	1177.62	1718.87	882.876	904.841	919.795	988.889	1396.15	-0.940344	0.00089955	0.0101741
Crip2	cysteine rich protein 2	2849.21	4156.67	3041.03	4211.86	4476.63	677.46	3144.51	751.553	3241.82	2950.08	-0.939209	0.0565611	0.172417
Als2cr12	amyotrophic lateral sclerosis 2 (juvenile) chromosome region, candidate 12 (human)	179.29	138.168	185.702	165.191	124.956	23.8615	144.667	32.0987	129.267	124.8	-0.938626	0.081199	0.217807
Actn2	actinin alpha 2	478.696	54.2343	507.059	52.6989	180.169	191.93	77.6918	192.592	69.2499	200.48	-0.93856	0.189384	0.371697
Zfp217	zinc finger protein 217	375.361	391.262	376.672	407.403	618.969	59.1351	381.092	77.4797	386.876	341.583	-0.938005	0.0925136	0.235021
Msi1	musashi RNA-binding protein 1	508.725	623.695	596.617	636.441	783.155	188.817	466.151	206.981	450.586	495.685	-0.937922	0.00489452	0.0334927
Copz1	coatomer protein complex, subunit zeta 1	1219.7	1012.37	1338.11	1151.27	1572.12	434.695	878.721	422.818	889.169	990.998	-0.937857	0.00186434	0.017223
Neu2	neuraminidase 2	370.062	256.322	374.038	250.32	371.962	58.0976	282.637	57.5563	277.923	255.435	-0.937756	0.0737749	0.204774
Serping1	serine (or cysteine) peptidase inhibitor, clade G, member 1	311.771	2031.85	308.186	2054.24	1280.07	81.9591	1109.12	96.2962	1212.34	942.87	-0.937706	0.266296	0.460506
Mob3a	MOB kinase activator 3A	113.933	136.877	106.68	157.083	262.989	63.2849	79.7011	87.4414	93.2566	122.361	-0.9377	0.00512803	0.0345851
Wbp1	WW domain binding protein 1	337.384	524.911	360.868	561.446	668.37	218.904	310.097	213.623	280.693	386.255	-0.936889	0.00059932	0.00774368
Psmc3	proteasome (prosome, macropain) 26S subunit, ATPase 3	2488.87	1517.27	2664.36	1608.33	1505.29	908.813	1090.36	992.847	1096	1541.35	-0.936785	0.000113374	0.0022585
Ivd	isovaleryl coenzyme A dehydrogenase	554.652	802.539	562.374	823.927	1044.69	289.451	478.206	327.628	487.52	596.776	-0.9354	0.000877412	0.00998666
2610507I01Rik	RIKEN cDNA 2610507I01 gene	1637.46	2037.02	1685.8	2076.54	2228.87	505.242	1456.05	530.182	1552.12	1523.25	-0.934693	0.0144365	0.0695014
Rpl23	ribosomal protein L23	3756.26	1845.26	3905.01	1835.34	1912.12	1181.66	1580.63	1134.52	1650	2088.98	-0.934491	0.00377086	0.0279919
Rps21	ribosomal protein S21	1937.75	831.593	2021.65	733.731	1338.19	684.722	763.523	650.829	772.829	1081.65	-0.934354	0.00634207	0.0398835
Bicc1	BicC family RNA binding protein 1	2337.84	4679.65	2400.95	4793.57	4082.87	220.978	3594.58	243.508	3601	2883.88	-0.933947	0.21328	0.401374
Tubb4b	tubulin, beta 4B class IVB	8747.25	7550.19	9598.55	7747.75	11468.4	1379.82	8032.39	1454.4	8027.45	7111.8	-0.933538	0.0832981	0.220885
Lca5l	Leber congenital amaurosis 5-like	710.979	1020.12	688.809	1024.59	1673.83	243.802	825.14	230.225	843.926	806.825	-0.932962	0.0514269	0.162338
Glis3	GLIS family zinc finger 3	3682.96	5464.76	3741.7	5434.07	5824.99	261.439	4850.38	283.354	4722.85	3807.39	-0.932961	0.217797	0.406817
Midn	midnolin	1764.64	2962.23	1961.07	3020.05	3121	945.124	1728.64	873.307	1828.2	2022.7	-0.932638	0.00336909	0.0262096
Maml2	mastermind like 2 (Drosophila)	2061.4	3998.49	2177.06	3980.79	3301.17	585.126	2682.38	563.388	2673.05	2446.98	-0.93248	0.0735901	0.204544
Naf1	nuclear assembly factor 1 ribonucleoprotein	631.49	1020.77	547.887	995.199	524.525	161.843	631.581	142.784	622.326	586.489	-0.932441	0.0640345	0.187183
Zfp319	zinc finger protein 319	325.902	386.097	346.38	360.785	331.279	157.694	196.239	146.105	232.68	275.907	-0.932268	1.51431e-06	7.46098e-05
Mapk15	mitogen-activated protein kinase 15	110.4	141.397	140.923	157.083	184.528	7.2622	130.603	7.74797	161.583	115.725	-0.931886	0.244845	0.436712
Ctsz	cathepsin Z	227.867	178.199	212.043	183.433	169.998	69.5096	129.263	68.6249	138.5	153.048	-0.93136	0.00161701	0.0154515
Slc5a7	solute carrier family 5 (choline transporter), member 7	362.113	64.5647	320.04	73.9812	27.6066	99.5959	65.6362	132.822	58.1699	133.837	-0.931217	0.18749	0.369391
A430108G06Rik	RIKEN cDNA A430108G06 gene	482.229	441.622	507.059	423.618	485.295	59.1351	434.672	58.6632	428.426	368.969	-0.930575	0.118902	0.277487
Abhd4	abhydrolase domain containing 4	2155.9	3352.84	2300.86	3337.26	3208.18	461.669	2540.39	499.191	2525.31	2264.62	-0.929936	0.0793696	0.214511
Spata17	spermatogenesis associated 17	309.121	774.776	349.014	784.403	880.505	34.2361	610.818	36.5261	618.633	488.67	-0.929762	0.243147	0.435022
AI506816	expressed sequence AI506816	2358.15	3707.95	2440.47	4120.65	5190.04	98.5584	3536.32	105.151	3742.27	2811.06	-0.929663	0.288639	0.48316
2410004P03Rik	RIKEN cDNA 2410004P03 gene	19993.1	37728.4	20869.7	37853	35275.4	301.9	31435.7	272.286	31724.8	23939.4	-0.929323	0.437436	0.621537
Mob3b	MOB kinase activator 3B	2210.66	4354.89	2123.06	4327.39	3404.33	542.59	2926.84	532.396	2897.42	2591.06	-0.92885	0.0957518	0.240753
Ccdc173	coiled-coil domain containing 173	1475.83	1399.76	1318.35	1455.3	864.522	202.304	1181.45	211.409	1141.24	1027.8	-0.928767	0.0887737	0.229527
Ddx59	DEAD (Asp-Glu-Ala-Asp) box polypeptide 59	275.559	303.454	292.382	329.368	280.425	107.896	192.22	122.861	197.593	233.529	-0.928705	0.000123686	0.0024137
Polr1b	polymerase (RNA) I polypeptide B	226.1	117.508	212.043	106.411	187.434	113.083	55.5898	143.891	45.2433	134.145	-0.928637	0.03173	0.117767
Scrib	scribbled planar cell polarity	189.889	76.832	187.019	82.0887	190.34	62.2474	76.3523	98.5099	67.4033	114.52	-0.928301	0.0169663	0.0773347
Rsph14	radial spoke head homolog 14 (Chlamydomonas)	381.544	576.563	476.767	599.957	498.372	1.03746	519.731	3.32056	541.073	399.818	-0.927581	0.479905	0.656255
Mrps23	mitochondrial ribosomal protein S23	501.66	525.557	588.715	476.317	363.245	338.211	217.001	297.743	181.897	387.816	-0.927492	0.00023747	0.00394014
Ccnd3	cyclin D3	226.983	304.1	221.262	332.409	636.404	78.8468	299.381	65.3043	278.846	271.504	-0.927447	0.0857551	0.224723
Rpl8	ribosomal protein L8	2597.5	1393.31	2954.11	1472.53	2051.61	983.51	1233.69	996.167	1192.02	1652.72	-0.926252	0.000687906	0.00847862
Fam84b	family with sequence similarity 84, member B	2398.78	2319.81	2166.52	2240.72	4037.83	455.444	2320.71	410.642	2353.57	2078.22	-0.926186	0.0887575	0.229515
Npepl1	aminopeptidase-like 1	225.217	361.562	231.798	339.503	418.458	79.8842	239.103	84.1208	259.456	248.789	-0.925662	0.0326553	0.120096
2700046G09Rik	RIKEN cDNA 2700046G09 gene	298.523	468.74	326.625	469.223	313.843	68.4722	329.52	73.0523	318.55	296.283	-0.925437	0.0713628	0.200697
Rfx1	regulatory factor X, 1 (influences HLA class II expression)	1012.15	618.53	1056.26	625.293	844.18	380.747	488.922	402.894	476.44	656.158	-0.925128	8.04322e-05	0.0017228
Gstt1	glutathione S-transferase, theta 1	582.914	1084.04	649.298	1168.5	818.027	115.158	802.369	87.4414	807.916	679.518	-0.924376	0.144314	0.313232
Wdr34	WD repeat domain 34	1174.66	1044.01	1199.82	1037.76	1474.77	244.84	1003.3	263.431	987.966	936.729	-0.923677	0.0434557	0.145125
Mxra8	matrix-remodelling associated 8	499.893	1925.32	524.18	1852.57	1604.09	36.311	1276.56	37.633	1350.84	1011.93	-0.923579	0.316584	0.511389
Nsmce4a	NSE4 homolog A, SMC5-SMC6 complex component	1164.95	901.969	1065.48	893.855	642.216	308.125	673.106	292.209	694.346	737.361	-0.9235	0.00698927	0.0425697
Rtp4	receptor transporter protein 4	264.078	450.016	247.603	484.425	403.928	12.4495	404.533	16.6028	346.25	292.209	-0.923163	0.272401	0.466646
Snrnp35	small nuclear ribonucleoprotein 35 (U11/U12)	984.772	386.742	945.631	453.008	236.835	222.016	379.082	247.935	419.193	475.024	-0.923032	0.0411007	0.139693
Fam216a	family with sequence similarity 216, member A	2950.78	2565.16	2873.77	2613.66	2703.99	1200.34	1717.26	1171.05	1693.39	2165.49	-0.922536	1.60339e-07	1.24185e-05
1810014B01Rik	RIKEN cDNA 1810014B01 gene	347.099	351.232	339.795	378.013	286.237	120.345	208.294	157.173	231.756	268.883	-0.922306	0.000102441	0.00208796
Kctd11	potassium channel tetramerisation domain containing 11	285.275	308.619	277.894	304.032	136.58	65.3598	206.285	57.5563	224.37	207.33	-0.921569	0.0545044	0.168267
Tlr4	toll-like receptor 4	99.802	212.418	65.8518	176.339	156.922	23.8615	123.905	27.6713	124.65	112.38	-0.920084	0.121346	0.28095
Kdm6b	KDM1 lysine (K)-specific demethylase 6B	1660.42	1292.59	1778	1299.23	1740.67	430.545	1195.52	453.81	1204.03	1228.31	-0.919793	0.0126148	0.063158
Med31	mediator complex subunit 31	921.181	745.722	902.169	767.175	1112.98	242.765	730.035	220.264	687.883	703.353	-0.918556	0.0225195	0.0936923
Nemp1	nuclear envelope integral membrane protein 1	483.996	354.46	441.207	365.852	482.389	139.019	326.841	120.647	312.086	336.277	-0.918233	0.00904507	0.0505162
Rela	v-rel reticuloendotheliosis viral oncogene homolog A (avian)	565.25	1153.77	587.398	1147.21	916.829	173.255	747.449	161.6	767.289	691.117	-0.917902	0.0808375	0.217116
Fam47e	family with sequence similarity 47, member E	516.674	324.115	503.107	308.086	328.373	10.3746	416.589	6.64112	404.42	313.153	-0.91773	0.321042	0.515792
Tead1	TEA domain family member 1	4554.68	6937.48	4261.93	6990.71	6829	1082.07	5182.58	1049.3	5210.37	4677.57	-0.917522	0.0756396	0.208248
Irf9	interferon regulatory factor 9	349.749	502.959	376.672	495.572	430.082	91.2962	372.385	73.0523	374.873	340.738	-0.917422	0.0680225	0.194696
Dnajc17	DnaJ heat shock protein family (Hsp40) member C17	151.911	267.298	175.166	217.89	441.705	108.933	148.686	116.22	156.043	198.206	-0.917053	0.00998407	0.0540759
Irgm2	immunity-related GTPase family M member 2	999.786	943.29	949.582	973.916	1187.08	126.57	903.502	144.998	964.882	799.29	-0.917013	0.113703	0.269313
Fam120aos	family with sequence similarity 120A, opposite strand	340.033	719.896	292.382	717.516	711.959	154.581	444.049	144.998	433.966	439.931	-0.916971	0.0497012	0.158667
Gpr137	G protein-coupled receptor 137	408.923	643.064	433.305	582.728	717.771	251.065	338.897	246.828	342.556	440.571	-0.916295	0.000198861	0.00344683
Arhgap18	Rho GTPase activating protein 18	2150.6	2560.64	2061.16	2656.23	3270.65	277.001	2419.83	318.774	2367.42	2009.15	-0.916016	0.136062	0.301335
Puf60	poly-U binding splicing factor 60	3975.3	2738.83	4048.57	2722.1	2810.06	1392.27	2030.7	1411.24	2074.73	2578.2	-0.915525	8.19204e-05	0.00174694
2010001A14Rik	RIKEN cDNA 2010001A14 gene	261.428	54.2343	243.651	70.9408	129.315	5.18729	171.458	5.53426	139.423	120.13	-0.914733	0.327385	0.521092
Ndufa2	NADH dehydrogenase (ubiquinone) 1 alpha subcomplex, 2	1393.7	1069.19	1415.81	1019.52	1115.89	500.054	796.341	448.275	805.146	951.547	-0.914665	0.0002411	0.00397989
Iqch	IQ motif containing H	218.151	85.871	243.651	82.0887	191.793	29.0488	157.393	18.8165	142.193	129.89	-0.914467	0.164454	0.340205
Ksr1	kinase suppressor of ras 1	381.544	1098.89	399.062	1049.92	1375.97	297.75	559.247	396.253	575.236	681.542	-0.912992	0.0380353	0.13277
Shfm1	split hand/foot malformation (ectrodactyly) type 1	1572.1	1355.21	1502.74	1337.74	1482.04	238.615	1302.68	235.76	1301.9	1147.64	-0.912957	0.0835662	0.221241
Slc14a2	solute carrier family 14 (urea transporter), member 2	597.929	1551.49	730.954	1549.55	1602.63	5.18729	1235.03	8.85482	1313.9	955.059	-0.912856	0.477586	0.65469
Polr2e	polymerase (RNA) II (DNA directed) polypeptide E	470.747	646.293	546.57	657.723	1172.55	308.125	427.305	285.568	461.666	552.95	-0.912656	0.00411	0.0297169
Kcnmb1	potassium large conductance calcium-activated channel, subfamily M, beta member 1	2195.64	3818.36	2296.91	3891.61	3571.42	41.4983	3290.52	36.5261	3335.08	2497.51	-0.912498	0.353714	0.547087
Wdr31	WD repeat domain 31	1155.23	953.62	1087.87	958.715	1233.58	153.544	1038.12	153.853	944.569	853.234	-0.911834	0.107441	0.260179
Rpl34	ribosomal protein L34	1046.6	546.863	1027.29	587.796	499.825	324.724	492.271	304.384	454.28	587.114	-0.911783	0.00419595	0.0301359
Aebp1	AE binding protein 1	894.685	1316.47	1023.34	1396.52	1899.04	76.7718	1300	57.5563	1341.6	1034	-0.911755	0.246757	0.439029
Plp2	proteolipid protein 2	127.181	296.352	139.606	271.602	135.127	57.0602	156.053	47.5947	151.427	153.556	-0.911036	0.0581261	0.175311
Mta1	metastasis associated 1	1474.07	1078.88	1419.76	1077.29	1788.62	797.805	682.482	736.057	693.423	1083.15	-0.910154	6.48457e-06	0.000246197
Prdx6	peroxiredoxin 6	15261.8	15716.3	15589.7	15946.5	19225.8	2740.96	14772.8	2677.48	14609	12948.9	-0.90996	0.0816975	0.218164
Apobec1	apolipoprotein B mRNA editing enzyme, catalytic polypeptide 1	943.261	1204.78	912.705	1140.12	1178.37	67.4347	1061.56	77.4797	1083.07	852.086	-0.909893	0.210433	0.397833
Atp5a1	ATP synthase, H+ transporting, mitochondrial F1 complex, alpha subunit 1	27208.9	12528.1	25579.5	12811.9	14885.8	9775.96	10177.6	9533.32	10128	14736.6	-0.909456	0.00179934	0.0167988
Mpzl2	myelin protein zero-like 2	116.583	1124.72	100.095	1079.31	521.619	6.22474	631.581	7.74797	607.553	466.159	-0.909321	0.487974	0.663715
Rab36	RAB36, member RAS oncogene family	1535.89	1921.45	1630.49	1930.6	3437.75	639.074	1557.18	644.188	1613.06	1656.63	-0.908729	0.0204413	0.0880939
Cfap53	cilia and flagella associated protein 53	2835.08	2598.08	2537.93	2707.91	2683.65	51.8729	2796.23	33.2056	2814.32	2117.59	-0.908212	0.336971	0.53021
Cyb5rl	cytochrome b5 reductase-like	322.369	219.52	397.745	246.266	377.774	46.6856	263.214	44.2741	311.163	247.668	-0.908038	0.123596	0.284227
Zhx2	zinc fingers and homeoboxes 2	3647.63	5863.76	3663.99	6120.17	6230.37	752.157	4571.09	837.887	4727.46	4046.06	-0.907067	0.105194	0.255925
Dthd1	death domain containing 1	750.723	1459.81	737.54	1389.43	1242.3	33.1986	1129.21	47.5947	1169.86	884.407	-0.907048	0.285156	0.479962
Dnaaf1	dynein, axonemal assembly factor 1	831.978	1158.29	803.391	1126.95	2121.35	9.33712	1304.69	6.64112	1257.58	957.8	-0.906476	0.471817	0.649448
Wasf2	WAS protein family, member 2	1486.43	2555.47	1515.91	2551.84	2028.36	389.047	1796.29	406.215	1734.94	1607.17	-0.90621	0.0709195	0.200052
Tulp3	tubby-like protein 3	2745	4557.62	2688.07	4566.56	3301.17	339.249	3539	344.231	3400.63	2831.28	-0.906071	0.173584	0.352165
Serf2	small EDRK-rich factor 2	525.506	278.919	549.204	291.871	380.68	186.742	239.103	185.951	252.07	321.116	-0.905326	0.00144956	0.0143496
Map3k19	mitogen-activated protein kinase kinase kinase 19	4835.54	5052.83	4878.3	5021.6	5931.06	266.627	5150.43	277.82	5295.31	4078.83	-0.9046	0.236167	0.427534
Avpi1	arginine vasopressin-induced 1	978.589	1107.93	912.705	1060.06	1137.68	238.615	859.298	277.82	843.926	824.069	-0.904363	0.0280747	0.108336
Ccdc87	coiled-coil domain containing 87	500.776	748.305	584.764	764.134	915.376	50.8354	687.84	54.2358	708.196	557.163	-0.904009	0.208089	0.394699
Gfap	glial fibrillary acidic protein	1408.71	1899.49	1457.96	1863.72	3514.75	649.448	1496.91	664.112	1525.35	1608.94	-0.903734	0.0222585	0.0929462
Abcg2	ATP-binding cassette, sub-family G (WHITE), member 2	429.237	125.901	372.721	139.855	152.563	186.742	86.3986	172.669	76.6366	193.636	-0.903615	0.0687421	0.196032
Nr2e1	nuclear receptor subfamily 2, group E, member 1	712.745	1254.49	703.297	1229.3	929.906	259.364	756.155	294.423	755.286	766.108	-0.902993	0.0243071	0.0981151
Polr2f	polymerase (RNA) II (DNA directed) polypeptide F	357.697	204.024	384.574	220.93	296.408	117.233	179.495	116.22	211.443	232.003	-0.90279	0.00358125	0.0271192
Plce1	phospholipase C, epsilon 1	1338.05	1424.94	1392.11	1480.64	2465.7	302.938	1423.23	289.995	1448.71	1285.15	-0.902777	0.0834388	0.221107
Rbpms2	RNA binding protein with multiple splicing 2	191.655	236.307	189.653	202.688	206.323	25.9364	194.229	25.4576	192.976	162.803	-0.901811	0.142422	0.310588
Ddx54	DEAD (Asp-Glu-Ala-Asp) box polypeptide 54	820.496	758.635	914.022	799.605	1418.11	297.75	685.831	332.056	698.963	747.274	-0.901741	0.00948738	0.0521739
Phpt1	phosphohistidine phosphatase 1	1083.69	591.413	1248.55	578.675	777.343	250.027	657.701	282.247	640.793	678.938	-0.90169	0.0238068	0.0968832
Msrb3	methionine sulfoxide reductase B3	1823.82	1218.98	1612.05	1138.09	1092.64	477.23	935.65	504.725	1029.52	1092.52	-0.901646	0.00399214	0.0291014
Rpl11	ribosomal protein L11	3844.58	2249.43	4139.44	2204.23	3122.45	1392.27	1895.41	1459.94	1914.07	2469.09	-0.901512	0.000497889	0.00675586
Myo7a	myosin VIIA	471.631	361.562	543.935	309.099	709.053	128.645	381.092	132.822	381.336	379.908	-0.901282	0.0376897	0.13204
Zbtb20	zinc finger and BTB domain containing 20	5418.45	5899.28	5311.6	5889.1	7071.64	1452.44	4956.2	1437.8	4827.18	4695.97	-0.90115	0.0300023	0.113302
Mum1	melanoma associated antigen (mutated) 1	204.02	164.64	165.946	163.164	310.937	150.431	74.343	137.25	71.0966	160.203	-0.899352	0.0105117	0.0560248
Rps20	ribosomal protein S20	1246.2	1146.67	1228.79	1194.85	1593.92	633.886	720.658	651.936	740.513	1017.49	-0.898734	3.41349e-09	5.69789e-07
Lrrk1	leucine-rich repeat kinase 1	110.4	914.236	113.265	942.5	389.398	63.2849	442.709	53.1289	500.446	392.152	-0.898662	0.273076	0.467265
Igdcc3	immunoglobulin superfamily, DCC subclass, member 3	209.319	222.103	219.945	206.742	204.87	24.899	202.267	22.1371	205.903	168.687	-0.898539	0.16116	0.335578
Pde9a	phosphodiesterase 9A	313.537	422.253	293.699	447.941	489.654	139.019	269.912	167.135	266.843	312.221	-0.897683	0.00211545	0.018781
Sox1	SRY (sex determining region Y)-box 1	4171.37	4058.54	4089.39	3997.01	5370.21	1153.65	3383.61	1225.29	3549.29	3444.26	-0.897422	0.0182973	0.0814647
Cbs	cystathionine beta-synthase	611.177	809.641	655.883	839.129	870.334	199.192	629.571	193.699	602.936	601.285	-0.896501	0.0279799	0.108139
Pbx4	pre B cell leukemia homeobox 4	158.977	106.532	135.655	126.68	260.083	56.0227	112.519	50.9152	117.263	124.961	-0.895745	0.0247129	0.0991949
Dgcr6	DiGeorge syndrome critical region gene 6	838.16	515.226	940.363	506.72	717.771	277.001	422.617	348.659	462.59	558.79	-0.895707	0.00106063	0.0113904
Bloc1s5	biogenesis of lysosomal organelles complex-1, subunit 5, muted	317.07	278.919	325.308	292.884	366.151	100.633	230.396	91.8688	254.84	250.897	-0.89517	0.0114357	0.0591267
Nek2	NIMA (never in mitosis gene a)-related expressed kinase 2	258.779	271.172	251.554	260.454	258.63	26.9739	255.177	14.3891	262.226	206.595	-0.894784	0.211554	0.399263
Zc2hc1c	zinc finger, C2HC-type containing 1C	468.098	406.112	442.524	409.43	543.414	26.9739	452.086	26.5645	471.823	360.781	-0.892135	0.239537	0.431135
Smpd2	sphingomyelin phosphodiesterase 2, neutral	185.473	391.262	217.311	412.47	373.415	140.057	186.862	151.639	202.21	251.189	-0.891835	0.00443117	0.0312835
Ston2	stonin 2	3464.81	2742.06	3480.92	2703.86	4016.03	684.722	2799.58	703.958	2887.26	2609.25	-0.891184	0.056749	0.17262
Slc4a2	solute carrier family 4 (anion exchanger), member 2	354.165	353.814	449.109	351.664	767.172	174.293	298.712	164.921	341.633	361.72	-0.890811	0.0125913	0.0631171
Armc4	armadillo repeat containing 4	1500.56	1528.25	1436.89	1509.01	1951.35	24.899	1653.63	22.1371	1720.17	1260.77	-0.890083	0.352212	0.54551
Mrto4	mRNA turnover 4, ribosome maturation factor	399.208	280.856	401.696	289.844	270.254	183.63	160.742	198.127	167.123	261.275	-0.890059	2.21703e-05	0.000640721
Nfkb1	nuclear factor of kappa light polypeptide gene enhancer in B cells 1, p105	642.972	655.977	637.445	656.71	947.342	220.978	493.611	219.157	592.779	562.997	-0.889866	0.0120799	0.0612795
Cdc42ep1	CDC42 effector protein (Rho GTPase binding) 1	125.415	410.631	163.312	414.497	292.049	122.42	185.523	109.578	189.283	223.634	-0.889784	0.0343117	0.123829
Aox1	aldehyde oxidase 1	179.29	222.103	189.653	200.661	245.553	35.2736	174.137	44.2741	192.976	164.88	-0.8896	0.0830106	0.220394
Tsc22d4	TSC22 domain family, member 4	566.133	541.698	694.077	559.419	757.002	301.9	375.734	286.675	378.566	495.689	-0.889233	2.18075e-06	9.96106e-05
Ahcy	S-adenosylhomocysteine hydrolase	154.561	234.37	194.921	236.132	171.451	67.4347	123.905	83.014	153.273	157.674	-0.888701	0.00387955	0.0285952
Gaa	glucosidase, alpha, acid	1383.98	1220.92	1610.73	1288.08	1832.21	861.09	732.044	868.879	707.273	1167.25	-0.888312	7.46691e-07	4.23994e-05
Otx2	orthodenticle homeobox 2	1316.86	1864.63	1293.33	1914.39	2499.12	365.185	1554.51	349.765	1570.59	1414.26	-0.888312	0.0764844	0.209591
Dab2	disabled 2, mitogen-responsive phosphoprotein	544.053	3687.29	550.521	3756.82	1423.92	373.485	1766.15	378.544	1788.5	1585.48	-0.887952	0.211293	0.39903
Pkig	protein kinase inhibitor, gamma	720.694	355.751	769.148	386.121	584.097	390.084	265.893	350.872	210.52	448.131	-0.887784	0.00605516	0.0385805
Spag7	sperm associated antigen 7	378.894	453.89	475.45	456.048	444.611	180.518	293.353	190.379	288.08	351.247	-0.887743	4.29564e-05	0.00106093
Odc1	ornithine decarboxylase, structural 1	9231.24	6860	9282.46	6739.38	9143.59	1309.27	7470.47	1380.25	7677.51	6566.02	-0.887672	0.0983491	0.245183
Zdhhc4	zinc finger, DHHC domain containing 4	272.91	253.739	262.09	267.548	321.108	113.083	186.192	125.074	168.047	218.866	-0.887603	3.66795e-05	0.000937517
Fhl1	four and a half LIM domains 1	22146.3	32282.3	21114.7	32171.7	32052.7	2106.04	28220.9	2072.03	28037.9	22245	-0.887583	0.211306	0.39903
Cog7	component of oligomeric golgi complex 7	251.713	343.484	314.771	341.529	371.962	149.394	195.569	139.463	216.06	258.216	-0.886298	4.88737e-05	0.00116688
Zfp324	zinc finger protein 324	246.414	270.526	244.969	288.831	411.193	194.005	134.621	199.233	105.26	232.783	-0.88627	0.00174338	0.0164028
Slc25a21	solute carrier family 25 (mitochondrial oxodicarboxylate carrier), member 21	104.218	156.247	101.412	159.11	197.605	3.11237	150.026	2.21371	155.12	114.34	-0.88617	0.357262	0.550419
4930550C14Rik	RIKEN cDNA 4930550C14 gene	172.225	193.048	176.483	197.621	231.024	7.2622	210.973	11.0685	190.207	154.435	-0.885235	0.276297	0.471111
Isg20l2	interferon stimulated exonuclease gene 20-like 2	417.755	672.764	441.207	681.032	584.097	238.615	359.659	239.08	373.026	445.249	-0.885227	0.000648394	0.0081525
Foxo6	forkhead box O6	284.392	298.289	327.942	305.046	197.605	169.106	133.282	172.669	139.423	225.306	-0.885105	3.52758e-05	0.000915612
Osmr	oncostatin M receptor	70.6563	243.409	61.9006	268.562	185.981	21.7866	156.053	14.3891	167.123	132.207	-0.884548	0.242821	0.434662
Sin3b	transcriptional regulator, SIN3B (yeast)	1027.17	594.641	1090.51	685.086	1083.92	457.519	504.997	447.168	529.993	713.444	-0.884447	0.000257862	0.00414699
Zc3h8	zinc finger CCCH type containing 8	438.069	302.163	367.453	319.234	457.688	212.679	178.155	224.691	201.286	300.158	-0.884004	1.08206e-05	0.000367578
Pcgf2	polycomb group ring finger 2	921.181	1115.68	969.338	1087.42	1925.2	434.695	831.168	465.985	876.243	958.545	-0.883263	0.00758264	0.0450929
Ino80b	INO80 complex subunit B	240.231	158.183	246.286	162.151	316.749	62.2474	173.467	68.6249	180.973	178.768	-0.883248	0.0351875	0.126126
Camsap3	calmodulin regulated spectrin-associated protein family, member 3	296.756	336.382	298.967	346.597	325.467	214.754	119.217	221.371	143.117	255.847	-0.883236	0.0002259	0.00378055
Usp2	ubiquitin specific peptidase 2	4940.64	4904.98	5175.95	4923.29	5933.96	1428.58	4040.64	1456.62	4299.96	4122.74	-0.882771	0.0179711	0.0805681
Lyrm2	LYR motif containing 2	863.773	812.869	863.975	834.062	738.113	308.125	590.726	333.163	550.306	655.012	-0.882543	0.000310457	0.00471851
Dlec1	deleted in lung and esophageal cancer 1	141.313	204.67	136.972	213.836	466.406	50.8354	212.313	45.381	194.823	185.172	-0.882216	0.127068	0.288984
Pax6	paired box 6	360.347	500.376	410.915	434.766	780.249	128.645	421.947	115.113	411.806	396.018	-0.882192	0.0567122	0.172606
Thap6	THAP domain containing 6	453.967	397.718	487.303	398.282	498.372	56.0227	426.635	50.9152	435.813	356.114	-0.881888	0.154017	0.326054
Trim12a	tripartite motif-containing 12A	62.7074	234.37	86.9243	243.226	177.263	74.6969	87.7381	77.4797	109.877	128.254	-0.880492	0.04855	0.156262
Zfp592	zinc finger protein 592	1632.16	2554.18	1754.29	2718.05	2336.39	820.629	1553.17	850.063	1553.05	1752.44	-0.880323	0.0026145	0.0218304
Ccdc170	coiled-coil domain containing 170	2191.23	2863.44	2190.23	2867.02	3112.28	30.0863	2892.01	32.0987	2794.93	2108.15	-0.879706	0.372639	0.565295
1810037I17Rik	RIKEN cDNA 1810037I17 gene	2380.23	1307.43	2273.2	1337.74	1743.57	595.501	1356.26	624.265	1356.38	1441.62	-0.87861	0.0126226	0.0631716
Zkscan5	zinc finger with KRAB and SCAN domains 5	499.01	466.157	495.205	466.183	473.671	228.241	310.097	203.661	300.083	382.479	-0.877522	9.446e-07	5.15219e-05
Nek10	NIMA (never in mitosis gene a)- related kinase 10	377.128	357.043	381.94	326.328	485.295	48.7605	369.036	57.5563	362.87	307.328	-0.877392	0.138194	0.304697
Tmem161a	transmembrane protein 161A	173.991	143.979	233.115	138.841	197.605	116.195	83.7196	110.685	75.7133	141.538	-0.877344	0.000817285	0.00951599
Dennd2a	DENN/MADD domain containing 2A	656.22	901.969	678.273	916.15	870.334	272.851	606.13	325.415	545.69	641.448	-0.877305	0.00242137	0.0206625
Clic4	chloride intracellular channel 4 (mitochondrial)	5903.33	5047.02	5800.22	5040.85	6720.02	1659.93	4550.33	1725.58	4479.09	4547.38	-0.877276	0.0138568	0.067601
Acss1	acyl-CoA synthetase short-chain family member 1	1159.65	1067.9	1190.6	1030.67	1169.65	405.646	809.736	444.955	783.909	895.856	-0.877257	0.000657187	0.00822567
Dusp18	dual specificity phosphatase 18	8117.52	8117.07	8000.99	8284.88	10503.6	1965.98	7401.48	2125.16	7244.47	6862.35	-0.877178	0.0410047	0.139538
Phlda3	pleckstrin homology like domain, family A, member 3	308.238	170.451	313.454	161.137	377.774	85.0715	170.118	127.288	195.746	212.142	-0.876432	0.0183594	0.0815726
Casp6	caspase 6	216.385	158.183	180.434	168.231	371.962	36.311	208.294	30.9919	200.363	174.573	-0.876038	0.148857	0.319016
Cry1	cryptochrome 1 (photolyase-like)	1817.63	1276.44	1510.64	1192.82	1172.55	606.913	961.771	511.366	957.496	1111.96	-0.875543	0.000978214	0.0107927
2017-03-04	membrane-associated ring finger (C3HC4) 4	3682.08	3757.02	3874.72	3887.56	3767.57	1051.98	3089.59	1002.81	3125.48	3026.53	-0.875462	0.0217659	0.0917799
Fbxw8	F-box and WD-40 domain protein 8	612.943	417.734	650.615	440.847	806.403	207.491	408.552	185.951	472.746	467.031	-0.875451	0.0149812	0.0712379
Nubp2	nucleotide binding protein 2	286.158	456.472	323.991	465.169	165.64	162.881	213.652	147.211	216.983	270.906	-0.875398	0.00938103	0.0518541
Lrwd1	leucine-rich repeats and WD repeat domain containing 1	530.805	528.785	617.689	555.365	550.679	36.311	557.238	48.7015	570.62	444.021	-0.875378	0.218261	0.407144
Aldh4a1	aldehyde dehydrogenase 4 family, member A1	474.28	357.043	478.084	392.202	466.406	121.383	334.878	148.318	338.863	345.717	-0.875236	0.0133573	0.0658108
Mapk7	mitogen-activated protein kinase 7	237.582	327.343	273.943	316.193	322.561	184.667	159.402	140.57	159.737	235.778	-0.875109	1.80449e-06	8.5013e-05
Gabarap	gamma-aminobutyric acid receptor associated protein	3841.05	5066.39	3922.13	5221.25	4549.27	1238.72	3705.09	1256.28	3656.4	3606.29	-0.875026	0.023028	0.0949917
Trappc2l	trafficking protein particle complex 2-like	234.049	300.871	302.918	269.575	280.425	141.094	186.192	108.472	167.123	221.191	-0.874903	4.82586e-05	0.00115647
Ruvbl2	RuvB-like protein 2	2873.06	3849.99	2977.82	3958.5	4611.75	652.561	3292.52	695.103	3329.54	2915.65	-0.874783	0.087876	0.22815
Notch1	notch 1	257.012	218.874	275.26	196.607	549.226	168.068	166.769	160.494	156.043	238.706	-0.874762	0.0092242	0.0512065
Cdpf1	cysteine rich, DPF motif domain containing 1	301.172	547.509	337.161	516.855	480.936	202.304	303.4	184.844	261.303	348.387	-0.874236	0.00137114	0.0137847
Hadha	hydroxyacyl-Coenzyme A dehydrogenase/3-ketoacyl-Coenzyme A thiolase/enoyl-Coenzyme A hydratase (trifunctional protein), alpha subunit	1533.24	978.801	1670	984.051	1591.01	647.373	833.847	623.158	842.079	1078.17	-0.874138	0.000358417	0.00525362
Rpia	ribose 5-phosphate isomerase A	360.347	218.229	370.087	257.414	344.356	115.158	240.443	80.8002	238.22	247.228	-0.874084	0.0211512	0.0900706
Zkscan4	zinc finger with KRAB and SCAN domains 4	155.444	147.207	185.702	133.774	69.743	33.1986	119.217	34.3124	114.493	110.343	-0.87338	0.0791642	0.214116
Nckap5l	NCK-associated protein 5-like	86.5539	132.358	79.0221	146.949	312.39	119.308	38.1761	128.395	45.2433	120.933	-0.872923	0.108958	0.262393
Ptpn14	protein tyrosine phosphatase, non-receptor type 14	1080.16	1693.53	1193.23	1739.06	2099.55	334.061	1419.88	281.141	1373.92	1246.06	-0.872612	0.0874456	0.227806
Mex3a	mex3 RNA binding family member A	184.59	404.175	194.921	401.322	421.364	149.394	194.229	171.562	186.513	256.452	-0.872285	0.0080572	0.0468362
Arhgdig	Rho GDP dissociation inhibitor (GDI) gamma	711.862	572.043	865.292	531.043	1227.77	305.012	492.941	376.33	531.84	623.792	-0.871634	0.00536074	0.0356333
Rassf8	Ras association (RalGDS/AF-6) domain family (N-terminal) member 8	500.776	598.515	533.399	574.621	630.593	251.065	378.413	257.897	350.866	452.905	-0.871095	5.70933e-06	0.0002211
Cdk2ap2	CDK2-associated protein 2	183.706	535.887	235.749	540.164	313.843	94.4086	299.381	95.1893	301.93	288.918	-0.870859	0.0829497	0.220309
Wdr78	WD repeat domain 78	2351.97	2008.61	2333.79	1883.99	2868.18	663.973	1882.02	591.059	1868.83	1828.04	-0.870683	0.0269471	0.105346
Slc7a11	solute carrier family 7 (cationic amino acid transporter, y+ system), member 11	2437.64	8438.6	2235.01	8179.48	5307.73	926.449	4905.3	904.299	4901.05	4248.4	-0.870613	0.163268	0.338491
Bcas1	breast carcinoma amplified sequence 1	2680.52	748.305	2806.6	759.067	1434.09	962.76	882.07	975.137	867.933	1346.28	-0.870391	0.0454401	0.14961
Kank4	KN motif and ankyrin repeat domains 4	98.0356	149.79	118.533	136.814	167.092	82.9966	64.9664	77.4797	68.3266	107.115	-0.87016	0.000349922	0.00515642
Fam216b	family with sequence similarity 216, member B	8542.34	11462.2	8367.12	11469.1	11235.9	92.3337	11103.2	59.77	11117.8	8161.09	-0.868945	0.479777	0.656253
Kctd15	potassium channel tetramerisation domain containing 15	361.23	408.694	426.719	383.081	597.174	160.806	315.455	182.631	291.773	347.507	-0.868936	0.00223124	0.0194085
Ogdhl	oxoglutarate dehydrogenase-like	150.145	148.499	150.142	151.003	91.5376	116.195	46.2132	100.724	41.55	110.668	-0.868724	0.0247066	0.0991902
Ccdc137	coiled-coil domain containing 137	756.022	829.011	738.857	837.102	1627.34	310.2	724.677	296.637	764.519	764.929	-0.86847	0.029425	0.111761
Nkd2	naked cuticle 2 homolog (Drosophila)	432.77	1246.74	480.718	1216.13	732.301	64.3224	822.461	61.9838	851.313	656.527	-0.86824	0.24928	0.441854
Med25	mediator complex subunit 25	907.05	904.551	1012.8	856.357	1447.17	293.6	781.606	334.27	835.616	819.224	-0.868232	0.0195441	0.0852518
Gypc	glycophorin C	236.699	721.188	276.577	710.422	335.638	41.4983	472.848	33.2056	451.51	364.398	-0.868059	0.251489	0.444322
Slc25a39	solute carrier family 25, member 39	568.783	737.974	698.029	779.336	1450.07	266.627	689.18	244.614	653.719	676.482	-0.867714	0.0390972	0.135306
Pet100	PET100 homolog	129.831	194.985	122.484	202.688	175.81	54.9852	114.528	75.266	116.34	131.88	-0.867663	0.00652051	0.0405188
Ckap5	cytoskeleton associated protein 5	15688.3	16061.8	15148.5	15828.9	17629	3713.06	14003.9	3602.81	13919.2	12844	-0.867246	0.0485344	0.156238
Kctd12b	potassium channel tetramerisation domain containing 12b	297.64	419.67	283.163	406.39	140.939	69.5096	263.214	68.6249	277	247.35	-0.867152	0.0977476	0.244292
Vgll4	vestigial like family member 4	131.597	214.355	119.85	212.823	345.809	76.7718	150.026	85.2277	135.73	163.577	-0.867135	0.0273067	0.106301
Gm20544	predicted gene 20544	147.495	165.931	119.85	181.406	213.588	54.9852	119.217	56.4495	131.113	132.226	-0.866841	0.0156334	0.0732774
Tppp3	tubulin polymerization-promoting protein family member 3	5642.79	12204.7	6366.55	12057.9	10884.3	601.725	9750.32	525.755	9811.33	7538.37	-0.866596	0.260003	0.453552
Zfp652	zinc finger protein 652	479.579	579.145	522.863	569.554	568.114	198.154	391.138	193.699	408.113	434.484	-0.866497	0.00251126	0.0212154
Caskin2	CASK-interacting protein 2	236.699	255.676	272.626	274.642	303.672	87.1464	203.606	100.724	195.746	214.504	-0.866091	0.00517778	0.0348294
Gm15246	predicted gene 15246	370.062	83.2884	366.136	76.008	212.135	159.768	95.1055	171.562	60.0166	177.12	-0.86538	0.126512	0.288297
Dydc1	DPY30 domain containing 1	116.583	236.307	127.752	237.145	217.947	0	190.211	0	220.676	149.625	-0.864809	0.588866	0.743541
Ucp2	uncoupling protein 2 (mitochondrial, proton carrier)	3144.2	4542.13	3449.31	4665.88	6249.26	548.815	4289.12	579.991	4270.41	3526.57	-0.864399	0.157706	0.33115
Ctnna1	catenin (cadherin associated protein), alpha 1	6037.58	6368.66	5760.71	6194.15	6099.6	1499.13	5169.85	1527.46	5188.21	4871.7	-0.864273	0.0361923	0.128467
Hist1h4i	histone cluster 1, H4i	212.852	115.571	180.434	139.855	223.759	5.18729	191.55	7.74797	178.203	139.462	-0.864042	0.318511	0.513276
Scin	scinderin	232.283	134.295	200.189	157.083	61.0251	3.11237	170.118	3.32056	168.047	125.497	-0.863768	0.374085	0.566829
Wrn	Werner syndrome homolog (human)	4313.57	5021.2	4117.05	4844.25	4421.41	789.505	4231.52	775.904	4189.16	3633.73	-0.863709	0.0974162	0.243736
Cep164	centrosomal protein 164	676.534	495.211	679.59	529.016	659.652	132.795	519.731	150.532	531.84	486.1	-0.863586	0.0548113	0.168784
Zfp574	zinc finger protein 574	238.465	283.439	284.48	278.696	418.458	131.757	176.146	174.883	176.357	240.298	-0.863073	0.000157993	0.002908
Rplp0	ribosomal protein, large, P0	2335.19	2047.99	2619.58	2117.08	2587.75	1039.53	1539.1	1038.23	1532.73	1873.02	-0.861888	1.3072e-05	0.000424687
Kif16b	kinesin family member 16B	1064.26	719.251	993.044	688.126	1476.23	433.657	618.855	492.549	627.866	790.426	-0.861511	0.00197437	0.0179857
Spint2	serine protease inhibitor, Kunitz type 2	347.982	298.289	327.942	306.059	334.185	51.8729	287.326	74.1591	296.39	258.245	-0.861064	0.0886081	0.229293
Abcd1	ATP-binding cassette, sub-family D (ALD), member 1	264.961	449.37	295.016	484.425	462.047	219.941	227.048	191.486	222.523	312.98	-0.861063	0.000512636	0.00693653
Sash1	SAM and SH3 domain containing 1	3249.31	3250.19	3038.4	3214.63	4514.4	960.686	2793.56	947.466	2904.8	2763.72	-0.860402	0.0280412	0.108289
Cpne2	copine II	3745.67	5096.09	3926.08	5128.01	6334.98	657.748	4715.09	681.821	4622.2	3878.63	-0.860262	0.143148	0.311644
Cuedc1	CUE domain containing 1	178.407	271.172	184.385	279.71	396.663	145.244	132.612	168.242	131.113	209.727	-0.860249	0.00315788	0.0248763
Klf5	Kruppel-like factor 5	347.982	1034.97	360.868	1042.83	377.774	260.402	436.681	255.683	442.276	506.608	-0.860056	0.0536271	0.166487
Mms19	MMS19 (MET18 S. cerevisiae)	348.865	365.436	362.185	325.314	534.696	203.342	222.359	213.623	212.366	309.799	-0.859289	1.69713e-05	0.00051832
Rplp1	ribosomal protein, large, P1	922.948	456.472	892.95	509.761	665.464	392.159	381.092	364.155	382.26	551.918	-0.858954	0.00103333	0.0112029
Gmds	GDP-mannose 4, 6-dehydratase	578.498	375.766	611.104	346.597	543.414	60.1725	487.583	80.8002	453.356	393.032	-0.85868	0.150557	0.321344
Scnm1	sodium channel modifier 1	575.849	788.98	634.811	767.175	1069.39	312.275	502.318	313.239	563.233	614.141	-0.85797	0.00256256	0.0215453
Cdkn1c	cyclin-dependent kinase inhibitor 1C (P57)	356.814	841.924	341.112	781.363	425.723	151.469	474.858	140.57	445.046	439.875	-0.857917	0.0757184	0.208392
Gstm2	glutathione S-transferase, mu 2	280.859	481.007	287.114	490.505	217.947	9.33712	356.98	11.0685	397.956	281.419	-0.857883	0.339167	0.532152
Sf3a2	splicing factor 3a, subunit 2	188.122	203.379	214.677	208.769	373.415	67.4347	190.881	73.0523	191.13	190.096	-0.857832	0.0397099	0.136666
Mtfr1	mitochondrial fission regulator 1	475.163	631.443	482.035	644.548	874.693	170.143	514.373	154.959	530.916	497.586	-0.857612	0.048027	0.155276
Parp4	poly (ADP-ribose) polymerase family, member 4	871.722	936.834	816.562	903.989	799.138	105.821	869.344	97.403	837.463	693.142	-0.85751	0.166291	0.342644
Cryl1	crystallin, lambda 1	178.407	211.772	184.385	238.159	168.545	96.4835	122.565	105.151	108.953	157.158	-0.857298	1.26283e-05	0.000414443
Col6a5	collagen, type VI, alpha 5	188.122	125.901	188.336	139.855	135.127	6.22474	168.109	3.32056	165.277	124.475	-0.856009	0.337956	0.530984
Lsm2	LSM2 homolog, U6 small nuclear RNA and mRNA degradation associated	205.786	200.151	201.506	237.145	521.619	118.27	189.541	112.899	180.973	218.655	-0.855945	0.0241132	0.0977527
Zswim8	zinc finger SWIM-type containing 8	1831.76	1411.38	1970.28	1427.94	1583.75	875.614	947.036	912.047	899.326	1317.68	-0.855749	2.72809e-08	3.01852e-06
Ccdc81	coiled-coil domain containing 81	4590.89	4220.59	4167.1	4288.88	5126.11	47.723	4835.64	48.7015	4971.22	3588.54	-0.855122	0.465099	0.644001
Clic1	chloride intracellular channel 1	319.72	482.944	350.331	493.546	585.55	23.8615	463.472	25.4576	473.67	357.617	-0.854965	0.27537	0.470015
Dapp1	dual adaptor for phosphotyrosine and 3-phosphoinositides 1	2074.65	2652.32	2050.62	2753.52	2767.92	312.275	2367.59	306.598	2452.37	1970.87	-0.854964	0.157452	0.330866
Swt1	SWT1 RNA endoribonuclease homolog (S. cerevisiae)	1722.25	1554.72	1505.37	1494.82	1246.66	485.53	1196.19	463.771	1180.94	1205.58	-0.854893	0.0123703	0.0623281
Spata6	spermatogenesis associated 6	2071.11	1304.21	2016.38	1320.51	2404.68	234.465	1800.31	190.379	1806.96	1461	-0.854624	0.179841	0.36026
Mrpl12	mitochondrial ribosomal protein L12	616.476	318.304	708.565	317.207	409.74	227.203	279.289	267.858	273.306	379.772	-0.854509	0.00496922	0.0339038
Rgs3	regulator of G-protein signaling 3	503.426	370.601	547.887	386.121	679.994	207.491	302.73	233.546	354.56	398.484	-0.854279	0.00157848	0.0152253
Card6	caspase recruitment domain family, member 6	176.641	664.371	200.189	667.857	396.663	113.083	332.199	132.822	353.636	337.496	-0.853861	0.108138	0.261049
Arhgap29	Rho GTPase activating protein 29	1417.54	11293.7	1331.52	10972.5	3055.61	449.219	5724.41	472.626	5780.98	4499.79	-0.853617	0.326325	0.520052
Zfp219	zinc finger protein 219	186.356	69.0842	201.506	69.9274	159.828	82.9966	60.9479	70.8386	88.6399	110.014	-0.853592	0.0391255	0.13537
Rps12	ribosomal protein S12	1476.72	571.397	1463.23	554.352	871.787	666.048	451.416	637.547	431.196	791.521	-0.853493	0.021852	0.0920425
Mybbp1a	MYB binding protein (P160) 1a	764.854	744.431	821.83	767.175	929.906	340.286	532.457	336.483	571.543	645.44	-0.85315	0.00013883	0.00263804
Trp63	transformation related protein 63	499.893	1054.99	495.205	1032.7	1641.87	54.9852	1002.63	44.2741	991.659	757.577	-0.851768	0.300339	0.496369
Lum	lumican	211.086	1318.41	189.653	1338.76	601.533	15.5619	805.717	12.1754	788.526	586.824	-0.851694	0.410174	0.599004
BC064078	cDNA sequence BC064078	335.617	276.983	335.844	343.556	633.498	7.2622	423.286	18.8165	403.496	308.707	-0.851534	0.336813	0.530092
Cetn2	centrin 2	6456.22	3411.6	6276.99	3247.06	3356.38	762.531	4364.81	656.364	4301.81	3648.19	-0.85138	0.145135	0.314167
Cnnm4	cyclin M4	158.093	136.877	181.751	140.868	325.467	176.368	28.1298	183.738	30.47	151.307	-0.85128	0.166637	0.343138
Ruvbl1	RuvB-like protein 1	1214.4	1064.03	1276.21	993.172	1297.51	396.309	892.786	425.031	876.243	937.299	-0.850783	0.0050205	0.0341477
Cdk5rap2	CDK5 regulatory subunit associated protein 2	1783.19	1203.49	1670	1307.34	2382.88	428.47	1460.07	410.642	1401.62	1338.63	-0.850677	0.056494	0.172242
Bbox1	butyrobetaine (gamma), 2-oxoglutarate dioxygenase 1 (gamma-butyrobetaine hydroxylase)	3551.36	4722.26	3428.24	4594.94	5099.95	34.2361	4758.62	17.7096	4684.99	3432.48	-0.850092	0.501453	0.675095
H3f3a	H3 histone, family 3A	589.98	326.052	625.592	348.624	980.76	204.379	457.444	193.699	416.423	460.328	-0.849966	0.0445723	0.147455
Col6a2	collagen, type VI, alpha 2	79.4883	276.337	69.8029	258.427	271.707	87.1464	126.584	87.4414	122.803	153.304	-0.849959	0.0792715	0.214346
Il22ra1	interleukin 22 receptor, alpha 1	98.9188	113.634	106.68	98.3037	236.835	1.03746	142.658	2.21371	144.04	104.925	-0.849302	0.410066	0.598892
Pcbp1	poly(rC) binding protein 1	1893.59	1337.13	1850.43	1376.25	1333.83	768.756	978.515	754.874	958.419	1250.2	-0.848127	1.39433e-05	0.000445518
Cp	ceruloplasmin	927.364	2194.55	958.802	2171.8	1437	115.158	1592.01	110.685	1600.14	1234.17	-0.847558	0.256712	0.450123
Mlc1	megalencephalic leukoencephalopathy with subcortical cysts 1 homolog (human)	1073.98	1060.8	1090.51	1134.04	1477.68	222.016	1030.09	228.012	1113.54	936.739	-0.847476	0.0915009	0.233785
Ccpg1os	cell cycle progression 1, opposite strand	1781.42	1933.07	1709.51	1953.91	1672.38	101.671	1929.57	94.0825	1899.3	1452.77	-0.846918	0.270547	0.464703
Akap12	A kinase (PRKA) anchor protein (gravin) 12	1323.04	2099	1298.6	2019.79	1749.39	682.647	1222.98	651.936	1219.72	1363.01	-0.845982	0.00351658	0.0268394
Uhrf1bp1	UHRF1 (ICBP90) binding protein 1	2036.67	1293.88	1917.6	1293.15	1893.23	474.118	1429.93	450.489	1397.93	1354.11	-0.845785	0.0391326	0.13537
Tprn	taperin	324.136	182.072	368.77	154.043	120.597	128.645	107.831	154.959	120.957	184.668	-0.845353	0.0262276	0.103346
Dnpep	aspartyl aminopeptidase	345.333	357.688	385.891	334.435	302.219	178.443	208.964	168.242	211.443	276.962	-0.845079	1.05049e-07	9.01035e-06
Slc6a20a	solute carrier family 6 (neurotransmitter transporter), member 20A	189.889	1629.61	206.775	1663.06	828.198	63.2849	941.678	79.6934	927.026	725.468	-0.844968	0.33362	0.526951
Nelfe	negative elongation factor complex member E, Rdbp	582.031	729.581	625.592	681.032	1006.91	330.949	484.234	312.132	484.75	581.913	-0.844761	0.000684045	0.00844717
Scnn1a	sodium channel, nonvoltage-gated 1 alpha	4544.08	5806.95	4762.4	5923.56	7575.83	137.982	6269.59	132.822	6208.49	4595.74	-0.844287	0.348078	0.540991
Rarg	retinoic acid receptor, gamma	112.167	198.214	92.1925	222.957	155.469	53.9478	107.161	49.8084	136.653	125.397	-0.844072	0.0468409	0.152793
Elk4	ELK4, member of ETS oncogene family	4176.67	2195.2	3961.64	2088.7	3681.85	1795.84	1766.15	1786.46	1827.28	2586.64	-0.844048	0.00121281	0.0125783
Col27a1	collagen, type XXVII, alpha 1	127.181	98.1383	133.021	121.613	180.169	76.7718	67.6454	84.1208	64.6333	105.922	-0.843965	0.000838247	0.00967282
Fxyd1	FXYD domain-containing ion transport regulator 1	520.207	942.644	629.543	985.064	762.814	115.158	757.495	120.647	718.353	616.88	-0.84303	0.145281	0.314202
Ctbp2	C-terminal binding protein 2	1144.63	936.188	1156.36	997.226	1421.01	263.514	973.157	278.927	1005.51	908.502	-0.84259	0.0571378	0.173329
Cnppd1	cyclin Pas1/PHO80 domain containing 1	657.103	601.097	795.489	586.782	1182.72	247.952	615.507	270.072	569.696	614.047	-0.842353	0.0226155	0.0938544
Mvp	major vault protein	127.181	196.277	140.923	206.742	127.862	40.4608	133.282	49.8084	132.037	128.286	-0.842253	0.0509081	0.161278
Dmpk	dystrophia myotonica-protein kinase	131.597	267.943	159.361	269.575	201.964	41.4983	177.486	55.3426	184.667	165.493	-0.841945	0.0917847	0.233913
Pard6g	par-6 family cell polarity regulator gamma	643.855	1525.02	669.054	1511.04	986.572	120.345	1070.94	105.151	1084.92	857.432	-0.841521	0.217786	0.406817
Chd1l	chromodomain helicase DNA binding protein 1-like	546.703	357.043	501.79	322.274	587.003	147.319	357.65	173.776	352.713	371.808	-0.841189	0.0177387	0.0798964
Erf	Ets2 repressor factor	534.338	397.073	558.423	437.806	966.231	243.802	383.771	268.965	393.34	464.861	-0.840883	0.00866757	0.0492026
Reln	reelin	2160.32	476.487	2173.11	439.833	1242.3	979.36	463.472	993.954	463.513	1043.59	-0.840624	0.119795	0.278614
1810022K09Rik	RIKEN cDNA 1810022K09 gene	217.268	225.331	209.409	239.172	136.58	103.746	128.593	87.4414	139.423	165.218	-0.840362	0.000911144	0.0102632
Fbxl13	F-box and leucine-rich repeat protein 13	161.626	132.358	109.314	140.868	190.34	25.9364	147.347	24.3508	129.267	117.934	-0.840337	0.138575	0.305277
Cpsf4	cleavage and polyadenylation specific factor 4	196.954	74.2494	226.53	81.0753	172.904	117.233	49.562	131.715	37.8566	120.898	-0.839547	0.102055	0.251155
Fgf7	fibroblast growth factor 7	620.009	781.878	616.372	752.986	893.582	17.6368	776.248	18.8165	825.459	589.221	-0.839198	0.349872	0.542964
Rnf180	ring finger protein 180	1286.83	1255.78	1285.43	1312.41	1412.29	528.066	953.064	521.328	925.179	1053.37	-0.83899	0.000493864	0.00671538
Arhgef26	Rho guanine nucleotide exchange factor (GEF) 26	2211.54	2029.91	2053.26	1915.4	2298.61	647.373	1708.55	670.753	1671.23	1689.63	-0.838924	0.0141964	0.0687039
Gm11992	predicted gene 11992	1512.04	1894.33	1440.84	1830.27	2442.46	53.9478	1991.19	49.8084	1983.32	1466.47	-0.838899	0.33881	0.531635
Snip1	Smad nuclear interacting protein 1	229.633	167.868	204.14	174.312	316.749	72.622	182.174	78.5865	153.273	175.484	-0.837776	0.022413	0.09337
Klkb1	kallikrein B, plasma 1	151.028	115.571	156.727	128.707	203.417	6.22474	164.09	5.53426	161.583	121.431	-0.83739	0.328335	0.522052
Klkb1	kallikrein B, plasma 1	151.028	115.571	156.727	128.707	203.417	6.22474	164.09	5.53426	161.583	121.431	-0.83739	0.328335	0.522052
Cyp4v3	cytochrome P450, family 4, subfamily v, polypeptide 3	151.028	115.571	156.727	128.707	203.417	6.22474	164.09	5.53426	161.583	121.431	-0.83739	0.328335	0.522052
Hes1	hairy and enhancer of split 1 (Drosophila)	234.932	486.172	247.603	466.183	472.218	73.6595	332.199	79.6934	367.486	306.683	-0.83711	0.120723	0.280048
Pgm2	phosphoglucomutase 2	634.14	337.673	628.226	384.094	239.741	260.402	207.625	316.56	212.366	357.87	-0.836911	0.0138603	0.0676013
Sesn1	sestrin 1	4436.33	3920.37	4194.76	3819.66	3982.61	1868.46	2691.75	1848.44	2704.44	3274.09	-0.836875	2.55894e-06	0.000113644
Smad5	SMAD family member 5	5646.32	6267.29	5328.72	6404.94	6010.97	1343.51	5392.21	1338.18	5210.37	4771.39	-0.836627	0.0628107	0.184581
Msl3	male-specific lethal 3 homolog (Drosophila)	1311.56	778.65	1257.77	766.161	1349.82	546.74	653.683	567.815	678.649	878.982	-0.835737	0.000668876	0.00831959
2310022B05Rik	RIKEN cDNA 2310022B05 gene	943.261	2108.68	1072.07	2179.91	2067.59	850.715	1031.43	803.575	1068.3	1347.28	-0.834972	0.00756848	0.0450908
Apeh	acylpeptide hydrolase	87.4371	141.397	109.314	147.962	156.922	60.1725	87.0684	40.9535	98.7966	103.336	-0.834947	0.0142362	0.0688281
Kdm4a	lysine (K)-specific demethylase 4A	425.704	289.895	439.89	302.005	435.893	251.065	180.834	232.439	184.667	304.71	-0.834913	0.00025437	0.00411819
Prkcdbp	protein kinase C, delta binding protein	824.912	1435.92	910.071	1429.96	1543.06	118.27	1251.11	142.784	1243.73	988.869	-0.834209	0.207586	0.394145
E2f4	E2F transcription factor 4	542.287	947.81	580.812	945.54	950.248	272.851	578.67	313.239	614.016	638.386	-0.834042	0.0136157	0.0667107
4921531C22Rik	RIKEN cDNA 4921531C22 gene	249.947	242.763	237.066	256.4	133.674	87.1464	152.705	95.1893	167.123	180.224	-0.834037	0.00735506	0.0442148
Rps8	ribosomal protein S8	5248.88	3592.38	5090.34	3520.69	4566.71	2274.11	2803.6	2059.85	2743.22	3544.42	-0.833702	2.69551e-05	0.000747027
Cc2d1b	coiled-coil and C2 domain containing 1B	298.523	300.226	258.139	285.79	241.194	184.667	120.556	168.242	151.427	223.196	-0.8337	1.50751e-05	0.000470048
Axin2	axin 2	1218.82	1643.82	1324.94	1651.91	1429.73	555.04	1075.63	540.144	1092.3	1170.26	-0.832838	0.00322819	0.0253169
Selenoh	selenoprotein H	253.479	242.118	229.164	239.172	181.622	125.532	137.3	140.57	112.647	184.623	-0.83277	4.63377e-06	0.000186149
Atp13a5	ATPase type 13A5	171.341	448.725	171.215	450.981	417.005	74.6969	280.628	80.8002	308.393	267.087	-0.832668	0.124463	0.285638
Phldb2	pleckstrin homology like domain, family B, member 2	531.689	1770.36	507.059	1747.17	464.953	207.491	928.283	221.371	898.403	808.531	-0.83252	0.178802	0.359144
9530077C05Rik	RIKEN cDNA 9530077C05 gene	489.295	559.776	478.084	520.908	530.337	225.128	354.301	229.119	348.096	415.005	-0.831767	5.57073e-05	0.00129491
Mepce	methylphosphate capping enzyme	637.673	1084.69	729.637	1046.88	826.745	292.563	657.701	315.453	677.726	696.563	-0.831492	0.0133716	0.0658314
Eif4a3	eukaryotic translation initiation factor 4A3	1426.37	1472.72	1405.28	1404.63	1377.42	745.932	861.307	724.989	851.313	1141.11	-0.831411	1.59125e-14	1.81243e-11
Adamts4	a disintegrin-like and metallopeptidase (reprolysin type) with thrombospondin type 1 motif, 4	432.77	32.928	475.45	39.5242	37.7774	97.521	127.254	96.2962	136.653	164.019	-0.831149	0.309058	0.504619
Apc2	adenomatosis polyposis coli 2	944.145	527.494	1029.92	522.935	1499.47	493.83	525.759	457.13	555.846	728.504	-0.830954	0.0148713	0.0710119
Gar1	GAR1 ribonucleoprotein	1099.59	829.656	1135.28	812.779	825.292	486.567	563.935	462.664	600.166	757.326	-0.830864	8.67139e-06	0.000310391
Sv2c	synaptic vesicle glycoprotein 2c	1901.54	401.592	1892.58	395.242	636.404	702.359	466.151	736.057	447.816	842.193	-0.830098	0.120362	0.279517
Adgre5	adhesion G protein-coupled receptor E5	145.729	245.346	155.41	263.495	417.005	10.3746	280.628	11.0685	249.3	197.595	-0.829924	0.331842	0.525575
Rpn2	ribophorin II	1569.45	1151.83	1664.73	1144.17	1912.12	559.19	1115.15	515.793	1156.94	1198.82	-0.829781	0.0105936	0.0563038
Hdac1	histone deacetylase 1	1621.56	1606.37	1668.68	1598.2	2086.48	713.771	1184.13	765.942	1195.72	1382.32	-0.82958	0.000199016	0.00344683
Slx4ip	SLX4 interacting protein	456.616	228.559	472.816	257.414	204.87	172.218	164.09	205.875	187.437	261.099	-0.829572	0.010139	0.0545492
1700112J16Rik	RIKEN cDNA 1700112J16 gene	144.845	201.442	134.338	223.97	58.1191	33.1986	136.63	42.0604	131.113	122.857	-0.829377	0.128776	0.291103
Arl13b	ADP-ribosylation factor-like 13B	1116.37	1592.17	1036.51	1553.6	1630.24	334.061	1188.82	339.804	1255.73	1116.37	-0.829261	0.0645653	0.188333
Tob2	transducer of ERBB2, 2	1488.2	1236.41	1482.98	1296.19	1637.51	528.066	1077.64	574.457	1032.29	1150.42	-0.829253	0.00218098	0.0191434
Ifitm3	interferon induced transmembrane protein 3	6103.82	9441.29	6240.11	9697.61	6361.14	171.18	8402.1	200.34	8270.29	6098.65	-0.828836	0.356219	0.549556
Hipk1	homeodomain interacting protein kinase 1	31941.9	33337.3	30806.8	33364.5	43035.8	6980.01	32126.2	6426.39	32163.4	27798	-0.828613	0.0964645	0.242003
Lamtor2	late endosomal/lysosomal adaptor, MAPK and MTOR activator 2	677.417	502.313	687.492	516.855	812.215	322.649	383.101	326.522	404.42	514.776	-0.828607	6.15714e-05	0.00139744
Tpm4	tropomyosin 4	8367.47	15247.6	7946.99	15295.9	9838.12	1497.05	11371.8	1488.72	11184.3	9137.55	-0.82841	0.179543	0.360035
Bcar3	breast cancer anti-estrogen resistance 3	733.059	617.238	663.786	679.005	790.42	164.956	655.022	142.784	605.706	561.331	-0.827725	0.0764246	0.209516
Eps8	epidermal growth factor receptor pathway substrate 8	3175.12	2921.55	3127.96	2832.57	2933.56	656.711	2725.91	647.509	2729.37	2416.7	-0.826838	0.0738658	0.204967
Hspb6	heat shock protein, alpha-crystallin-related, B6	1452.87	3024.21	1488.25	3200.45	2055.96	308.125	2214.22	301.064	2237.23	1809.15	-0.826759	0.184143	0.365267
Etfa	electron transferring flavoprotein, alpha polypeptide	9975.78	6331.21	8818.87	6331.98	5948.49	1490.83	7054.55	1365.86	6960.08	6030.85	-0.826675	0.109499	0.263055
Lrrc74b	leucine rich repeat containing 74B	2728.22	3081.03	2678.85	3064.64	3331.68	70.5471	3352.8	70.8386	3223.35	2400.22	-0.825733	0.357382	0.550561
Pqlc1	PQ loop repeat containing 1	198.721	334.445	172.532	321.261	178.716	126.57	141.319	132.822	144.963	194.594	-0.825598	0.00374952	0.0279161
R74862	expressed sequence R74862	281.742	951.684	277.894	918.177	421.364	264.552	384.44	249.042	389.646	459.838	-0.825186	0.0642976	0.187858
Pkn1	protein kinase N1	128.065	130.421	158.044	118.573	310.937	151.469	49.562	129.502	51.7066	136.475	-0.824998	0.0811095	0.217645
Mag	myelin-associated glycoprotein	648.271	105.24	812.611	99.3172	306.578	363.11	83.0498	348.659	96.0266	318.096	-0.824948	0.244603	0.43636
Drc1	dynein regulatory complex subunit 1	3712.1	2230.71	3619.21	2259.97	3090.48	374.522	3004.53	394.04	2960.2	2405.09	-0.824946	0.178542	0.358844
Fxn	frataxin	136.013	173.679	158.044	185.46	171.451	34.2361	148.016	26.5645	162.507	132.886	-0.824752	0.126711	0.288647
Chchd2	coiled-coil-helix-coiled-coil-helix domain containing 2	6105.59	5129.66	6661.56	4974.98	5088.33	1752.27	4674.9	1637.04	4563.11	4509.72	-0.824671	0.0233823	0.0957456
Pcsk6	proprotein convertase subtilisin/kexin type 6	82.1379	109.76	75.071	109.452	284.784	75.7344	74.343	59.77	87.7166	106.53	-0.824098	0.0633378	0.185707
Psmd9	proteasome (prosome, macropain) 26S subunit, non-ATPase, 9	955.626	1608.95	953.533	1561.71	1380.33	382.822	1093.71	374.116	1069.22	1042.22	-0.823102	0.0407988	0.13896
Ube2u	ubiquitin-conjugating enzyme E2U (putative)	166.042	207.253	177.8	228.024	75.5549	1.03746	199.588	0	185.59	137.876	-0.822977	0.48693	0.662574
Slc22a6	solute carrier family 22 (organic anion transporter), member 6	560.834	2432.15	557.106	2354.22	973.495	94.4086	1460.07	81.9071	1473.64	1109.76	-0.822937	0.32383	0.517823
BC021891	cDNA sequence BC021891	487.528	340.256	514.961	317.207	617.516	32.1612	482.225	37.633	477.363	367.428	-0.822251	0.262263	0.455855
Nudt6	nudix (nucleoside diphosphate linked moiety X)-type motif 6	350.632	628.214	318.722	600.97	405.381	113.083	391.808	130.609	406.266	371.743	-0.822069	0.0710663	0.200274
Arsa	arylsulfatase A	184.59	87.808	173.849	76.008	104.614	85.0715	66.3059	61.9838	70.1733	101.156	-0.821663	0.0203936	0.0880055
Sqrdl	sulfide quinone reductase-like (yeast)	423.054	343.484	442.524	373.96	507.089	61.21	416.589	59.77	407.19	337.208	-0.821591	0.162189	0.337188
Mid1ip1	Mid1 interacting protein 1 (gastrulation specific G12-like (zebrafish))	2763.54	1792.96	2702.56	1845.48	2208.53	620.399	1905.46	651.936	1942.69	1825.95	-0.821195	0.0415076	0.140607
Cct7	chaperonin containing Tcp1, subunit 7 (eta)	5531.5	3383.19	5621.11	3470.02	5005.51	1955.61	3255.02	1990.12	3216.89	3714.33	-0.821011	0.00254481	0.021424
Syf2	SYF2 homolog, RNA splicing factor (S. cerevisiae)	3455.98	2545.14	3288.64	2427.19	2637.16	781.205	2496.85	830.14	2391.43	2317.08	-0.820713	0.0381051	0.132942
Tgif1	TGFB-induced factor homeobox 1	1215.29	1678.04	1261.72	1690.42	2003.66	37.3485	1739.36	36.5261	1741.41	1267.08	-0.820642	0.365009	0.557783
Ldlr	low density lipoprotein receptor	323.252	168.514	317.405	142.895	180.169	174.293	87.7381	159.387	92.3333	182.887	-0.820571	0.0289786	0.110739
Sorbs3	sorbin and SH3 domain containing 3	3288.17	5190.36	3775.94	5265.84	5878.75	621.437	4512.82	667.432	4797.64	3777.6	-0.820398	0.170265	0.347952
Por	P450 (cytochrome) oxidoreductase	667.702	943.936	687.492	963.782	1047.6	410.833	549.87	409.535	581.699	695.828	-0.819771	0.000269358	0.00427302
Lbp	lipopolysaccharide binding protein	612.943	1208.65	604.519	1170.52	925.547	54.9852	957.083	55.3426	982.426	730.225	-0.819135	0.289839	0.484565
Ankrd66	ankyrin repeat domain 66	710.979	760.572	700.663	733.731	1017.08	13.4869	876.042	15.4959	873.473	633.503	-0.818875	0.383451	0.574939
Plcd3	phospholipase C, delta 3	238.465	327.989	263.407	334.435	547.773	139.019	253.168	160.494	221.6	276.261	-0.818609	0.0109876	0.0575
Vamp8	vesicle-associated membrane protein 8	438.952	277.628	476.767	297.952	531.79	86.109	365.687	92.9756	371.18	326.56	-0.818542	0.101537	0.250466
Nnat	neuronatin	13544.8	13576.7	15145.9	13766.6	17658	1162.99	15292.6	1237.46	15733.6	11902.1	-0.81854	0.239865	0.431292
Prdm16	PR domain containing 16	653.571	776.068	728.32	775.282	895.035	256.252	598.093	252.362	627.866	618.094	-0.81843	0.0144062	0.0694242
Cdyl	chromodomain protein, Y chromosome-like	779.869	870.978	694.077	842.169	693.071	259.364	656.362	223.584	619.556	626.559	-0.818324	0.0226265	0.0938544
Cobll1	Cobl-like 1	1437.86	3405.79	1486.93	3379.82	3020.74	444.032	2482.12	437.207	2412.67	2056.35	-0.818051	0.159154	0.333048
Rpl27	ribosomal protein L27	1397.23	679.866	1508.01	655.696	1015.63	473.081	720.658	449.382	740.513	848.896	-0.817905	0.0144503	0.0695245
Ttn	titin	206.67	207.898	198.872	196.607	222.306	198.154	30.8088	204.768	36.01	166.899	-0.817567	0.150825	0.32181
Tes	testis derived transcript	196.071	221.457	235.749	217.89	337.091	82.9966	187.532	107.365	168.047	194.911	-0.817208	0.00926196	0.0513719
Plekhb1	pleckstrin homology domain containing, family B (evectins) member 1	20006.3	23799.2	20832.9	23744.9	25881.9	3079.17	22779.1	3119.11	22940.2	18464.8	-0.816131	0.165431	0.341679
Ptges	prostaglandin E synthase	80.3715	235.661	100.095	200.661	175.81	18.6742	150.695	22.1371	168.047	128.017	-0.81589	0.230411	0.421288
Dpp3	dipeptidylpeptidase 3	212.852	49.7148	205.457	43.5779	135.127	92.3337	68.985	79.6934	52.63	104.486	-0.815611	0.126438	0.288204
Pole3	polymerase (DNA directed), epsilon 3 (p17 subunit)	706.563	293.124	686.175	315.18	581.191	137.982	454.765	125.074	454.28	417.148	-0.815585	0.0989141	0.245863
Lmnb2	lamin B2	474.28	219.52	459.645	239.172	206.323	122.42	241.782	119.54	241.913	258.288	-0.815505	0.0400084	0.137183
Hadh	hydroxyacyl-Coenzyme A dehydrogenase	623.542	898.095	591.349	986.078	630.593	139.019	685.161	160.494	710.043	602.708	-0.815276	0.112204	0.267201
Tufm	Tu translation elongation factor, mitochondrial	291.457	196.922	298.967	167.218	361.792	178.443	125.245	178.203	116.34	212.732	-0.815041	0.00727603	0.0438487
Nxpe4	neurexophilin and PC-esterase domain family, member 4	920.298	997.524	835	954.661	1062.13	289.451	773.569	282.247	822.689	770.841	-0.814469	0.0272393	0.106102
Csk	c-src tyrosine kinase	354.165	233.079	406.964	268.562	335.638	137.982	231.736	150.532	204.056	258.079	-0.814215	0.00197934	0.0180104
Trim12c	tripartite motif-containing 12C	442.485	524.911	351.648	458.075	367.603	81.9591	435.342	64.1975	393.34	346.618	-0.814193	0.140659	0.308465
Foxc1	forkhead box C1	261.428	4199.93	212.043	4283.81	1057.77	60.1725	2245.02	60.8769	2191.07	1619.13	-0.814	0.522946	0.692445
C130046K22Rik	RIKEN cDNA C130046K22 gene	499.893	522.974	582.13	579.688	318.202	201.267	363.678	211.409	361.946	404.576	-0.813493	0.00527595	0.0352513
Soga1	suppressor of glucose, autophagy associated 1	4176.67	4017.21	4293.53	3919.99	4229.62	1801.03	2862.54	1791.99	2947.28	3337.76	-0.811672	9.10402e-05	0.00189239
Txlna	taxilin alpha	1288.59	1760.68	1319.67	1691.43	1763.92	556.077	1205.56	579.991	1224.34	1265.58	-0.810982	0.0084808	0.0485184
Aamp	angio-associated migratory protein	735.709	726.353	853.439	763.121	1296.06	363.11	640.288	319.88	669.416	707.486	-0.810467	0.00984826	0.05352
Irs2	insulin receptor substrate 2	932.663	1306.14	1147.14	1322.54	1564.86	421.208	993.919	420.604	1023.98	1014.78	-0.81038	0.018872	0.0831402
Asgr1	asialoglycoprotein receptor 1	98.9188	282.793	75.071	307.073	161.281	12.4495	178.825	8.85482	221.6	149.652	-0.810217	0.343162	0.535812
Lonp1	lon peptidase 1, mitochondrial	515.791	595.286	586.081	581.715	857.257	320.574	379.752	340.911	386.876	507.138	-0.810053	4.25651e-05	0.00105448
Ltbp4	latent transforming growth factor beta binding protein 4	296.756	119.445	343.746	134.788	432.988	156.656	172.128	129.502	145.887	214.655	-0.809966	0.0514069	0.162322
Romo1	reactive oxygen species modulator 1	631.49	510.707	680.907	508.747	746.831	229.278	456.104	226.905	490.29	497.918	-0.809634	0.0087489	0.0495191
Zfyve21	zinc finger, FYVE domain containing 21	592.63	717.314	530.765	775.282	748.284	133.832	639.618	112.899	648.179	544.311	-0.809433	0.125707	0.287333
Dyx1c1	dyslexia susceptibility 1 candidate 1	1224.12	1495.96	1176.11	1549.55	1684	132.795	1526.38	121.754	1473.64	1153.81	-0.809031	0.23827	0.429669
Ntpcr	nucleoside-triphosphatase, cancer-related	240.231	213.709	226.53	215.863	300.766	148.356	131.942	126.181	138.5	193.564	-0.808985	8.82238e-06	0.00031518
Fbn1	fibrillin 1	121.882	326.697	138.289	322.274	216.494	134.869	114.528	138.357	127.42	182.312	-0.8089	0.0242876	0.0980979
Bre	brain and reproductive organ-expressed protein	612.06	997.524	638.762	992.158	873.24	382.822	573.312	316.56	604.783	665.691	-0.80885	0.00406805	0.0295017
Irf2bp1	interferon regulatory factor 2 binding protein 1	422.171	481.653	508.376	468.21	437.346	117.233	424.626	142.784	372.103	374.945	-0.80876	0.0430407	0.144191
2310034G01Rik	RIKEN cDNA 2310034G01 gene	154.561	199.505	136.972	201.675	175.81	16.5993	186.192	12.1754	180.973	140.496	-0.808558	0.265472	0.459451
C2cd3	C2 calcium-dependent domain containing 3	1631.28	1754.22	1706.88	1863.72	2602.28	706.508	1474.8	680.714	1502.26	1546.96	-0.808235	0.0108439	0.0569488
Engase	endo-beta-N-acetylglucosaminidase	98.0356	72.9581	126.435	66.8871	261.536	39.4234	94.4357	54.2358	96.0266	101.108	-0.808175	0.104906	0.255538
Taldo1	transaldolase 1	663.286	558.485	757.295	576.648	353.074	372.447	275.94	367.475	314.856	471.056	-0.808112	0.00135757	0.013692
Nek4	NIMA (never in mitosis gene a)-related expressed kinase 4	1413.13	1594.1	1401.33	1475.57	2196.9	341.323	1535.08	318.774	1495.8	1308	-0.807984	0.105143	0.255925
Akr1b10	aldo-keto reductase family 1, member B10 (aldose reductase)	704.796	1016.89	769.148	1044.86	897.941	205.417	803.708	194.806	820.843	717.601	-0.807894	0.08578	0.224758
Atp5e	ATP synthase, H+ transporting, mitochondrial F1 complex, epsilon subunit	1935.1	1259.01	1987.41	1290.11	1470.41	696.134	1160.69	734.95	1035.06	1285.43	-0.807841	0.00127241	0.0129946
Fbxo16	F-box protein 16	357.697	414.505	377.989	431.726	594.268	169.106	325.502	161.6	336.093	352.054	-0.807483	0.00950601	0.0522446
Otx1	orthodenticle homeobox 1	264.961	974.281	250.237	946.554	1124.61	178.443	616.846	171.562	660.183	576.408	-0.807264	0.177794	0.357813
Mrvi1	MRV integration site 1	277.326	1488.22	264.724	1402.6	722.13	128.645	819.782	146.105	805.146	672.742	-0.806909	0.253323	0.446649
Rflnb	refilin B	1149.93	1472.72	1210.36	1467.46	1365.8	458.556	1093.71	382.971	1113.54	1079.45	-0.805918	0.0235384	0.0960738
Ccdc62	coiled-coil domain containing 62	262.311	191.111	277.894	219.917	152.563	102.708	157.393	88.5482	155.12	178.618	-0.805807	0.00560672	0.0366766
Rsph9	radial spoke head 9 homolog (Chlamydomonas)	376.245	361.562	388.525	375.986	389.398	85.0715	360.329	71.9454	347.173	306.248	-0.805364	0.10158	0.250466
Cdk4	cyclin-dependent kinase 4	1078.39	1331.97	1116.85	1299.23	1346.91	356.885	1038.12	351.979	1077.53	999.763	-0.805266	0.0370432	0.130431
Gga1	golgi associated, gamma adaptin ear containing, ARF binding protein 1	187.239	431.292	214.677	482.398	437.346	154.581	254.508	141.677	251.146	283.874	-0.804777	0.032829	0.120414
Fbln7	fibulin 7	830.211	559.776	812.611	583.742	432.988	56.0227	691.189	44.2741	682.343	521.462	-0.804478	0.269821	0.463827
Rbks	ribokinase	164.276	151.727	190.97	162.151	171.451	48.7605	128.593	46.4878	159.737	136.017	-0.804202	0.0506651	0.160798
Ephx1	epoxide hydrolase 1, microsomal	177.524	475.196	185.702	466.183	387.945	81.9591	303.4	76.3728	313.01	274.143	-0.804015	0.136983	0.302948
Acaa2	acetyl-Coenzyme A acyltransferase 2 (mitochondrial 3-oxoacyl-Coenzyme A thiolase)	698.614	1222.21	728.32	1233.36	818.027	238.615	841.215	229.119	843.926	761.489	-0.80399	0.0820025	0.218687
Pcdhgb1	protocadherin gamma subfamily B, 1	194.305	272.463	214.677	287.817	231.024	104.783	154.714	128.395	161.583	194.418	-0.803619	0.000380405	0.00550507
Hspa1b	heat shock protein 1B	159.86	115.571	152.776	121.613	193.246	52.9103	128.593	39.8467	117.263	120.187	-0.802991	0.0471428	0.153491
Carhsp1	calcium regulated heat stable protein 1	2041.08	932.96	2069.06	950.607	1901.95	413.945	1433.95	388.505	1382.23	1279.37	-0.802975	0.098128	0.244884
Zfp703	zinc finger protein 703	1301.84	1818.14	1446.1	1915.4	1800.24	231.353	1589.33	284.461	1691.55	1342.05	-0.802839	0.156968	0.330151
Gtf3c5	general transcription factor IIIC, polypeptide 5	593.513	475.842	634.811	499.626	786.061	190.892	484.904	203.661	489.366	484.297	-0.802642	0.0256687	0.10187
St3gal6	ST3 beta-galactoside alpha-2,3-sialyltransferase 6	911.466	1175.72	891.633	1142.15	883.411	156.656	971.817	159.387	1006.43	810.964	-0.802603	0.153573	0.325543
Trim25	tripartite motif-containing 25	1412.24	1131.82	1373.67	1101.61	1232.13	219.941	1251.78	205.875	1189.25	1013.15	-0.802129	0.137651	0.303879
Gnb2	guanine nucleotide binding protein (G protein), beta 2	211.086	133.003	194.921	126.68	213.588	84.034	129.933	75.266	111.723	142.248	-0.801973	0.00596527	0.0381332
Foxo1	forkhead box O1	5423.75	5231.03	5335.31	5145.24	5402.17	2022	4069.44	1990.12	4093.13	4301.36	-0.801933	0.00337711	0.0262614
Rab34	RAB34, member RAS oncogene family	166.042	386.742	168.58	323.288	528.884	84.034	273.931	84.1208	278.846	254.941	-0.801716	0.123308	0.283857
Pcp4l1	Purkinje cell protein 4-like 1	21427.4	17424.1	22689.9	17451.4	23610.9	6012.07	17293.8	6136.39	17651.3	16633	-0.801486	0.0340708	0.123357
Myof	myoferlin	68.8899	278.274	68.4858	277.683	217.947	35.2736	152.035	59.77	170.817	147.686	-0.801373	0.190648	0.373505
Agbl3	ATP/GTP binding protein-like 3	943.261	957.494	888.999	943.513	1220.5	174.293	967.129	167.135	964.882	803.023	-0.80085	0.137712	0.303946
Hist1h1e	histone cluster 1, H1e	645.622	634.025	601.885	617.185	1229.22	232.39	614.837	225.798	637.099	604.229	-0.800566	0.0531664	0.165615
Arl3	ADP-ribosylation factor-like 3	3875.5	2729.8	4090.71	2761.63	3256.12	1189.96	2639.51	1178.8	2666.58	2709.85	-0.800468	0.013797	0.0673728
Zfp503	zinc finger protein 503	184.59	444.205	214.677	430.712	347.262	90.2588	286.656	102.937	264.073	262.819	-0.800313	0.0789538	0.213696
Nme2	NME/NM23 nucleoside diphosphate kinase 2	1726.66	1146.02	1837.26	1103.64	1065.03	583.051	947.036	640.868	987.966	1115.28	-0.800041	0.00390728	0.0287231
Ocln	occludin	385.077	209.19	397.745	193.567	457.688	75.7344	295.363	73.0523	309.316	266.304	-0.799869	0.127035	0.288983
Gm16023	predicted gene 16023	110.4	184.655	100.095	188.5	113.332	102.708	52.9108	115.113	51.7066	113.269	-0.799463	0.0348442	0.125151
Irak2	interleukin-1 receptor-associated kinase 2	817.846	726.353	842.902	710.422	653.84	255.215	601.442	277.82	588.163	608.223	-0.799246	0.010715	0.0566099
Ptk7	PTK7 protein tyrosine kinase 7	224.334	206.607	219.945	210.796	303.672	52.9103	206.955	50.9152	223.446	188.842	-0.799126	0.101589	0.250466
Tut1	terminal uridylyl transferase 1, U6 snRNA-specific	382.427	278.274	363.502	309.099	135.127	209.566	128.593	222.477	116.34	238.378	-0.798655	0.0279278	0.108002
Dnah12	dynein, axonemal, heavy chain 12	286.158	213.063	289.748	207.755	278.972	13.4869	265.224	15.4959	291.773	206.853	-0.79846	0.310359	0.505452
Rnase4	ribonuclease, RNase A family 4	699.497	1100.18	688.809	1101.61	929.906	85.0715	946.366	74.1591	973.192	733.199	-0.798108	0.253507	0.44681
Nde1	nudE neurodevelopment protein 1	559.068	551.382	578.178	565.5	1011.27	248.99	496.29	262.324	492.136	529.46	-0.79802	0.0140956	0.068353
Rgcc	regulator of cell cycle	1090.76	1167.98	1095.77	1100.6	1017.08	156.656	1097.06	151.639	1113.54	887.898	-0.796791	0.173352	0.351957
Sipa1l3	signal-induced proliferation-associated 1 like 3	1488.2	2161.63	1560.69	2170.79	3763.21	1238.72	1313.39	1304.98	1277.89	1808.83	-0.795578	0.00679084	0.0417118
Oat	ornithine aminotransferase	2654.03	2156.46	2324.57	2237.68	1996.39	736.595	1967.75	647.509	1886.37	1845.26	-0.795575	0.0306516	0.114845
Cfap20	cilia and flagella associated protein 20	1860.91	2439.25	1787.22	2376.52	1838.02	540.515	1881.35	516.9	1808.81	1672.17	-0.79534	0.0637554	0.186621
Ttc16	tetratricopeptide repeat domain 16	377.128	326.697	401.696	334.435	496.919	3.11237	439.36	7.74797	442.276	314.375	-0.794925	0.423818	0.609732
Commd5	COMM domain containing 5	169.575	161.412	189.653	138.841	88.6317	71.5846	101.803	63.0906	108.03	121.402	-0.794908	0.00995615	0.05397
Iah1	isoamyl acetate-hydrolyzing esterase 1 homolog	182.823	171.096	173.849	187.487	178.716	122.42	91.0869	107.365	93.2566	145.344	-0.793933	7.03222e-06	0.00026236
1700007K13Rik	RIKEN cDNA 1700007K13 gene	2934	3150.76	3154.3	3122.41	4315.35	47.723	3820.29	35.4193	3791.2	2707.94	-0.793881	0.421405	0.608036
Plin5	perilipin 5	255.246	421.607	266.041	409.43	277.519	3.11237	377.743	3.32056	367.486	264.612	-0.793878	0.440861	0.623276
Cachd1	cache domain containing 1	813.43	459.701	790.221	491.519	739.566	236.54	523.75	257.897	500.446	534.786	-0.79309	0.0189794	0.0834273
Sall2	sal-like 2 (Drosophila)	2557.76	2310.12	2548.46	2212.34	2846.38	1047.83	1752.08	1106.85	1850.36	2025.8	-0.792931	0.000521738	0.00701069
Vmac	vimentin-type intermediate filament associated coiled-coil protein	321.486	377.058	346.38	350.65	483.842	113.083	318.134	101.83	333.323	305.087	-0.792239	0.0514094	0.162322
Kptn	kaptin	171.341	129.129	197.555	152.016	87.1787	131.757	43.5342	125.074	41.55	119.904	-0.792172	0.0812784	0.217844
Paf1	Paf1, RNA polymerase II complex component	3023.21	1439.15	3160.88	1420.84	1919.38	957.573	1544.46	933.077	1631.53	1781.12	-0.791208	0.0204949	0.0882656
Uox	urate oxidase	1746.09	1687.72	1842.53	1739.06	2024	59.1351	2109.06	53.1289	1957.46	1468.69	-0.790963	0.359569	0.55261
Hcfc1	host cell factor C1	2776.79	2481.87	2962.01	2484.96	3581.59	1638.15	1618.8	1713.41	1634.3	2321.32	-0.790634	2.6002e-07	1.90711e-05
Lef1	lymphoid enhancer binding factor 1	149.261	323.469	161.995	340.516	207.776	90.2588	163.421	135.036	158.813	192.283	-0.789946	0.0238834	0.0970729
Lrrc32	leucine rich repeat containing 32	137.78	732.164	134.338	760.08	364.698	82.9966	383.101	116.22	402.573	345.994	-0.789923	0.232868	0.42402
Stat1	signal transducer and activator of transcription 1	1114.6	645.001	1099.72	631.374	584.097	433.657	519.731	409.535	521.683	662.156	-0.789922	0.00386515	0.0285099
Tamm41	TAM41 mitochondrial translocator assembly and maintenance homolog	204.02	191.111	239.7	188.5	111.879	142.132	91.0869	116.22	84.9466	152.177	-0.789528	0.00668952	0.0412514
Adamts5	a disintegrin-like and metallopeptidase (reprolysin type) with thrombospondin type 1 motif, 5 (aggrecanase-2)	136.897	253.094	159.361	240.185	58.1191	108.933	98.4543	92.9756	93.2566	137.919	-0.789151	0.0555899	0.170421
Lpp	LIM domain containing preferred translocation partner in lipoma	1714.3	2976.43	1667.37	2979.52	1881.61	620.399	1990.52	539.037	2044.26	1823.71	-0.788828	0.083552	0.221241
Itgb8	integrin beta 8	837.277	663.725	782.319	619.212	659.652	461.669	367.027	419.497	403.496	579.319	-0.788313	8.5751e-07	4.74399e-05
Tm4sf1	transmembrane 4 superfamily member 1	4502.57	3691.81	4318.56	3852.09	5877.3	52.9103	5148.42	24.3508	5079.25	3616.36	-0.78799	0.519686	0.689792
4931406C07Rik	RIKEN cDNA 4931406C07 gene	2995.83	4263.21	2894.84	4178.42	4297.91	818.554	3568.46	784.759	3458.8	3028.98	-0.787961	0.10555	0.256528
Ckb	creatine kinase, brain	27677.8	13932.4	28463.8	13899.3	14266.8	8006.06	14761.4	7905.14	14888.7	15977.9	-0.786527	0.0264195	0.103828
Lrrc2	leucine rich repeat containing 2	1113.72	1177.01	1054.95	1169.51	1274.26	90.2588	1256.46	111.792	1228.03	941.778	-0.785241	0.256163	0.449484
Elmod3	ELMO/CED-12 domain containing 3	733.059	1114.39	845.537	1157.35	1300.42	283.226	890.107	278.927	937.183	837.799	-0.785215	0.066907	0.192756
Foxp4	forkhead box P4	397.442	681.803	458.328	728.664	836.915	240.69	445.388	244.614	508.756	504.733	-0.784739	0.022466	0.0935303
Fbln5	fibulin 5	70.6563	286.667	93.5095	307.073	75.5549	31.1237	170.118	33.2056	152.35	135.584	-0.784665	0.252411	0.445449
Atxn7l2	ataxin 7-like 2	152.794	213.709	175.166	200.661	175.81	151.469	69.6547	151.639	55.4	149.589	-0.784609	0.0293736	0.111631
2210016F16Rik	RIKEN cDNA 2210016F16 gene	585.564	1096.31	582.13	1059.05	912.47	257.289	681.812	314.346	712.813	689.086	-0.784428	0.0424109	0.142818
Aldh1a2	aldehyde dehydrogenase family 1, subfamily A2	1861.79	14504.5	1792.48	14445.6	5223.46	169.106	8610.39	159.387	8642.39	6156.56	-0.783466	0.519601	0.689726
Akap14	A kinase (PRKA) anchor protein 14	1717.83	1873.02	1593.61	1906.28	2231.77	35.2736	2090.31	26.5645	2180.91	1517.29	-0.783218	0.411009	0.599636
Dnal4	dynein, axonemal, light chain 4	476.047	282.148	563.691	228.024	666.917	174.293	336.218	152.746	365.64	360.636	-0.782553	0.0611548	0.181172
Prpsap2	phosphoribosyl pyrophosphate synthetase-associated protein 2	879.671	399.01	875.828	390.175	446.064	318.499	389.129	313.239	369.333	486.772	-0.78239	0.0178116	0.0801199
Gng5	guanine nucleotide binding protein (G protein), gamma 5	2015.47	2767.24	1918.92	2665.35	2244.85	147.319	2541.06	125.074	2587.18	1890.27	-0.782283	0.307215	0.502761
Nin	ninein	7800.45	6830.94	7464.95	6754.58	7402.92	3133.12	5457.85	2996.25	5274.08	5901.68	-0.78224	0.000810807	0.00945888
Wdr81	WD repeat domain 81	385.96	140.105	379.306	134.788	255.724	163.918	115.868	194.806	128.343	210.98	-0.782057	0.0521428	0.163515
Pdlim2	PDZ and LIM domain 2	207.553	261.487	217.311	277.683	188.887	70.5471	198.248	70.8386	195.746	187.589	-0.78148	0.0463245	0.151671
Prr14	proline rich 14	821.379	1710.96	866.609	1756.29	1458.79	348.586	1202.21	327.628	1201.26	1077.08	-0.780331	0.10231	0.251512
Apoe	apolipoprotein E	2412.03	3837.73	2590.61	3984.85	3908.51	942.011	2988.45	951.893	2912.19	2725.36	-0.780011	0.0613021	0.181435
Eif2ak2	eukaryotic translation initiation factor 2-alpha kinase 2	748.073	861.293	686.175	869.532	550.679	317.462	584.028	297.743	531.84	605.203	-0.779217	0.00517179	0.0348197
Trim56	tripartite motif-containing 56	209.319	263.424	208.092	247.28	624.781	17.6368	334.878	7.74797	362.87	252.892	-0.779037	0.379779	0.571647
Ints1	integrator complex subunit 1	763.971	453.89	817.879	471.25	1050.5	400.459	444.049	367.475	444.123	579.289	-0.77903	0.00755471	0.0450502
Tec	tec protein tyrosine kinase	120.999	391.262	88.2414	384.094	345.809	62.2474	255.177	42.0604	260.38	216.697	-0.778455	0.232078	0.423137
Gbp6	guanylate binding protein 6	153.677	125.901	131.704	116.546	133.674	14.5244	142.658	11.0685	139.423	107.686	-0.778274	0.266997	0.461183
Gm43302	predicted gene 43302	153.677	125.901	131.704	116.546	133.674	14.5244	142.658	11.0685	139.423	107.686	-0.778274	0.266997	0.461183
Afap1	actin filament associated protein 1	2214.19	3394.17	2179.69	3487.25	2708.35	712.733	2580.57	727.202	2503.15	2278.59	-0.777793	0.0787032	0.213185
Cebpzos	CCAAT/enhancer binding protein (C/EBP), zeta, opposite strand	329.435	116.216	254.188	81.0753	90.0846	102.708	117.207	88.5482	97.8732	141.926	-0.7776	0.0973673	0.243645
Pin4	protein (peptidyl-prolyl cis/trans isomerase) NIMA-interacting, 4 (parvulin)	606.761	386.742	550.521	332.409	466.406	182.592	336.888	209.195	362.87	381.598	-0.777568	0.00990452	0.0537654
Med26	mediator complex subunit 26	179.29	263.424	146.191	292.884	122.05	126.57	107.161	125.074	111.723	163.819	-0.777325	0.0136814	0.0669816
E130308A19Rik	RIKEN cDNA E130308A19 gene	849.642	1428.82	874.511	1424.9	793.326	442.994	805.048	441.634	817.149	875.335	-0.777266	0.0147486	0.0705303
Ahdc1	AT hook, DNA binding motif, containing 1	739.241	679.221	841.585	679.005	1027.26	310.2	627.562	286.675	624.173	646.102	-0.777203	0.0126063	0.0631393
Samd9l	sterile alpha motif domain containing 9-like	129.831	385.451	125.118	394.228	167.092	68.4722	219.01	73.0523	200.363	195.847	-0.776682	0.146232	0.314963
Mro	maestro	3869.31	4724.2	3943.2	4818.91	5617.21	558.152	4863.1	478.16	4829.95	3744.69	-0.77629	0.225456	0.416263
Dxo	decapping exoribonuclease	160.743	110.406	192.287	133.774	212.135	80.9217	113.859	74.1591	106.183	131.607	-0.776162	0.00649789	0.0404432
Ddx21	DEAD (Asp-Glu-Ala-Asp) box polypeptide 21	665.052	787.044	612.421	764.134	534.696	309.162	462.802	296.637	502.293	548.249	-0.775932	0.00115087	0.012139
Gli3	GLI-Kruppel family member GLI3	1294.78	1311.31	1307.82	1296.19	1402.12	542.59	1008.65	537.93	999.969	1077.93	-0.774744	0.00200397	0.0181413
Ppara	peroxisome proliferator activated receptor alpha	412.456	894.867	420.134	894.868	633.498	151.469	582.019	175.99	612.169	530.83	-0.77472	0.11607	0.273215
Znrd1	zinc ribbon domain containing, 1	675.651	989.777	695.395	914.123	849.992	272.851	653.683	283.354	718.353	672.575	-0.774156	0.0269641	0.105391
Gm20498	predicted gene 20498	258.779	133.003	234.432	133.774	135.127	130.72	82.3801	128.395	78.4833	146.121	-0.772954	0.0223838	0.093268
Cox16	cytochrome c oxidase assembly protein 16	258.779	133.003	234.432	133.774	135.127	130.72	82.3801	128.395	78.4833	146.121	-0.772954	0.0223838	0.093268
Ifit3	interferon-induced protein with tetratricopeptide repeats 3	653.571	1151.19	700.663	1151.27	873.24	125.532	880.73	158.28	955.649	738.902	-0.772784	0.187482	0.369391
Clybl	citrate lyase beta like	400.091	663.725	412.232	572.594	1185.63	273.889	470.839	276.713	491.213	527.436	-0.772752	0.0456362	0.14995
Gm26534	predicted gene, 26534	115.7	159.475	98.7776	159.11	158.375	74.6969	95.7752	68.6249	84.0233	112.729	-0.772148	0.0022885	0.0197734
Fam214b	family with sequence similarity 214, member B	605.878	543.635	647.981	600.97	717.771	287.376	450.077	332.056	385.953	507.966	-0.772134	3.68682e-05	0.000940553
Rfx2	regulatory factor X, 2 (influences HLA class II expression)	1240.9	2494.13	1421.08	2489.01	2817.32	77.8093	2405.77	65.3043	2351.73	1707.01	-0.772063	0.374917	0.567726
D430042O09Rik	RIKEN cDNA D430042O09 gene	935.313	1029.81	1044.41	1079.31	1341.1	324.724	939.669	365.261	912.253	885.761	-0.771838	0.0342724	0.123829
Csnk2b	casein kinase 2, beta polypeptide	268.494	191.111	280.528	212.823	123.503	86.109	177.486	86.3345	153.273	175.518	-0.771808	0.0293524	0.111595
Dnaaf5	dynein, axonemal assembly factor 5	1386.63	4225.76	1621.27	4228.07	3561.25	228.241	3204.79	249.042	3358.16	2451.47	-0.771416	0.309408	0.504757
Cspg4	chondroitin sulfate proteoglycan 4	208.436	129.129	218.628	116.546	297.861	98.5584	119.217	98.5099	136.653	158.171	-0.771381	0.0210756	0.0898479
a	nonagouti	220.801	252.448	226.53	274.642	453.329	185.705	156.053	175.99	150.503	232.889	-0.770967	0.00459674	0.0320745
Raly	hnRNP-associated with lethal yellow	220.801	252.448	226.53	274.642	453.329	185.705	156.053	175.99	150.503	232.889	-0.770967	0.00459674	0.0320745
Cetn4	centrin 4	1383.98	902.614	1454.01	832.035	1063.58	127.607	1208.91	101.83	1203.1	919.741	-0.7709	0.253986	0.447207
Pyroxd2	pyridine nucleotide-disulphide oxidoreductase domain 2	105.984	267.298	97.4606	240.185	498.372	10.3746	278.619	9.96167	267.766	197.336	-0.769605	0.397911	0.587655
Syde2	synapse defective 1, Rho GTPase, homolog 2 (C. elegans)	201.37	423.544	172.532	426.659	302.219	111.008	248.48	116.22	240.066	249.122	-0.769481	0.0586906	0.176354
Zmynd10	zinc finger, MYND domain containing 10	1505.86	1425.59	1646.29	1414.76	2265.19	51.8729	1858.58	52.0221	1912.22	1348.04	-0.769445	0.375944	0.568481
Cct3	chaperonin containing Tcp1, subunit 3 (gamma)	2563.06	1670.29	2660.41	1645.83	1531.44	835.153	1472.8	852.277	1565.05	1644.03	-0.769322	0.0107628	0.0567073
Lrtm1	leucine-rich repeats and transmembrane domains 1	262.311	20.6607	309.503	22.2957	47.9483	140.057	26.7903	108.472	36.01	108.228	-0.769092	0.376312	0.568593
Anapc2	anaphase promoting complex subunit 2	1028.93	715.377	1029.92	732.718	1078.11	431.582	640.957	399.574	677.726	748.322	-0.768764	0.00220461	0.0192722
Pcdhgc4	protocadherin gamma subfamily C, 4	338.267	334.445	301.601	339.503	270.254	240.69	129.933	236.866	139.423	258.998	-0.768416	0.00291108	0.0235847
Pcdhga3	protocadherin gamma subfamily A, 3	338.267	334.445	301.601	339.503	270.254	240.69	129.933	236.866	139.423	258.998	-0.768416	0.00291108	0.0235847
Ubn1	ubinuclein 1	2187.7	1643.82	2253.45	1624.55	1383.24	1145.35	961.771	1156.66	1008.28	1484.98	-0.768332	0.000109312	0.00219337
Aff1	AF4/FMR2 family, member 1	3387.09	3600.77	3260.98	3516.64	4890.72	770.831	3543.68	822.392	3626.85	3046.66	-0.767846	0.116219	0.273367
Mok	MOK protein kinase	1061.61	697.944	1006.21	706.368	1344	238.615	899.483	215.836	907.636	786.413	-0.767458	0.113058	0.268343
Arid3a	AT rich interactive domain 3A (BRIGHT-like)	340.033	219.52	339.795	192.554	223.759	124.495	183.513	125.074	183.743	214.721	-0.767407	0.00616447	0.0390813
Kifc3	kinesin family member C3	415.989	411.277	451.743	410.443	684.353	225.128	342.915	221.371	323.166	387.376	-0.767036	0.00270429	0.0223583
Slc7a5	solute carrier family 7 (cationic amino acid transporter, y+ system), member 5	655.337	307.974	682.224	328.355	1004.01	363.11	309.428	369.689	356.406	486.281	-0.766967	0.038534	0.134076
Pttg1	pituitary tumor-transforming gene 1	2584.25	1519.21	2613	1485.7	1835.11	660.86	1662.34	701.745	1693.39	1639.51	-0.766518	0.0399274	0.137004
Ttll10	tubulin tyrosine ligase-like family, member 10	316.187	761.863	302.918	797.578	595.721	1.03746	639.618	1.10685	662.953	453.22	-0.766217	0.592546	0.745854
Frmd4b	FERM domain containing 4B	1089.87	1279.03	1153.72	1267.81	1088.28	506.279	839.875	564.495	853.159	960.281	-0.765942	0.00030055	0.0046291
Suox	sulfite oxidase	778.102	358.98	902.169	374.973	467.859	194.005	450.746	237.973	471.823	470.737	-0.765738	0.060496	0.179804
Dnah1	dynein, axonemal, heavy chain 1	542.287	532.013	578.178	523.949	1230.67	212.679	601.442	195.913	590.933	556.452	-0.765728	0.089779	0.230914
Sf3b5	splicing factor 3b, subunit 5	574.965	424.19	561.057	424.632	444.611	227.203	332.199	222.477	359.176	396.724	-0.765676	0.000932597	0.0104502
Ppp6r1	protein phosphatase 6, regulatory subunit 1	1627.74	1477.24	1929.46	1457.33	2102.46	763.569	1196.86	878.841	1202.18	1403.96	-0.765226	0.00043172	0.00607488
Spg11	spastic paraplegia 11	805.482	724.416	795.489	702.314	665.464	583.051	330.19	519.114	308.393	603.768	-0.765193	0.00146499	0.0144653
1700016K19Rik	RIKEN cDNA 1700016K19 gene	6446.5	6044.55	6774.83	6160.71	8786.16	151.469	7875	112.899	7965.59	5590.86	-0.765043	0.41247	0.600772
4930519F16Rik	RIKEN cDNA 4930519F16 gene	382.427	779.941	370.087	772.242	780.249	2.07491	715.97	1.10685	733.126	504.136	-0.764753	0.583552	0.739969
Xylb	xylulokinase homolog (H. influenzae)	2787.39	5651.35	3009.43	5727.97	5094.14	378.672	4758.62	398.467	4949.99	3639.56	-0.764655	0.283581	0.478208
Fam114a1	family with sequence similarity 114, member A1	818.73	1973.1	779.685	2052.22	1022.9	203.342	1369.65	169.348	1386.85	1086.2	-0.764648	0.238295	0.429669
Ddo	D-aspartate oxidase	2492.4	2834.39	2540.56	2779.87	2369.81	252.102	2825.03	249.042	2803.24	2127.38	-0.764441	0.254612	0.447861
Cmtm3	CKLF-like MARVEL transmembrane domain containing 3	158.093	402.238	147.508	383.081	305.125	44.6107	278.619	40.9535	292.696	228.103	-0.764234	0.234558	0.425736
Hint1	histidine triad nucleotide binding protein 1	2442.94	2159.69	2553.73	2182.95	1848.19	765.644	1874.65	830.14	1798.65	1828.51	-0.763818	0.0171893	0.0781308
Mrpl21	mitochondrial ribosomal protein L21	2469.44	1223.5	2269.25	1132.01	1637.51	853.827	1184.13	907.619	1167.09	1427.15	-0.763738	0.00895819	0.0502528
Rps9	ribosomal protein S9	3742.13	1834.93	3862.86	1954.93	2908.86	1342.47	1998.55	1403.49	1993.47	2337.97	-0.763628	0.0106133	0.0563643
Edc3	enhancer of mRNA decapping 3	360.347	281.502	376.672	251.333	392.304	181.555	192.22	216.943	191.13	271.556	-0.763495	0.000158309	0.00291104
Hgs	HGF-regulated tyrosine kinase substrate	1053.66	1155.06	1131.33	1171.54	1606.99	379.709	1007.31	412.856	1082.15	1000.07	-0.763114	0.0366087	0.129447
Elmod2	ELMO/CED-12 domain containing 2	1996.04	1413.97	1875.46	1415.78	2316.05	454.406	1683.1	449.382	1662	1474.02	-0.763038	0.0920763	0.234256
Slc38a3	solute carrier family 38, member 3	441.602	879.371	443.841	815.82	759.908	125.532	640.288	135.036	673.109	546.056	-0.762882	0.163387	0.338612
Lrrc6	leucine rich repeat containing 6 (testis)	1528.83	1987.95	1476.4	1999.52	1519.82	252.102	1744.72	230.225	1786.65	1391.8	-0.762391	0.199195	0.383874
Hmgn5	high-mobility group nucleosome binding domain 5	3010.84	2906.7	2805.28	3002.82	2141.69	317.462	3009.22	281.141	2931.58	2267.42	-0.762339	0.241729	0.433509
Rabl2	RAB, member RAS oncogene family-like 2	2493.28	3170.13	2562.95	3106.2	3121	392.159	3036.68	384.078	3005.45	2363.55	-0.76177	0.205595	0.39171
Gsr	glutathione reductase	2532.14	2177.77	2327.2	2182.95	2215.79	847.603	1899.43	823.498	1824.51	1870.1	-0.761346	0.012061	0.0612296
Zfp526	zinc finger protein 526	276.443	299.58	287.114	292.884	299.314	106.858	252.498	97.403	228.063	237.795	-0.76124	0.0212254	0.0902872
4430402I18Rik	RIKEN cDNA 4430402I18 gene	1977.49	2709.13	1921.55	2749.46	4486.8	321.612	2975.06	306.598	2930.66	2264.26	-0.761097	0.252259	0.4453
Cc2d2a	coiled-coil and C2 domain containing 2A	2971.1	1972.45	2940.94	1990.4	3620.82	1023.97	2165.32	1038.23	2140.28	2207.06	-0.761088	0.0219439	0.0922894
Rpl30	ribosomal protein L30	2224.79	1361.67	2228.42	1255.65	1761.01	981.435	1125.19	989.526	1071.07	1444.31	-0.761049	0.000852468	0.00979024
Slc25a10	solute carrier family 25 (mitochondrial carrier, dicarboxylate transporter), member 10	195.188	120.09	217.311	123.64	100.255	53.9478	117.207	56.4495	128.343	123.604	-0.760913	0.0567524	0.17262
Id4	inhibitor of DNA binding 4	2755.59	2299.79	2850.06	2216.39	2240.49	539.478	2449.97	505.832	2339.72	2021.93	-0.760859	0.119777	0.278614
Sulf1	sulfatase 1	557.301	921.338	488.62	883.72	563.756	377.634	422.617	366.368	446.893	558.694	-0.760826	0.00270424	0.0223583
Gas2l3	growth arrest-specific 2 like 3	641.206	772.839	611.104	782.376	559.397	278.039	538.484	266.751	505.063	550.584	-0.760779	0.00696483	0.0424756
Pgd	phosphogluconate dehydrogenase	503.426	428.064	513.644	413.484	646.575	245.877	330.86	250.149	352.713	409.421	-0.760658	0.000464569	0.0064196
Tbc1d2b	TBC1 domain family, member 2B	744.541	849.671	738.857	821.9	970.589	315.387	651.673	303.278	675.879	674.642	-0.760346	0.0120638	0.0612296
Wdr91	WD repeat domain 91	178.407	215.646	206.775	259.441	528.884	196.079	119.886	199.233	140.347	227.189	-0.760323	0.0452513	0.149064
Jund	jun D proto-oncogene	1172.01	1420.42	1347.33	1555.63	1550.33	486.567	1150.64	505.832	1183.71	1152.5	-0.759786	0.0196082	0.0854737
Thbs2	thrombospondin 2	180.174	325.406	168.58	361.798	217.947	77.8093	242.452	50.9152	220.676	205.084	-0.759132	0.129339	0.291922
Smtn	smoothelin	104.218	163.994	107.997	151.003	158.375	38.3859	121.226	27.6713	135.73	112.067	-0.758981	0.127239	0.289069
Bhlhe41	basic helix-loop-helix family, member e41	7656.49	6818.03	7179.16	6837.68	6948.14	1961.83	6374.75	1851.76	6563.97	5799.09	-0.75893	0.0647992	0.188848
1110032A03Rik	RIKEN cDNA 1110032A03 gene	11261.7	15707.9	11080.2	15652.6	16890.9	2369.55	14406.5	2385.27	14223.9	11553.2	-0.758342	0.171464	0.349368
Il11ra1	interleukin 11 receptor, alpha chain 1	226.983	196.277	215.994	225.997	219.4	106.858	156.053	105.151	142.193	177.212	-0.757713	0.000124004	0.00241558
Zfp212	Zinc finger protein 212	373.595	191.111	308.186	182.419	133.674	117.233	146.007	129.502	169.893	194.625	-0.757658	0.0284477	0.109324
Rrp1b	ribosomal RNA processing 1 homolog B (S. cerevisiae)	573.199	584.956	621.641	574.621	480.936	376.597	312.107	379.65	276.076	464.42	-0.757468	5.40082e-06	0.000211265
Ghrh	growth hormone releasing hormone	259.662	195.631	281.846	216.876	409.74	0	312.776	0	332.4	223.215	-0.757364	0.648679	0.78637
Parp9	poly (ADP-ribose) polymerase family, member 9	80.3715	223.394	92.1925	230.051	152.563	67.4347	121.226	81.9071	97.8732	127.446	-0.757009	0.0612824	0.181411
Ell	elongation factor RNA polymerase II	595.279	550.091	575.544	617.185	639.31	245.877	435.342	266.751	458.896	487.142	-0.756944	0.00161753	0.0154515
Uqcrq	ubiquinol-cytochrome c reductase, complex III subunit VII	650.038	438.394	763.88	480.371	556.491	306.05	337.557	355.3	367.486	472.841	-0.756717	0.000393874	0.00565714
1810058I24Rik	RIKEN cDNA 1810058I24 gene	876.138	873.56	873.194	916.15	838.368	236.54	813.755	214.729	806.069	716.501	-0.75668	0.0781809	0.212495
Chil1	chitinase-like 1	192.538	265.361	188.336	257.414	544.867	84.034	274.6	70.8386	254.84	236.981	-0.756273	0.14037	0.308056
Ehd1	EH-domain containing 1	439.835	456.472	474.133	434.766	648.028	292.563	304.739	246.828	314.856	401.358	-0.755979	6.16335e-05	0.00139744
Cntrl	centriolin	1200.27	1381.68	1070.75	1405.64	1525.63	406.683	1151.98	423.925	1134.78	1077.93	-0.755874	0.0410726	0.139622
Rrp12	ribosomal RNA processing 12 homolog (S. cerevisiae)	383.31	293.124	422.768	304.032	261.536	165.993	204.946	181.524	235.45	272.52	-0.755596	0.000651887	0.00816989
Plscr2	phospholipid scramblase 2	417.755	581.728	374.038	583.742	258.63	6.22474	517.722	7.74797	517.99	362.842	-0.755504	0.441634	0.62379
Wdyhv1	WDYHV motif containing 1	2412.91	1955.02	2406.22	1871.82	2441	446.107	2139.2	459.344	2207.69	1815.48	-0.755492	0.13102	0.294239
Efcab10	EF-hand calcium binding domain 10	457.499	460.992	401.696	470.236	475.124	31.1237	509.015	29.885	503.216	370.976	-0.754883	0.314156	0.509421
Ung	uracil DNA glycosylase	257.012	137.523	264.724	126.68	177.263	115.158	103.143	121.754	116.34	157.733	-0.754615	0.0115845	0.0595862
Ppil6	peptidylprolyl isomerase (cyclophilin)-like 6	1349.53	1321.64	1288.06	1351.93	1438.45	186.742	1426.58	197.02	1389.62	1105.51	-0.754294	0.200263	0.385036
Fbf1	Fas (TNFRSF6) binding factor 1	830.211	754.761	899.535	758.054	1282.98	524.953	578.67	532.396	507.833	741.044	-0.753821	0.000263203	0.00420888
Pprc1	peroxisome proliferative activated receptor, gamma, coactivator-related 1	406.274	457.764	472.816	444.9	491.107	232.39	288.665	277.82	277	372.082	-0.753473	7.43625e-08	6.86211e-06
Gm16835	predicted gene, 16835	103.335	300.226	115.899	332.409	164.187	116.195	122.565	114.006	130.19	166.557	-0.753441	0.0626589	0.184219
Gm11517	predicted gene 11517	302.939	225.976	256.822	230.051	364.698	36.311	302.06	22.1371	293.62	226.068	-0.753205	0.270923	0.465093
Map2k3	mitogen-activated protein kinase kinase 3	331.201	341.547	302.918	352.677	206.323	117.233	232.406	114.006	264.073	251.376	-0.753177	0.0247411	0.0992315
Slc25a1	solute carrier family 25 (mitochondrial carrier, citrate transporter), member 1	476.93	410.631	550.521	409.43	855.804	198.154	445.388	204.768	432.12	442.638	-0.753173	0.0398785	0.136909
Sp140	Sp140 nuclear body protein	113.05	134.94	111.948	131.747	129.315	47.723	93.766	57.5563	94.1799	101.581	-0.753074	0.00757947	0.0450908
Elk3	ELK3, member of ETS oncogene family	286.158	200.796	295.016	200.661	249.912	141.094	162.081	121.754	157.89	201.707	-0.752772	0.000480925	0.0065671
Lyg2	lysozyme G-like 2	326.785	843.86	331.893	801.632	1502.38	2.07491	901.493	0	903.943	623.784	-0.752354	0.639043	0.779697
Gadd45gip1	growth arrest and DNA-damage-inducible, gamma interacting protein 1	236.699	224.039	244.969	250.32	209.229	107.896	158.732	109.578	175.433	190.766	-0.752285	0.000607259	0.00778699
Pdk4	pyruvate dehydrogenase kinase, isoenzyme 4	904.4	745.722	836.317	732.718	605.892	215.791	738.072	189.272	672.186	626.708	-0.752184	0.0826883	0.2199
Chdh	choline dehydrogenase	280.859	82.6428	301.601	87.1559	350.168	146.281	127.924	135.036	113.57	180.582	-0.751624	0.115901	0.272962
Chmp2a	charged multivesicular body protein 2A	2653.14	2167.44	2739.43	2209.3	1861.27	1048.87	1727.3	989.526	1759.87	1906.24	-0.751292	0.00268813	0.0222884
Ribc2	RIB43A domain with coiled-coils 2	86.5539	245.346	60.5836	232.078	199.058	1.03746	181.504	0	208.673	134.982	-0.751128	0.535147	0.702607
Cd59b	CD59b antigen	103.335	221.457	110.631	229.038	312.39	48.7605	178.155	38.7398	197.593	160.011	-0.750927	0.188607	0.37095
Slc13a3	solute carrier family 13 (sodium-dependent dicarboxylate transporter), member 3	317.953	1918.22	354.282	2062.35	1049.05	120.345	1241.06	123.968	1225.26	934.721	-0.750665	0.345087	0.537867
Fbxl12	F-box and leucine-rich repeat protein 12	217.268	194.34	201.506	227.011	149.657	127.607	113.859	125.074	106.183	162.501	-0.750076	0.000129967	0.00250653
Anxa4	annexin A4	691.548	1592.17	720.418	1508	1034.52	151.469	1139.26	172.669	1174.48	909.392	-0.749934	0.229886	0.420766
Zfyve26	zinc finger, FYVE domain containing 26	684.483	320.241	690.126	333.422	562.303	325.762	294.023	337.59	274.23	424.687	-0.749857	0.0126014	0.0631309
Odf2	outer dense fiber of sperm tails 2	2309.58	2160.33	2217.89	2239.7	2827.5	1323.8	1439.98	1359.22	1466.25	1927.14	-0.749639	7.41332e-09	1.10497e-06
1700037H04Rik	RIKEN cDNA 1700037H04 gene	648.271	591.413	745.442	608.064	462.047	467.893	257.856	456.023	274.23	501.249	-0.749601	0.00458165	0.0319878
Nudt4	nudix (nucleoside diphosphate linked moiety X)-type motif 4	40365	38268.8	38802.5	37585.5	38749.5	6642.84	39686.4	6467.34	39413.4	31775.7	-0.749412	0.167648	0.344603
Cdc14a	CDC14 cell division cycle 14A	2775.03	3397.39	2690.7	3522.72	3923.04	171.18	3729.88	166.028	3694.25	2674.47	-0.749207	0.342819	0.535514
Ano10	anoctamin 10	192.538	100.721	212.043	115.532	87.1787	63.2849	97.1147	68.6249	107.107	116.016	-0.749203	0.0414849	0.140555
Got1l1	glutamic-oxaloacetic transaminase 1-like 1	823.146	613.365	848.171	614.145	881.958	40.4608	863.317	32.0987	863.316	619.997	-0.748737	0.355296	0.548829
Vangl1	vang-like 1 (van gogh, Drosophila)	474.28	252.448	478.084	254.374	379.227	151.469	283.977	125.074	313.01	301.327	-0.748498	0.0434751	0.14516
Tab1	TGF-beta activated kinase 1/MAP3K7 binding protein 1	96.2692	113.634	106.68	136.814	383.586	113.083	98.4543	97.403	88.6399	137.174	-0.747355	0.102464	0.251752
Rbm19	RNA binding motif protein 19	256.129	138.168	276.577	144.922	151.11	81.9591	163.421	70.8386	143.117	158.471	-0.746619	0.0479977	0.155233
Ehbp1l1	EH domain binding protein 1-like 1	966.225	533.304	991.727	496.586	1419.56	477.23	598.093	420.604	603.859	723.021	-0.746187	0.0309243	0.115663
Ribc1	RIB43A domain with coiled-coils 1	293.224	207.253	292.382	182.419	278.972	35.2736	255.847	30.9919	275.153	205.724	-0.745762	0.24028	0.43183
Fzd7	frizzled class receptor 7	302.056	552.028	341.112	489.492	219.4	216.829	241.782	210.302	240.99	312.666	-0.745639	0.0128424	0.0640488
Arhgap17	Rho GTPase activating protein 17	403.624	615.301	409.598	671.911	443.158	270.776	325.502	317.667	301.006	417.616	-0.745305	0.000936932	0.0104684
Rpl35	ribosomal protein L35	634.14	455.827	644.03	462.129	585.55	294.638	384.44	272.286	373.026	456.23	-0.745246	0.000289483	0.00450446
Ciart	circadian associated repressor of transcription	263.195	364.145	263.407	380.04	325.467	163.918	223.699	159.387	214.213	261.941	-0.744391	0.0006375	0.00807319
Rpl7l1	ribosomal protein L7-like 1	628.841	567.524	662.469	561.446	879.052	353.773	470.839	297.743	449.663	541.261	-0.744213	0.00101344	0.0110429
Maob	monoamine oxidase B	1506.75	2112.56	1531.71	2122.14	1447.17	390.084	1703.19	356.407	1714.63	1431.63	-0.744022	0.135081	0.299986
1700013F07Rik	RIKEN cDNA 1700013F07 gene	559.068	965.242	659.835	1021.55	871.787	37.3485	894.125	38.7398	976.886	669.398	-0.743948	0.363809	0.556608
Tmcc3	transmembrane and coiled coil domains 3	1580.05	1101.47	1565.95	1078.3	1864.17	887.026	860.638	854.49	830.076	1180.24	-0.743944	0.000402514	0.00575193
Gm684	predicted gene 684	136.897	338.319	140.923	370.919	239.741	19.7117	274.6	29.885	261.303	201.367	-0.743686	0.310507	0.505452
Sorbs1	sorbin and SH3 domain containing 1	9183.55	10013.3	9296.95	10207.4	11562.8	2706.73	9255.37	2790.38	9268.41	8253.88	-0.743201	0.0710884	0.200274
Ssrp1	structure specific recognition protein 1	3253.72	2270.09	3266.25	2356.25	2403.23	1150.54	2052.8	1254.06	2016.56	2224.83	-0.743071	0.00372867	0.0278336
Irf2bpl	interferon regulatory factor 2 binding protein-like	628.841	729.581	673.005	702.314	451.876	314.35	417.928	332.056	458.896	523.205	-0.74271	0.000549318	0.00725542
Aox3	aldehyde oxidase 3	158.093	1295.17	173.849	1377.27	783.155	67.4347	855.949	59.77	827.306	621.999	-0.742678	0.394582	0.584645
Polr1c	polymerase (RNA) I polypeptide C	1245.32	780.587	1374.98	725.623	957.513	517.691	695.208	518.007	698.039	834.774	-0.742487	0.00397028	0.0290123
Wwtr1	WW domain containing transcription regulator 1	3610.54	4928.87	3449.31	4929.38	3370.91	405.646	4537.6	391.826	4366.44	3332.28	-0.742372	0.272314	0.466538
2310015A10Rik	RIKEN cDNA 2310015A10 gene	617.359	775.422	597.934	750.96	1104.26	220.978	696.547	230.225	689.729	631.491	-0.742219	0.0776539	0.211657
Ifit2	interferon-induced protein with tetratricopeptide repeats 2	408.04	1178.31	397.745	1106.68	883.411	148.356	815.094	150.532	786.679	652.76	-0.741676	0.217954	0.406928
Senp1	SUMO1/sentrin specific peptidase 1	1775.24	1574.73	1868.87	1630.63	1458.79	1009.45	927.613	1061.47	980.579	1365.26	-0.740894	3.3787e-09	5.68884e-07
Tmem100	transmembrane protein 100	232.283	650.166	237.066	635.427	473.671	72.622	452.086	86.3345	455.203	366.095	-0.740751	0.228332	0.419156
Plscr4	phospholipid scramblase 4	241.998	486.172	251.554	542.191	308.031	41.4983	374.394	43.1673	416.423	300.603	-0.740714	0.277074	0.471857
Fbxw9	F-box and WD-40 domain protein 9	272.027	229.205	279.211	250.32	270.254	72.622	242.452	85.2277	220.676	213.555	-0.74061	0.060584	0.180032
Ccdc86	coiled-coil domain containing 86	306.472	346.067	341.112	410.443	203.417	112.045	251.829	131.715	273.306	264.045	-0.740548	0.0343082	0.123829
Lima1	LIM domain and actin binding 1	1241.78	1720	1270.94	1716.77	1126.06	369.335	1293.3	340.911	1384.08	1162.57	-0.740221	0.103959	0.254225
Fam43a	family with sequence similarity 43, member A	877.021	3539.44	1019.39	3612.92	1939.73	309.162	2279.85	338.697	2336.03	1805.8	-0.739774	0.27888	0.473846
Prep	prolyl endopeptidase	581.148	484.235	626.909	486.452	369.056	297.75	292.684	299.957	331.476	418.852	-0.739067	0.00016107	0.00294504
Limch1	LIM and calponin homology domains 1	3330.56	1397.18	3201.71	1401.59	1915.03	1455.55	1245.08	1469.9	1220.65	1848.58	-0.738767	0.0224898	0.0936092
C3	complement component 3	75.0723	129.775	84.2902	133.774	473.671	1.03746	212.983	5.53426	209.596	147.304	-0.738614	0.493275	0.668576
Aqr	aquarius	1644.52	971.053	1569.91	951.621	1006.91	736.595	728.026	719.454	761.749	1009.98	-0.738417	0.00157076	0.0151845
Tldc1	TBC/LysM associated domain containing 1	83.0211	142.042	96.1436	127.694	172.904	64.3224	80.3708	80.8002	72.0199	102.146	-0.738077	0.0103813	0.0554364
Hdac5	histone deacetylase 5	1209.11	1604.43	1301.23	1521.17	5224.91	1198.26	1370.99	1212	1426.55	1785.41	-0.738021	0.102509	0.251793
Mageh1	melanoma antigen, family H, 1	253.479	153.018	264.724	154.043	155.469	114.12	119.886	107.365	128.343	161.161	-0.738016	0.00588087	0.0378058
Pafah2	platelet-activating factor acetylhydrolase 2	289.691	289.895	264.724	312.14	527.431	168.068	230.396	148.318	258.533	276.577	-0.737949	0.01284	0.0640488
Mamdc2	MAM domain containing 2	407.157	74.895	327.942	84.1156	108.973	40.4608	205.615	37.633	196.67	164.829	-0.737879	0.296298	0.492084
Tex9	testis expressed gene 9	4098.06	4552.46	3877.35	4497.65	3748.68	1021.9	4009.83	980.671	3952.79	3415.49	-0.737706	0.102798	0.252344
Nop9	NOP9 nucleolar protein	391.259	575.917	385.891	552.325	476.577	198.154	361.669	195.913	385.953	391.518	-0.737602	0.011812	0.0602996
Wnk4	WNK lysine deficient protein kinase 4	37.9778	328.634	53.9984	329.368	87.1787	49.798	136.63	63.0906	152.35	137.67	-0.737574	0.290849	0.485702
Isoc1	isochorismatase domain containing 1	1614.5	2776.93	1629.17	2756.56	2122.8	518.729	2102.37	511.366	2097.81	1792.25	-0.737148	0.127047	0.288983
Ccdc30	coiled-coil domain containing 30	1374.26	1117.61	1274.89	1141.13	1808.96	437.807	1168.73	440.527	1174.48	1104.27	-0.737074	0.0480495	0.155297
Snrpb	small nuclear ribonucleoprotein B	384.194	357.043	396.428	364.839	318.202	157.694	275.94	149.425	289.003	299.196	-0.736889	0.00505439	0.0343156
Bin3	bridging integrator 3	309.121	366.082	306.869	380.04	344.356	136.944	266.563	131.715	282.54	280.47	-0.736318	0.0125213	0.0628595
Zmym3	zinc finger, MYM-type 3	3053.23	2973.2	3110.84	2911.61	3144.24	1162.99	2421.84	1196.51	2517	2499.05	-0.735384	0.00934739	0.0517272
Rnls	renalase, FAD-dependent amine oxidase	139.546	153.018	119.85	119.586	87.1787	29.0488	127.254	38.7398	101.567	101.754	-0.73534	0.116496	0.273724
Ndufb7	NADH dehydrogenase (ubiquinone) 1 beta subcomplex, 7	688.899	526.202	725.686	511.788	511.448	270.776	430.654	261.217	459.82	487.388	-0.735183	0.00421288	0.0302238
Tmem98	transmembrane protein 98	441.602	459.701	491.254	486.452	374.868	217.866	344.925	175.99	342.556	370.579	-0.735167	0.00399676	0.0291156
Ttc28	tetratricopeptide repeat domain 28	1155.23	1766.49	1186.65	1766.43	1685.45	620.399	1244.41	546.785	1220.65	1243.61	-0.734995	0.0220584	0.0925295
Ccdc117	coiled-coil domain containing 117	2186.81	1499.84	1949.21	1548.54	1931.01	841.378	1395.77	804.682	1336.99	1499.36	-0.734877	0.00265994	0.0221144
Pltp	phospholipid transfer protein	834.627	1086.62	1040.46	1033.71	1726.14	25.9364	1354.25	23.2439	1346.22	941.245	-0.734864	0.430509	0.615881
Sdhc	succinate dehydrogenase complex, subunit C, integral membrane protein	3883.45	3855.16	4257.97	4048.7	3629.54	1808.29	2888.66	1866.15	2893.72	3236.85	-0.734568	0.000279413	0.00438079
Pcdhga5	protocadherin gamma subfamily A, 5	362.997	273.109	329.259	274.642	233.929	194.005	150.026	197.02	169.893	242.764	-0.734396	0.00031351	0.00475371
Gstt3	glutathione S-transferase, theta 3	227.867	569.461	248.92	592.863	299.314	62.2474	390.468	70.8386	408.113	318.899	-0.734214	0.233927	0.425029
Efcab11	EF-hand calcium binding domain 11	741.008	758.635	696.712	784.403	1104.26	4.14983	997.268	4.42741	958.419	672.143	-0.734167	0.568393	0.728877
Carmil3	capping protein regulator and myosin 1 linker 3	249.947	87.1623	273.943	69.9274	350.168	142.132	90.4172	148.318	114.493	169.612	-0.733972	0.141412	0.309258
Sod3	superoxide dismutase 3, extracellular	195.188	1255.78	225.213	1320.51	466.406	65.3598	782.276	64.1975	754.363	569.922	-0.733337	0.378366	0.570383
Lace1	lactation elevated 1	602.345	345.421	687.492	350.65	584.097	255.215	367.027	222.477	389.646	422.708	-0.733269	0.0175956	0.0794368
Bag2	BCL2-associated athanogene 2	1000.67	930.377	994.361	906.016	1361.44	170.143	1097.73	187.058	1043.37	854.574	-0.73281	0.187288	0.369104
Btbd7	BTB (POZ) domain containing 7	1798.2	2321.1	1789.85	2273.15	1878.7	783.28	1726.63	710.599	1623.22	1656.08	-0.732169	0.0201452	0.0872253
Lamc1	laminin, gamma 1	1253.27	1411.38	1210.36	1430.98	1851.09	564.377	1177.43	563.388	1139.39	1177.96	-0.732049	0.0150539	0.0714607
Phactr4	phosphatase and actin regulator 4	2095.84	2983.53	2080.92	2978.5	3763.21	698.209	2626.12	680.714	2690.59	2288.63	-0.731742	0.118045	0.276051
Marcksl1	MARCKS-like 1	485.762	1047.24	476.767	1041.82	848.539	319.537	622.874	314.346	621.403	642.032	-0.731728	0.0483484	0.155894
Gtf3c4	general transcription factor IIIC, polypeptide 4	1864.44	1206.71	1680.54	1224.24	2083.57	1000.11	955.073	944.145	981.502	1326.7	-0.731625	0.000595015	0.00770653
Tcf12	transcription factor 12	3441.84	5322.71	3378.2	5402.65	3850.39	1688.98	3523.59	1551.81	3545.6	3522.86	-0.731212	0.0272185	0.106064
Iqub	IQ motif and ubiquitin domain containing	2197.41	2163.56	2026.92	2092.75	2425.02	377.634	2211.54	348.659	2317.56	1795.67	-0.730941	0.187164	0.369011
Rcor1	REST corepressor 1	682.716	1207.36	676.956	1195.86	913.923	515.616	628.902	505.832	604.783	770.216	-0.730607	0.00316778	0.0249037
Tsc22d3	TSC22 domain family, member 3	6335.22	3546.54	5912.17	3547.04	5923.79	1934.86	4269.03	1828.52	4147.61	4160.53	-0.730403	0.0388822	0.134731
Rpl7	ribosomal protein L7	3516.03	2999.68	3400.58	3057.55	3028.01	1494.98	2448.63	1373.6	2397.89	2635.22	-0.730043	0.00127421	0.0130061
Igdcc4	immunoglobulin superfamily, DCC subclass, member 4	343.566	886.473	335.844	920.204	313.843	372.447	324.162	345.338	310.24	461.346	-0.729753	0.0700912	0.19848
Eif3i	eukaryotic translation initiation factor 3, subunit I	2911.92	2450.23	2962.01	2399.83	2426.47	1271.92	1835.13	1333.76	1901.14	2165.82	-0.729588	0.000102573	0.00208846
Traf3ip1	TRAF3 interacting protein 1	2308.69	1858.17	2179.69	1805.95	2115.54	754.231	1728.64	736.057	1734.02	1691.22	-0.729223	0.022495	0.0936107
Efcab6	EF-hand calcium binding domain 6	219.034	211.772	293.699	218.903	342.903	90.2588	214.322	98.5099	215.136	211.615	-0.729132	0.0396477	0.136504
Rpa1	replication protein A1	653.571	492.629	703.297	528.003	505.636	177.405	484.904	215.836	511.526	474.756	-0.729105	0.0430786	0.144288
Chrac1	chromatin accessibility complex 1	137.78	166.577	165.946	152.016	249.912	112.045	99.7938	106.258	101.567	143.544	-0.728728	0.00212219	0.0188246
Bcl9l	B cell CLL/lymphoma 9-like	1132.27	1269.34	1306.5	1451.25	1862.72	504.204	1107.11	568.922	1207.72	1156.67	-0.728499	0.0231022	0.0951762
Bcl9l		1132.27	1269.34	1306.5	1451.25	1862.72	504.204	1107.11	568.922	1207.72	1156.67	-0.728499	0.0231022	0.0951762
Zfp740	zinc finger protein 740	1625.09	699.236	1729.27	705.355	1657.85	764.606	752.807	777.011	802.376	1057.07	-0.728494	0.0309913	0.115757
Tubg1	tubulin, gamma 1	604.994	804.476	632.177	867.505	1230.67	329.911	655.692	389.612	621.403	681.827	-0.728375	0.020314	0.0877797
Ccdc88c	coiled-coil domain containing 88C	2409.38	1521.14	2473.39	1547.52	2842.03	1013.6	1602.73	974.03	1618.6	1778.05	-0.728335	0.0112512	0.0584537
Qars	glutaminyl-tRNA synthetase	484.879	521.683	517.595	585.769	614.61	291.526	360.999	287.782	372.103	448.549	-0.728152	6.96956e-06	0.000261028
Prpf19	pre-mRNA processing factor 19	3644.98	3294.09	3902.37	3548.06	3106.47	1683.79	2515.61	1652.53	2595.49	2882.6	-0.728065	0.000279827	0.00438372
Stk36	serine/threonine kinase 36	390.376	390.616	399.062	348.624	695.977	62.2474	498.299	49.8084	463.513	366.502	-0.72709	0.263653	0.45743
Kif11	kinesin family member 11	1492.61	1688.37	1367.08	1702.58	1865.62	78.8468	1884.7	77.4797	1881.75	1337.67	-0.726741	0.365977	0.558783
Srd5a1	steroid 5 alpha-reductase 1	295.873	330.571	339.795	375.986	462.047	228.241	222.359	219.157	200.363	297.155	-0.726662	7.85885e-05	0.00169079
Drap1	Dr1 associated protein 1 (negative cofactor 2 alpha)	457.499	351.878	579.495	400.309	322.561	202.304	280.628	257.897	278.846	347.935	-0.726551	0.00197232	0.0179857
Mipep	mitochondrial intermediate peptidase	1961.59	1656.08	2024.28	1746.16	1660.75	650.486	1541.78	606.555	1577.05	1491.64	-0.725581	0.0309608	0.115738
Gps2	G protein pathway suppressor 2	612.06	987.194	721.735	1001.28	771.531	408.758	580.679	418.39	572.466	674.899	-0.725265	0.00156322	0.0151571
Ssh1	slingshot homolog 1 (Drosophila)	201.37	112.988	197.555	114.519	309.484	130.72	101.133	123.968	96.0266	154.196	-0.725005	0.0415813	0.140783
Meis1	Meis homeobox 1	287.041	143.979	280.528	140.868	659.652	98.5584	265.224	99.6167	266.843	249.146	-0.724491	0.183857	0.365158
Phc2	polyhomeotic-like 2 (Drosophila)	857.591	1051.11	1044.41	1098.57	1126.06	448.182	778.927	512.473	764.519	853.538	-0.72443	0.00121158	0.0125723
Gpx8	glutathione peroxidase 8 (putative)	380.661	854.191	370.087	776.296	345.809	37.3485	627.562	25.4576	629.713	449.68	-0.724336	0.37554	0.568044
Slc6a13	solute carrier family 6 (neurotransmitter transporter, GABA), member 13	394.792	2452.17	464.913	2375.5	1312.04	95.4461	1565.22	89.6551	1639.84	1154.4	-0.723804	0.401719	0.59145
Col1a1	collagen, type I, alpha 1	151.911	1121.49	217.311	1131	778.796	33.1986	744.1	43.1673	826.383	560.817	-0.723775	0.423394	0.609477
Cfap74	cilia and flagella associated protein 74	185.473	254.385	177.8	280.723	408.287	52.9103	247.14	67.518	264.073	215.368	-0.723573	0.170508	0.348192
Ccdc80	coiled-coil domain containing 80	313.537	137.523	368.77	178.366	438.799	95.4461	245.801	114.006	239.143	236.821	-0.722875	0.108475	0.261637
Rpain	RPA interacting protein	212.852	287.313	234.432	285.79	305.125	134.869	159.402	164.921	182.82	218.614	-0.722693	0.00021957	0.00370021
Myc	myelocytomatosis oncogene	282.625	255.031	318.722	267.548	164.187	122.42	168.779	149.425	183.743	212.498	-0.722649	0.00395643	0.0289889
Nedd9	neural precursor cell expressed, developmentally down-regulated gene 9	590.863	883.891	520.229	863.451	1179.82	267.664	752.807	219.157	716.506	666.043	-0.722596	0.0995131	0.246986
Cd151	CD151 antigen	350.632	639.19	349.014	617.185	462.047	117.233	460.123	114.006	480.133	398.84	-0.722483	0.145571	0.314508
Agtrap	angiotensin II, type I receptor-associated protein	168.692	314.43	163.312	307.073	355.98	53.9478	260.535	81.9071	237.296	215.908	-0.72247	0.154501	0.326701
Col9a3	collagen, type IX, alpha 3	245.531	60.6908	285.797	56.7527	139.486	90.2588	105.822	81.9071	103.413	129.962	-0.722404	0.164624	0.340447
Sod1	superoxide dismutase 1, soluble	22456.3	20844.1	23099.5	20846.5	24293.8	5958.12	21064.5	6267	20823.9	18406	-0.721524	0.0812038	0.217807
Pcdhga10	protocadherin gamma subfamily A, 10	233.166	216.937	217.311	210.796	197.605	135.907	121.896	137.25	129.267	177.793	-0.721058	1.71283e-06	8.16887e-05
Sox13	SRY (sex determining region Y)-box 13	233.166	570.106	314.771	591.849	496.919	100.633	389.129	142.784	437.66	364.113	-0.720926	0.14224	0.310411
Fam149a	family with sequence similarity 149, member A	4578.53	5604.21	4459.48	5660.07	6965.58	1187.89	5516.12	1092.46	5437.51	4500.2	-0.720866	0.153411	0.325367
Ift52	intraflagellar transport 52	1712.53	1346.17	1687.12	1361.05	2240.49	572.676	1521.69	548.999	1406.24	1377.44	-0.720718	0.0515202	0.162556
Cby1	chibby homolog 1 (Drosophila)	557.301	656.623	637.445	651.642	1371.61	313.312	608.809	299.957	656.489	639.243	-0.720677	0.0569889	0.173121
Map1lc3a	microtubule-associated protein 1 light chain 3 alpha	2366.1	1161.52	2518.17	1271.87	1381.78	901.55	1186.81	894.337	1239.11	1435.69	-0.720663	0.0173144	0.078478
Rbm14	RNA binding motif protein 14	372.712	246.637	393.793	247.28	389.398	201.267	201.597	182.631	213.29	272.067	-0.720513	0.00155565	0.0151188
Dnaja4	DnaJ heat shock protein family (Hsp40) member A4	4994.52	6051.65	5210.19	5911.4	5656.44	877.689	5980.93	823.498	5828.07	4592.71	-0.720242	0.21087	0.398582
Dap	death-associated protein	206.67	508.77	204.14	566.513	621.875	141.094	392.478	115.113	373.95	347.845	-0.720076	0.158368	0.331871
Ctdsp2	CTD (carboxy-terminal domain, RNA polymerase II, polypeptide A) small phosphatase 2	2546.28	4729.36	2790.8	4866.54	3437.75	1364.26	3129.77	1351.47	3076.54	3032.53	-0.719875	0.0461046	0.151155
Bola2	bolA-like 2 (E. coli)	332.085	182.072	387.208	188.5	251.365	151.469	165.43	185.951	147.733	221.313	-0.719804	0.0133893	0.0658764
4930556M19Rik	RIKEN cDNA 4930556M19 gene	163.393	180.135	156.727	177.352	136.58	22.8241	178.825	28.7782	164.353	134.33	-0.718907	0.228532	0.41922
4930556M19Rik	RIKEN cDNA 4930556M19 gene	163.393	180.135	156.727	177.352	136.58	22.8241	178.825	28.7782	164.353	134.33	-0.718907	0.228532	0.41922
Wdr46	WD repeat domain 46	556.418	1399.12	630.86	1411.72	825.292	284.263	896.804	266.751	897.479	796.523	-0.717967	0.137567	0.30373
Cdk5rap1	CDK5 regulatory subunit associated protein 1	119.232	275.046	107.997	251.333	78.4608	92.3337	120.556	81.9071	110.8	137.518	-0.717877	0.0925335	0.235021
Ctdsp1	CTD (carboxy-terminal domain, RNA polymerase II, polypeptide A) small phosphatase 1	1001.55	1615.41	1087.87	1841.42	1652.04	302.938	1436.63	330.949	1430.24	1188.78	-0.717545	0.157647	0.331148
Six3os1	SIX homeobox 3, opposite strand 1	141.313	184.009	168.58	180.392	329.826	103.746	131.942	120.647	130.19	165.627	-0.717491	0.0154866	0.0729317
Zfp105	zinc finger protein 105	657.103	561.713	583.447	523.949	464.953	206.454	497.629	175.99	476.44	460.853	-0.717383	0.0432566	0.14474
Gsta4	glutathione S-transferase, alpha 4	6109.12	8315.29	6222.99	8305.15	8280.52	1664.08	7434.3	1589.44	7427.29	6149.8	-0.717356	0.143694	0.312446
Tfeb	transcription factor EB	112.167	142.688	111.948	166.204	136.58	15.5619	141.988	13.2822	154.197	110.513	-0.717197	0.299471	0.495442
Suclg2	succinate-Coenzyme A ligase, GDP-forming, beta subunit	1007.74	1723.23	1023.34	1679.27	1044.69	295.675	1299.33	235.76	1322.21	1070.14	-0.716591	0.17699	0.356618
Hmgb2	high mobility group box 2	1146.4	892.284	1033.87	806.699	1015.63	108.933	1117.82	135.036	1020.28	808.551	-0.716449	0.257031	0.450357
Calcrl	calcitonin receptor-like	158.093	618.53	173.849	624.279	294.955	114.12	356.98	102.937	336.093	308.871	-0.716296	0.207079	0.393414
Mad1l1	MAD1 mitotic arrest deficient 1-like 1	166.042	256.322	142.24	216.876	180.169	70.5471	154.044	85.2277	157.89	158.818	-0.716197	0.0332083	0.121346
Bmp2k	BMP2 inducible kinase	1822.93	1200.26	1772.73	1203.97	1673.83	611.062	1255.12	545.678	1323.14	1267.64	-0.715995	0.0309693	0.115738
Snhg18	small nucleolar RNA host gene 18	168.692	372.538	163.312	348.624	245.553	24.899	297.372	29.885	279.77	214.516	-0.715873	0.313579	0.508761
Tubgcp2	tubulin, gamma complex associated protein 2	502.543	530.722	532.082	498.613	610.251	357.923	269.242	404.001	273.306	442.076	-0.71564	0.000117051	0.00230331
Apba3	amyloid beta (A4) precursor protein-binding, family A, member 3	91.8532	124.61	121.167	126.68	174.357	28.0113	130.603	40.9535	109.877	105.346	-0.715444	0.136253	0.301621
Uck2	uridine-cytidine kinase 2	330.318	260.196	334.527	307.073	402.475	145.244	243.791	154.959	249.3	269.765	-0.715288	0.00470445	0.0325849
Tmem212	transmembrane protein 212	1249.73	1368.13	1482.98	1408.68	1236.48	3.11237	1638.89	1.10685	1644.46	1114.84	-0.714979	0.622431	0.768421
Echs1	enoyl Coenzyme A hydratase, short chain, 1, mitochondrial	1207.34	944.581	1090.51	906.016	988.025	333.024	951.055	328.735	889.169	848.717	-0.71469	0.0538051	0.166773
Ccdc138	coiled-coil domain containing 138	698.614	571.397	607.153	574.621	911.017	151.469	651.004	170.455	664.799	555.614	-0.714549	0.135334	0.300376
R3hcc1	R3H domain and coiled-coil containing 1	954.743	568.169	1025.97	540.164	919.735	465.818	506.336	472.626	508.756	662.48	-0.713677	0.00450303	0.0315914
D8Ertd82e	DNA segment, Chr 8, ERATO Doi 82, expressed	1496.15	2092.54	1613.37	2085.66	2818.78	477.23	1964.4	503.618	1984.24	1670.66	-0.713373	0.135648	0.300693
Ogfr	opioid growth factor receptor	166.042	74.895	152.776	93.2365	151.11	64.3224	87.0684	63.0906	95.1033	105.294	-0.713193	0.0325774	0.119901
Haus4	HAUS augmin-like complex, subunit 4	60.0578	131.712	69.8029	127.694	245.553	7.2622	163.421	0	138.5	104.889	-0.713177	0.504848	0.678374
Baz1a	bromodomain adjacent to zinc finger domain 1A	365.646	331.217	364.819	331.395	244.1	238.615	185.523	214.729	162.507	270.95	-0.712716	0.000547609	0.00723779
Dusp23	dual specificity phosphatase 23	194.305	96.847	214.677	115.532	183.075	30.0863	162.751	33.2056	165.277	132.862	-0.712459	0.216246	0.404988
Usp19	ubiquitin specific peptidase 19	1158.76	1007.21	1223.53	994.185	1014.18	451.294	855.279	488.122	838.386	892.327	-0.712305	0.00462883	0.0321736
Zfp777	zinc finger protein 777	240.231	293.769	219.945	280.723	294.955	167.031	135.961	192.592	156.043	220.139	-0.712293	0.00020216	0.00348569
Zfp362	zinc finger protein 362	837.277	1545.68	966.704	1581.98	1288.79	408.758	1036.11	508.045	1083.99	1028.59	-0.711956	0.050825	0.161106
Cox5b	cytochrome c oxidase subunit Vb	1999.57	1552.78	2080.92	1533.34	1791.52	1215.9	951.724	1231.93	976.886	1481.62	-0.7118	3.97361e-05	0.00100592
Tctex1d2	Tctex1 domain containing 2	2048.15	1612.18	1863.6	1611.37	1561.95	394.234	1759.45	385.185	1710.01	1438.46	-0.711078	0.140773	0.308549
Col4a2	collagen, type IV, alpha 2	294.107	790.272	321.357	788.457	616.063	175.33	526.429	170.455	500.446	464.768	-0.710958	0.13917	0.306083
Ppp4r1l-ps	protein phosphatase 4, regulatory subunit 1-like, pseudogene	406.274	317.658	379.306	332.409	398.116	290.488	176.146	282.247	148.657	303.478	-0.710931	0.00615248	0.0390208
Cad	carbamoyl-phosphate synthetase 2, aspartate transcarbamylase, and dihydroorotase	176.641	45.1953	200.189	36.4839	174.357	65.3598	99.7938	55.3426	87.7166	104.564	-0.710368	0.202706	0.388037
Tbx18	T-box18	275.559	1464.33	246.286	1540.43	562.303	86.109	913.548	86.3345	913.176	676.452	-0.710195	0.37874	0.570558
Gltscr1	glioma tumor suppressor candidate region gene 1	522.856	965.242	662.469	1048.91	1450.07	507.317	599.432	532.396	633.406	769.122	-0.710007	0.0219336	0.0922658
H3f3b	H3 histone, family 3B	4152.82	4226.4	4369.92	4058.83	3924.49	1290.6	3869.85	1203.15	3774.58	3430.07	-0.709915	0.0655801	0.190208
Zbtb21	zinc finger and BTB domain containing 21	632.374	696.007	638.762	731.704	569.567	383.859	397.166	386.292	433.043	540.975	-0.709802	1.01183e-07	8.81464e-06
Stard13	StAR-related lipid transfer (START) domain containing 13	962.692	1553.43	961.436	1563.74	1806.05	485.53	1150.64	467.092	1244.65	1132.81	-0.709688	0.0643432	0.187858
Zfp462	zinc finger protein 462	7106.26	5818.57	7302.96	5925.59	6935.06	2809.43	5350.02	2828.01	5195.59	5474.61	-0.709649	0.00621683	0.0393387
Dera	deoxyribose-phosphate aldolase (putative)	166.925	357.688	187.019	347.61	229.571	28.0113	299.381	19.9233	282.54	213.185	-0.70954	0.33197	0.525716
Slc25a35	solute carrier family 25, member 35	252.596	254.385	222.579	261.468	101.708	119.308	158.732	115.113	142.193	180.898	-0.709186	0.0242017	0.0979755
Irs1	insulin receptor substrate 1	1625.98	1572.15	1710.83	1627.59	2858.01	562.302	1678.41	613.196	1742.33	1554.53	-0.708741	0.0824053	0.219389
Inppl1	inositol polyphosphate phosphatase-like 1	698.614	817.389	824.464	788.457	1131.87	206.454	847.912	192.592	837.463	705.024	-0.70835	0.141075	0.308798
Nfatc2	nuclear factor of activated T cells, cytoplasmic, calcineurin dependent 2	874.371	698.59	950.899	735.758	1184.18	233.428	865.996	220.264	855.006	735.388	-0.70775	0.124797	0.28612
Hic1	hypermethylated in cancer 1	202.254	299.58	221.262	294.911	267.348	9.33712	314.786	12.1754	292.696	212.705	-0.707623	0.404156	0.593529
Gstz1	glutathione transferase zeta 1 (maleylacetoacetate isomerase)	1359.25	946.518	1369.72	977.97	1336.74	559.19	928.283	555.64	888.246	991.284	-0.707521	0.00461207	0.0321583
Tmem115	transmembrane protein 115	151.028	99.4296	127.752	104.384	133.674	66.3973	82.3801	60.8769	90.4866	101.823	-0.707502	0.00443263	0.0312835
Parp16	poly (ADP-ribose) polymerase family, member 16	82.1379	132.358	85.6073	145.935	178.716	93.3712	56.9293	78.5865	77.5599	103.467	-0.707327	0.0305395	0.114556
Naa40	N(alpha)-acetyltransferase 40, NatD catalytic subunit	393.026	261.487	391.159	235.118	546.32	214.754	235.085	218.05	225.293	302.255	-0.707074	0.0123227	0.0621687
Uqcr11	ubiquinol-cytochrome c reductase, complex III subunit XI	813.43	577.854	904.803	574.621	578.285	301.9	529.778	318.774	538.303	570.861	-0.706533	0.0114633	0.0591825
Elmsan1	ELM2 and Myb/SANT-like domain containing 1	1494.38	2084.79	1531.71	2153.56	2711.26	743.857	1683.77	790.293	1671.23	1651.65	-0.70629	0.0368534	0.129944
Csrp1	cysteine and glycine-rich protein 1	6192.14	7232.54	6317.82	7146.78	6948.14	2679.75	5693.6	2616.6	5600.01	5603.04	-0.706196	0.0150081	0.0712956
Pacrg	PARK2 co-regulated	2481.8	2184.22	2653.83	2170.79	2717.07	381.784	2629.47	324.308	2649.96	2021.47	-0.706012	0.234777	0.425961
Zfp64	zinc finger protein 64	225.217	311.202	239.7	326.328	286.237	178.443	176.816	175.99	150.503	230.048	-0.705892	0.000196969	0.00342415
Mrpl52	mitochondrial ribosomal protein L52	385.077	495.211	392.476	525.976	464.953	217.866	348.943	203.661	337.94	374.678	-0.705825	0.00343395	0.0265027
Rpf1	ribosome production factor 1 homolog	514.908	610.136	451.743	621.239	472.218	278.039	409.891	241.294	379.49	442.106	-0.705759	0.0019205	0.0176386
Mipol1	mirror-image polydactyly 1	342.683	397.073	281.846	402.336	310.937	188.817	224.369	189.272	249.3	287.404	-0.705684	0.000270838	0.00427751
N4bp2	NEDD4 binding protein 2	560.834	619.821	537.35	628.333	677.088	243.802	487.583	228.012	522.606	500.603	-0.704723	0.0195155	0.0851651
Ost4	oligosaccharyltransferase complex subunit 4 (non-catalytic)	1374.26	2054.45	1448.74	2091.74	2685.1	548.815	1819.73	575.563	1793.11	1599.06	-0.704678	0.103976	0.254236
Poll	polymerase (DNA directed), lambda	102.452	80.0602	118.533	88.1693	241.194	79.8842	69.6547	87.4414	71.0966	104.276	-0.704591	0.0652753	0.189579
Fan1	FANCD2/FANCI-associated nuclease 1	165.159	196.922	147.508	188.5	158.375	54.9852	168.109	46.4878	149.58	141.736	-0.70455	0.0959918	0.241172
Polr2d	polymerase (RNA) II (DNA directed) polypeptide D	468.981	373.184	437.256	343.556	412.646	212.679	308.758	202.554	272.383	336.889	-0.704484	0.000515976	0.00696693
Lage3	L antigen family, member 3	477.813	302.808	520.229	308.086	562.303	186.742	348.943	212.516	314.856	359.366	-0.704437	0.0217413	0.0917303
Dock1	dedicator of cytokinesis 1	1223.24	1270.63	1205.09	1309.37	1502.38	602.763	969.138	612.09	1010.13	1078.31	-0.704119	0.00139941	0.0140027
Lrpprc	leucine-rich PPR-motif containing	2245.99	1249.33	2120.43	1233.36	1435.54	998.034	1038.12	1048.19	983.349	1372.48	-0.70409	0.00350672	0.026802
Ctr9	CTR9 homolog, Paf1/RNA polymerase II complex component	1311.56	587.539	1368.4	586.782	698.883	618.325	508.345	586.632	522.606	754.341	-0.703985	0.0323872	0.119473
Fam63a	family with sequence similarity 63, member A	325.019	274.4	316.088	274.642	228.118	105.821	250.489	94.0825	244.683	234.816	-0.703728	0.0480417	0.155297
Smc1a	structural maintenance of chromosomes 1A	8189.95	4103.73	7728.36	4073.02	4123.55	2655.89	4220.14	2684.12	4301.81	4675.62	-0.703457	0.0291149	0.11104
Tbc1d4	TBC1 domain family, member 4	197.838	225.331	194.921	217.89	140.939	136.944	87.7381	161.6	96.9499	162.239	-0.702657	0.00929731	0.0515237
Il6ra	interleukin 6 receptor, alpha	322.369	416.442	293.699	427.672	624.781	97.521	417.259	84.1208	424.733	345.4	-0.702357	0.183688	0.36487
Polk	polymerase (DNA directed), kappa	1380.45	1558.59	1273.57	1626.57	1425.37	584.088	1202.21	577.777	1206.8	1203.94	-0.701945	0.0149797	0.0712379
Lhpp	phospholysine phosphohistidine inorganic pyrophosphate phosphatase	189.006	289.895	194.921	278.696	148.204	132.795	152.035	110.685	146.81	182.561	-0.701731	0.00934274	0.0517162
Eif3f	eukaryotic translation initiation factor 3, subunit F	1599.48	1849.13	1762.19	1904.25	1986.22	978.322	1234.36	1036.01	1226.19	1508.46	-0.701136	4.40675e-07	2.86335e-05
Rab29	RAB29, member RAS oncogene family	460.149	412.568	474.133	403.349	313.843	59.1351	474.188	58.6632	422.886	342.102	-0.700785	0.252095	0.445051
Cables1	CDK5 and Abl enzyme substrate 1	477.813	419.025	464.913	422.605	454.782	229.278	310.097	263.431	296.39	370.926	-0.700499	3.59273e-06	0.00015025
Mrps7	mitchondrial ribosomal protein S7	704.796	1049.82	794.172	1040.8	1604.09	554.002	719.989	574.457	706.349	860.942	-0.700439	0.0103986	0.0554985
Cenpq	centromere protein Q	301.172	204.024	252.871	198.634	149.657	120.345	168.779	88.5482	166.2	183.359	-0.700408	0.0211268	0.0900062
Efcab12	EF-hand calcium binding domain 12	451.317	653.395	487.303	680.019	931.359	91.2962	689.18	92.9756	702.656	531.056	-0.700207	0.259714	0.453212
Ppl	periplakin	72.4227	187.883	80.3391	196.607	119.144	44.6107	107.161	52.0221	119.11	108.811	-0.700183	0.130433	0.293297
Drosha	drosha, ribonuclease type III	7067.39	5630.69	6992.14	5668.17	6679.34	3090.59	4771.35	3042.74	4868.73	5312.35	-0.700051	0.0010019	0.0109603
1700029J07Rik	RIKEN cDNA 1700029J07 gene	895.568	1039.49	961.436	1013.44	1155.12	104.783	1131.22	101.83	1156.94	839.98	-0.699169	0.298606	0.494433
Pot1b	protection of telomeres 1B	307.355	252.448	291.065	225.997	703.241	237.578	207.625	247.935	182.82	295.118	-0.698874	0.0598727	0.178643
Xab2	XPA binding protein 2	665.052	338.319	717.784	357.745	672.729	235.503	411.9	259.004	447.816	456.206	-0.69849	0.0416774	0.141038
Szrd1	SUZ RNA binding domain containing 1	657.987	789.626	781.002	779.336	967.683	393.196	575.321	386.292	602.013	659.162	-0.698354	0.0012374	0.0127353
Tenm2	teneurin transmembrane protein 2	3463.04	2712.36	3681.11	2717.03	4258.68	2207.71	1847.86	2279.01	1963	2792.2	-0.698303	0.000251789	0.00409751
Rfx5	regulatory factor X, 5 (influences HLA class II expression)	756.022	898.095	754.661	847.236	992.384	309.162	723.337	315.453	745.129	704.609	-0.697966	0.0331707	0.121238
Sncaip	synuclein, alpha interacting protein (synphilin)	1072.21	1659.96	1054.95	1723.86	1641.87	162.881	1565.89	169.348	1628.76	1186.64	-0.697825	0.287725	0.482483
Foxc2	forkhead box C2	12.3648	286.022	5.26814	286.804	145.298	2.07491	184.183	6.64112	169.893	122.061	-0.697432	0.562726	0.724762
Parvb	parvin, beta	255.246	178.844	283.163	204.715	566.662	181.555	170.118	210.302	170.817	246.825	-0.697425	0.0557333	0.170618
Zcchc16	zinc finger, CCHC domain containing 16	38.861	197.568	39.5111	196.607	142.392	95.4461	75.6825	65.3043	67.4033	102.086	-0.697253	0.207341	0.393761
B230118H07Rik	RIKEN cDNA B230118H07 gene	1974.84	1382.33	1926.82	1416.79	2185.28	685.759	1575.94	646.402	1474.56	1474.3	-0.696929	0.0387353	0.134411
Nup188	nucleoporin 188	280.859	309.265	297.65	320.247	602.986	194.005	222.359	216.943	258.533	300.316	-0.696701	0.0146636	0.0702106
Scube3	signal peptide, CUB domain, EGF-like 3	170.458	305.391	213.36	299.978	389.398	157.694	171.458	158.28	192.053	228.674	-0.69664	0.0126489	0.0632707
Nupr1	nuclear protein transcription regulator 1	403.624	1297.1	457.011	1349.9	643.669	49.798	970.478	49.8084	978.732	688.903	-0.69655	0.399953	0.589682
Kat6a	K(lysine) acetyltransferase 6A	9235.66	9424.51	8870.23	9205.08	9780	4196.52	7225.34	4120.81	7418.05	7719.58	-0.696451	0.00268892	0.0222884
Gtf2h3	general transcription factor IIH, polypeptide 3	992.721	653.395	979.874	639.481	775.89	402.533	598.093	442.741	549.383	670.457	-0.696365	0.00222345	0.0193749
Atf3	activating transcription factor 3	132.481	324.115	168.58	316.193	223.759	21.7866	260.535	30.9919	261.303	193.305	-0.696212	0.321999	0.516731
Hexim1	hexamethylene bis-acetamide inducible 1	1729.31	2191.97	1795.12	2143.43	2096.65	1038.49	1424.57	977.351	1473.64	1652.28	-0.696169	0.000255102	0.00412315
Fbrs	fibrosin	812.547	914.236	929.827	937.433	1341.1	372.447	809.066	374.116	879.013	818.865	-0.695994	0.03671	0.12964
Foxd1	forkhead box D1	110.4	639.836	111.948	657.723	148.204	8.29966	400.515	7.74797	407.19	276.874	-0.695728	0.500819	0.674551
3110040N11Rik	RIKEN cDNA 3110040N11 gene	355.048	255.031	305.552	265.521	387.945	243.802	154.044	224.691	153.273	260.545	-0.695283	0.00465204	0.032309
Cpne6	copine VI	942.378	1814.91	1058.9	1781.63	2712.71	1123.57	845.903	1215.32	921.486	1379.65	-0.695166	0.0381996	0.133152
Rprm	reprimo, TP53 dependent G2 arrest mediator candidate	678.3	466.803	687.492	475.304	308.031	464.781	186.862	480.374	162.507	434.495	-0.694713	0.0944817	0.238644
Iqce	IQ motif containing E	577.615	846.443	669.054	871.559	912.47	350.661	598.093	395.146	570.62	643.518	-0.694443	0.00509295	0.0344807
Rpgr	retinitis pigmentosa GTPase regulator	1243.55	1020.77	1195.87	1014.45	1136.23	516.654	853.27	542.358	858.699	931.317	-0.694389	0.00156949	0.0151842
G3bp1	GTPase activating protein (SH3 domain) binding protein 1	1255.92	903.906	1181.38	868.519	772.984	438.844	819.113	410.642	793.143	827.161	-0.694332	0.0185337	0.0821584
Acsf2	acyl-CoA synthetase family member 2	619.126	654.04	530.765	677.992	752.643	185.705	596.753	161.6	653.719	536.927	-0.694247	0.114485	0.270768
4933407L21Rik	RIKEN cDNA 4933407L21 gene	286.158	328.634	321.357	340.516	415.552	86.109	350.283	87.4414	311.163	280.801	-0.694078	0.131508	0.294824
Cfap46	cilia and flagella associated protein 46	617.359	417.734	559.74	411.457	723.583	59.1351	579.34	74.1591	636.176	453.187	-0.693985	0.288964	0.483513
Lrrc45	leucine rich repeat containing 45	782.518	508.124	879.779	475.304	1604.09	243.802	823.801	233.546	798.683	705.516	-0.693783	0.178067	0.358114
Wdr5	WD repeat domain 5	843.459	450.016	948.265	481.384	425.723	268.701	501.648	266.751	518.913	522.762	-0.693733	0.0581506	0.175357
Slc9a3r2	solute carrier family 9 (sodium/hydrogen exchanger), member 3 regulator 2	1531.47	1713.55	1563.32	1750.21	1482.04	611.062	1409.17	635.333	1320.37	1335.17	-0.693383	0.0210494	0.089795
Msantd3	Myb/SANT-like DNA-binding domain containing 3	433.653	372.538	468.864	406.39	225.212	265.589	188.202	286.675	204.98	316.9	-0.693285	0.00994434	0.0539506
Foxo4	forkhead box O4	178.407	133.003	150.142	121.613	161.281	57.0602	125.914	45.381	138.5	123.478	-0.692679	0.0710338	0.200274
Tirap	toll-interleukin 1 receptor (TIR) domain-containing adaptor protein	459.266	813.515	429.353	779.336	595.721	155.619	564.605	184.844	617.709	511.108	-0.692193	0.133497	0.297799
Ggta1	glycoprotein galactosyltransferase alpha 1, 3	228.75	120.09	223.896	120.599	104.614	26.9739	181.504	28.7782	156.967	132.464	-0.691512	0.26231	0.455864
Iqcg	IQ motif containing G	9079.33	9900.35	8591.02	9572.96	13063.7	316.424	12188.2	299.957	12071.6	8342.63	-0.691161	0.429829	0.615453
Galk2	galactokinase 2	349.749	335.091	320.04	343.556	608.798	155.619	336.888	142.784	332.4	324.991	-0.690672	0.0576481	0.174276
Rps2	ribosomal protein S2	2024.3	1378.46	2094.09	1401.59	1214.69	918.15	1097.73	936.397	1068.3	1348.19	-0.690608	0.00176331	0.0165352
Prkd3	protein kinase D3	1202.92	1097.6	1057.58	1062.09	1021.44	527.028	861.977	482.588	823.613	904.093	-0.690511	0.0021124	0.0187798
Tango6	transport and golgi organization 6	341.8	330.571	341.112	333.422	742.472	91.2962	390.468	112.899	439.506	347.061	-0.69028	0.185328	0.366686
Mettl17	methyltransferase like 17	54.7586	163.994	60.5836	184.446	146.751	71.5846	77.022	67.518	86.7933	101.495	-0.689942	0.109099	0.262441
Ndn	necdin	1526.18	1778.11	1550.15	1842.44	1070.84	1028.12	891.446	1006.13	930.719	1291.57	-0.689505	0.000359414	0.00526027
Plch1	phospholipase C, eta 1	741.008	519.746	750.71	509.761	868.881	368.297	496.29	356.407	457.973	563.23	-0.68889	0.0034281	0.0264772
Wdr25	WD repeat domain 25	299.406	140.105	292.382	148.976	287.69	167.031	120.556	180.417	111.723	194.254	-0.688541	0.0424501	0.1429
Ehd2	EH-domain containing 2	277.326	662.434	281.846	683.059	515.807	92.3337	495.62	88.5482	524.453	402.381	-0.688276	0.247672	0.439848
Snx33	sorting nexin 33	763.088	784.461	812.611	774.269	649.481	191.93	746.779	187.058	751.593	629.03	-0.688207	0.131379	0.294636
Pak2	p21 protein (Cdc42/Rac)-activated kinase 2	2991.41	3142.36	2801.33	3026.13	2711.26	1558.26	2082.94	1507.53	2134.74	2439.55	-0.688159	2.3369e-05	0.000667396
Lekr1	leucine, glutamate and lysine rich 1	541.404	506.833	505.741	491.519	430.082	269.739	360.329	245.721	351.79	411.462	-0.688093	0.000150747	0.00281205
Gpr182	G protein-coupled receptor 182	170.458	1120.84	209.409	1210.05	437.346	17.6368	774.909	19.9233	750.669	523.471	-0.687874	0.487778	0.663494
Abcc4	ATP-binding cassette, sub-family C (CFTR/MRP), member 4	436.303	201.442	405.647	208.769	459.141	190.892	222.359	218.05	216.983	284.398	-0.687735	0.0311239	0.116037
Ift80	intraflagellar transport 80	2080.83	1550.2	2024.28	1518.13	2619.72	1026.05	1475.47	977.351	1382.23	1628.25	-0.687487	0.00397059	0.0290123
Usp5	ubiquitin specific peptidase 5 (isopeptidase T)	1347.77	633.38	1440.84	639.481	668.37	672.272	529.778	643.081	505.063	786.67	-0.687137	0.0387208	0.134411
Rsph3a	radial spoke 3A homolog (Chlamydomonas)	309.121	318.304	281.846	313.153	478.03	118.27	289.335	119.54	315.78	282.598	-0.687066	0.0671493	0.193064
Tgm2	transglutaminase 2, C polypeptide	901.751	1530.83	1016.75	1540.43	777.343	31.1237	1413.86	28.7782	1391.46	959.147	-0.687049	0.452251	0.633001
Rcbtb2	regulator of chromosome condensation (RCC1) and BTB (POZ) domain containing protein 2	898.218	894.221	853.439	871.559	716.318	363.11	664.399	378.544	696.193	704	-0.68704	0.00739724	0.044427
Tspan15	tetraspanin 15	430.12	312.493	484.669	329.368	444.611	111.008	367.696	115.113	398.88	332.662	-0.686903	0.11683	0.274104
Sf3b2	splicing factor 3b, subunit 2	5874.19	5315.61	5808.12	5434.07	5483.54	2110.19	4699.01	2163.9	4899.2	4643.09	-0.686708	0.0232563	0.0954659
Ctsf	cathepsin F	251.713	202.087	283.163	250.32	244.1	143.169	171.458	116.22	178.203	204.493	-0.686705	0.000878339	0.00998666
Mrpl9	mitochondrial ribosomal protein L9	671.235	549.445	653.249	542.191	482.389	477.23	255.177	464.878	245.606	482.378	-0.686664	0.012733	0.063609
Lig1	ligase I, DNA, ATP-dependent	444.251	398.364	518.912	375.986	324.014	179.48	328.181	189.272	325.936	342.711	-0.686601	0.0124052	0.0624226
Fgd6	FYVE, RhoGEF and PH domain containing 6	1752.28	2333.37	1724	2325.85	1527.08	1065.47	1349.56	1042.66	1346.22	1607.39	-0.686453	0.000619908	0.00791773
Cfh	complement component factor h	333.851	1025.29	347.697	965.809	547.773	120.345	675.115	121.754	683.266	535.655	-0.686367	0.265823	0.459976
Arvcf	armadillo repeat gene deleted in velo-cardio-facial syndrome	2575.42	2276.55	2756.55	2376.52	3433.39	482.418	2848.48	489.229	2849.4	2232	-0.686303	0.209554	0.396689
Zfp521	zinc finger protein 521	1540.31	1327.45	1504.05	1350.92	1747.93	403.571	1461.41	385.185	1462.56	1242.6	-0.686126	0.118674	0.277121
Park7	Parkinson disease (autosomal recessive, early onset) 7	1367.2	1092.43	1597.56	1137.08	1588.11	694.059	1025.4	651.936	997.199	1127.89	-0.686055	0.00264518	0.022039
Pbdc1	polysaccharide biosynthesis domain containing 1	954.743	568.169	873.194	566.513	793.326	287.376	634.26	287.782	657.413	624.753	-0.685029	0.0474643	0.154048
Npr2	natriuretic peptide receptor 2	335.617	333.799	351.648	387.134	316.749	254.177	176.816	254.576	175.433	287.328	-0.684905	0.000444674	0.00619527
Qtrt1	queuine tRNA-ribosyltransferase 1	321.486	197.568	312.137	179.379	220.853	93.3712	217.671	105.151	194.823	204.715	-0.68476	0.0511681	0.161862
C1qtnf1	C1q and tumor necrosis factor related protein 1	243.764	898.095	256.822	850.277	325.467	57.0602	600.772	57.5563	566.003	428.424	-0.684223	0.361983	0.555001
Ppp5c	protein phosphatase 5, catalytic subunit	1133.15	1075	1212.99	1048.91	1903.4	600.688	962.441	644.188	963.036	1060.42	-0.684004	0.0106959	0.0565951
Vgll3	vestigial like family member 3	21.1969	289.895	26.3407	321.261	108.973	101.671	93.766	88.5482	98.7966	127.828	-0.683945	0.353744	0.547088
Tbc1d17	TBC1 domain family, member 17	196.071	136.231	223.896	148.976	203.417	72.622	156.053	80.8002	140.347	150.935	-0.683888	0.0336034	0.122247
Dnttip2	deoxynucleotidyltransferase, terminal, interacting protein 2	2219.49	1849.78	2041.4	1827.23	2326.22	1123.57	1426.58	1123.46	1433.94	1707.96	-0.683852	1.49191e-05	0.00046744
Plin2	perilipin 2	514.024	768.32	545.253	871.559	690.165	64.3224	800.359	75.266	747.899	564.13	-0.683135	0.319044	0.513776
Hn1l	hematological and neurological expressed 1-like	641.206	914.236	629.543	923.244	950.248	190.892	817.773	185.951	827.306	675.6	-0.682353	0.165536	0.34182
Sox21	SRY (sex determining region Y)-box 21	802.832	835.467	815.245	807.712	1038.88	217.866	837.196	232.439	855.006	715.849	-0.682007	0.125859	0.287383
Ankef1	ankyrin repeat and EF-hand domain containing 1	164.276	153.018	168.58	143.909	197.605	64.3224	161.411	45.381	139.423	137.547	-0.681863	0.0856907	0.224584
Maged2	melanoma antigen, family D, 2	295.873	763.8	325.308	779.336	587.003	232.39	448.067	236.866	454.28	458.103	-0.681822	0.0869371	0.226991
Rhog	ras homolog family member G	245.531	397.718	276.577	391.188	466.406	220.978	207.625	244.614	213.29	295.992	-0.681707	0.00470563	0.0325849
Mtus1	mitochondrial tumor suppressor 1	4465.48	3949.42	4290.9	3958.5	5509.69	1345.58	4222.82	1334.86	4155	3692.47	-0.681543	0.0874524	0.227806
Iqcb1	IQ calmodulin-binding motif containing 1	1239.13	1211.23	1074.7	1135.05	938.624	471.006	889.437	484.801	946.416	932.267	-0.681402	0.011987	0.0609519
Rpl28	ribosomal protein L28	1288.59	1001.4	1339.42	1031.68	1088.28	495.905	879.391	548.999	941.799	957.275	-0.681166	0.00676134	0.0416015
Morn2	MORN repeat containing 2	649.155	477.779	634.811	505.707	677.088	127.607	625.553	127.288	587.239	490.247	-0.680979	0.179764	0.360172
Nme9	NME/NM23 family member 9	385.96	338.319	395.111	385.107	466.406	1.03746	486.913	12.1754	482.903	328.215	-0.680844	0.509587	0.681668
Svil	supervillin	322.369	459.055	300.284	469.223	401.022	115.158	392.478	123.968	341.633	325.021	-0.680103	0.103247	0.253026
Tgfbr3	transforming growth factor, beta receptor III	1026.28	1592.17	1110.26	1547.52	1527.08	364.148	1286.6	420.604	1324.98	1133.29	-0.67974	0.112411	0.267398
Fzd6	frizzled class receptor 6	320.603	442.914	313.454	418.551	508.542	51.8729	427.305	66.4112	454.28	333.77	-0.679674	0.268706	0.462753
Cald1	caldesmon 1	19044.5	34602.8	19002.2	34026.3	19577.4	990.772	30741.2	1040.44	30301	21036.3	-0.679278	0.423139	0.609434
Zfp185	zinc finger protein 185	101.568	211.772	94.8265	199.648	201.964	31.1237	174.807	28.7782	168.97	134.829	-0.679193	0.263142	0.456643
Nfil3	nuclear factor, interleukin 3, regulated	240.231	357.043	262.09	342.543	274.613	157.694	219.68	149.425	210.52	245.982	-0.678514	0.00270853	0.0223806
Bcs1l	BCS1-like (yeast)	175.757	257.613	204.14	227.011	228.118	168.068	117.877	161.6	100.643	182.314	-0.678141	0.00448643	0.0315289
Ccdc15	coiled-coil domain containing 15	370.945	344.13	385.891	374.973	380.68	168.068	316.125	148.318	293.62	309.195	-0.677272	0.0130738	0.0648328
Ift88	intraflagellar transport 88	2859.81	1859.46	2707.82	1741.09	2101.01	636.999	2233.64	612.09	2156.9	1878.76	-0.67636	0.125565	0.287214
Ech1	enoyl coenzyme A hydratase 1, peroxisomal	653.571	756.698	667.737	768.188	1159.48	173.255	797.68	231.332	801.453	667.71	-0.676206	0.158305	0.331824
Usp20	ubiquitin specific peptidase 20	638.556	461.638	742.808	481.384	524.525	405.646	312.107	417.283	291.773	475.08	-0.676095	0.00266884	0.0221598
Slc39a12	solute carrier family 39 (zinc transporter), member 12	200.487	298.935	193.604	290.857	361.792	155.619	183.513	158.28	175.433	224.28	-0.675755	0.00652286	0.0405204
Frmpd4	FERM and PDZ domain containing 4	7737.75	3738.3	7338.52	3654.47	6157.72	4027.41	3186.03	3943.72	3179.96	4773.76	-0.675635	0.0181504	0.0810935
Bmp6	bone morphogenetic protein 6	941.495	3008.07	1007.53	3134.57	1964.43	160.806	2313.34	137.25	2424.67	1676.91	-0.675628	0.393088	0.583514
Sord	sorbitol dehydrogenase	456.616	406.112	495.205	394.228	339.997	153.544	381.092	144.998	366.563	348.706	-0.675542	0.0564454	0.172173
Aarsd1	alanyl-tRNA synthetase domain containing 1	918.532	573.98	904.803	591.849	741.019	482.418	466.821	440.527	477.363	621.924	-0.67537	0.000987084	0.0108596
Usp6nl	USP6 N-terminal like	1928.92	2035.08	2025.6	2153.56	3652.79	1003.22	1895.41	1068.11	1940.84	1967.06	-0.675023	0.0301103	0.113473
Zswim6	zinc finger SWIM-type containing 6	4835.54	3591.09	4617.53	3558.19	3209.63	2470.19	2570.53	2376.41	2511.46	3304.51	-0.674766	6.99886e-05	0.00153999
Dcaf11	DDB1 and CUL4 associated factor 11	1892.71	968.47	1950.53	962.769	1130.42	695.096	999.277	708.386	1056.29	1151.55	-0.674701	0.0284359	0.109324
Cpt2	carnitine palmitoyltransferase 2	277.326	314.43	281.846	342.543	199.058	114.12	246.471	109.578	238.22	235.955	-0.67437	0.0441725	0.146608
Arhgap5	Rho GTPase activating protein 5	9119.96	8484.45	9004.57	8210.9	5881.66	3330.24	7072.63	3186.63	6815.12	6789.57	-0.674158	0.0289651	0.11071
Znrd1as	zinc ribbon domain containing 1, antisense	610.294	534.596	599.251	534.083	525.978	172.218	515.043	184.844	532.763	467.674	-0.673513	0.0791012	0.214035
Myeov2	myeloma overexpressed 2	1009.5	772.839	983.825	787.443	815.121	580.976	478.206	594.38	539.226	729.058	-0.673466	2.12943e-05	0.000620031
Nfatc3	nuclear factor of activated T cells, cytoplasmic, calcineurin dependent 3	1882.99	3032.6	1862.29	3054.51	3033.82	1012.56	2248.37	935.291	2256.62	2146.56	-0.673314	0.0568523	0.172815
Dbp	D site albumin promoter binding protein	196.954	191.111	194.921	176.339	308.031	50.8354	219.68	50.9152	212.366	177.906	-0.673238	0.182585	0.363573
Cdhr3	cadherin-related family member 3	736.592	1096.31	737.54	989.118	1455.88	82.9966	1156	90.7619	1185.56	836.751	-0.673168	0.352534	0.545784
Phrf1	PHD and ring finger domains 1	1497.03	864.521	1634.44	942.5	1197.25	728.295	802.369	689.569	856.853	1023.65	-0.672821	0.00511189	0.0345365
Bcas2	breast carcinoma amplified sequence 2	2262.77	1960.83	1957.11	1942.77	1907.76	1204.49	1350.23	1115.71	1362.84	1673.83	-0.672563	5.48372e-08	5.33574e-06
Fosb	FBJ osteosarcoma oncogene B	635.907	462.929	619.006	459.089	355.98	366.222	240.443	409.535	257.61	422.969	-0.672131	0.0122796	0.0619998
Vps11	VPS11, CORVET/HOPS core subunit	771.92	504.896	761.246	570.567	684.353	539.478	281.298	556.747	277	549.723	-0.672108	0.023938	0.0972128
Nup50	nucleoporin 50	2797.99	1637.36	2755.24	1651.91	2074.85	1167.14	1579.96	1124.56	1609.37	1822.04	-0.671604	0.00728303	0.0438635
Cdc25a	cell division cycle 25A	140.429	172.388	167.263	154.043	203.417	65.3598	123.905	97.403	132.037	139.583	-0.671436	0.0122719	0.0619774
Gm3604	predicted gene 3604	84.7875	177.553	79.0221	201.675	78.4608	54.9852	112.519	42.0604	102.49	103.728	-0.671367	0.148873	0.319017
Ddr2	discoidin domain receptor family, member 2	395.675	617.238	388.525	607.051	387.945	76.7718	531.117	84.1208	511.526	399.997	-0.670715	0.253664	0.446889
Srp68	signal recognition particle 68	2915.45	2452.81	2868.5	2436.31	3507.49	1514.69	2079.59	1443.34	2085.81	2367.11	-0.670529	0.000786996	0.0092975
Six3	sine oculis-related homeobox 3	1053.66	1057.57	1141.87	1044.86	1952.8	428.47	1149.3	454.916	1107.08	1043.39	-0.670298	0.0817974	0.21831
Sipa1l2	signal-induced proliferation-associated 1 like 2	1102.24	601.743	1170.84	543.204	1695.63	494.867	778.927	518.007	776.523	853.553	-0.670267	0.0730671	0.203412
Arl4d	ADP-ribosylation factor-like 4D	189.889	111.051	155.41	106.411	66.837	64.3224	103.143	55.3426	93.2566	105.074	-0.670034	0.0734845	0.204317
Hsp90ab1	heat shock protein 90 alpha (cytosolic), class B member 1	67055.5	44187.4	69788.4	44591.4	43846.5	23373.9	43919.3	24047.5	44175.9	44998.4	-0.669701	0.0235366	0.0960738
Snrpd3	small nuclear ribonucleoprotein D3	375.361	171.742	362.185	180.392	292.049	198.154	138.64	187.058	170.817	230.711	-0.669633	0.0339247	0.122966
Sqstm1	sequestosome 1	3866.66	2989.99	4044.61	3037.28	3476.98	1678.61	2615.4	1735.55	2726.6	2907.96	-0.669577	0.00234821	0.0201634
Lss	lanosterol synthase	2344.02	1903.37	2294.28	1880.95	1583.75	889.101	1688.46	929.756	1523.5	1670.8	-0.669563	0.0101371	0.0545492
Kars	lysyl-tRNA synthetase	1080.16	1171.85	1184.01	1222.21	1371.61	730.37	751.467	772.583	776.523	1006.75	-0.669153	7.58715e-09	1.11077e-06
Cntnap3	contactin associated protein-like 3	247.297	35.5106	221.262	29.3898	69.743	118.27	36.8366	111.792	36.9333	100.782	-0.669011	0.353662	0.547087
Col8a1	collagen, type VIII, alpha 1	340.917	318.95	308.186	344.57	197.605	143.169	243.791	129.502	242.836	252.17	-0.668759	0.0232069	0.0953594
Tprkb	Tp53rk binding protein	3424.18	4475.62	3475.66	4456.1	5602.68	1705.58	3751.98	1681.31	3646.24	3579.93	-0.668644	0.0386658	0.134328
Dmap1	DNA methyltransferase 1-associated protein 1	332.968	297.643	395.111	264.508	267.348	155.619	222.359	182.631	221.6	259.976	-0.668569	0.00169749	0.0160648
Pygl	liver glycogen phosphorylase	275.559	140.751	301.601	143.909	145.298	56.0227	214.992	40.9535	193.9	168.11	-0.667782	0.220244	0.409937
Isyna1	myo-inositol 1-phosphate synthase A1	699.497	1903.37	774.417	1966.07	1188.54	196.079	1441.32	170.455	1481.03	1091.2	-0.66771	0.313221	0.508331
Hdgfrp2	hepatoma-derived growth factor, related protein 2	1376.03	1047.88	1515.91	1106.68	1840.92	543.628	1241.73	512.473	1168.02	1150.36	-0.667638	0.0522494	0.163777
L3hypdh	L-3-hydroxyproline dehydratase (trans-)	44.1602	316.367	51.3644	276.669	171.451	126.57	101.133	97.403	108.953	143.786	-0.666662	0.254477	0.447704
Nmnat1	nicotinamide nucleotide adenylyltransferase 1	235.815	331.862	231.798	293.898	111.879	135.907	167.439	125.074	180.05	201.525	-0.666657	0.044251	0.146755
Fam160b2	family with sequence similarity 160, member B2	2616.93	5324	2817.14	5636.76	2436.64	2195.26	2391.7	2402.98	2504.08	3147.28	-0.666371	0.0322174	0.119096
Abcc9	ATP-binding cassette, sub-family C (CFTR/MRP), member 9	598.812	1345.53	550.521	1384.36	822.386	103.746	1099.07	88.5482	1079.38	785.816	-0.665534	0.352816	0.546172
Sspn	sarcospan	110.4	231.787	114.582	194.581	273.16	73.6595	160.072	48.7015	182.82	154.418	-0.665262	0.159606	0.333525
Oasl2	2'-5' oligoadenylate synthetase-like 2	652.687	1858.17	699.346	1863.72	1511.1	81.9591	1563.88	85.2277	1591.83	1100.88	-0.664565	0.410796	0.599415
Tram2	translocating chain-associating membrane protein 2	116.583	411.923	113.265	386.121	209.229	20.7491	279.958	12.1754	311.163	206.796	-0.664538	0.431634	0.616741
Snrnp200	small nuclear ribonucleoprotein 200 (U5)	3947.04	1794.9	4018.27	1849.53	2427.93	1662.01	1913.5	1642.57	1866.06	2346.87	-0.664469	0.0282126	0.108702
Zfp516	zinc finger protein 516	1700.17	1659.31	1793.8	1639.75	2053.06	632.849	1597.37	589.952	1642.61	1478.76	-0.664449	0.0600978	0.178999
Tom1l1	target of myb1-like 1 (chicken)	1088.99	1656.73	1065.48	1712.71	1861.27	532.216	1354.25	501.404	1338.83	1234.65	-0.664167	0.082601	0.21981
Apbb1ip	amyloid beta (A4) precursor protein-binding, family B, member 1 interacting protein	281.742	140.105	264.724	158.097	235.382	113.083	158.063	115.113	156.967	180.364	-0.664158	0.0246369	0.099054
Hmgn3	high mobility group nucleosomal binding domain 3	1012.15	917.464	999.63	871.559	1025.8	378.672	856.619	377.437	821.766	806.789	-0.664026	0.0297634	0.112604
Rab11fip1	RAB11 family interacting protein 1 (class I)	491.944	678.575	454.377	719.543	649.481	78.8468	679.803	76.3728	675.879	500.536	-0.663805	0.298816	0.494698
Cdc45	cell division cycle 45	125.415	124.61	160.678	112.492	161.281	22.8241	138.64	23.2439	159.737	114.324	-0.663778	0.267296	0.461453
Ift81	intraflagellar transport 81	2856.28	2379.85	2587.97	2379.56	2982.96	1336.25	2001.9	1262.92	2055.34	2204.78	-0.663613	0.00160748	0.0154011
Flad1	flavin adenine dinucleotide synthetase 1	290.574	247.283	302.918	261.468	446.064	180.518	219.01	170.455	208.673	258.551	-0.663471	0.00485511	0.033313
Ppp1r3d	protein phosphatase 1, regulatory subunit 3D	178.407	97.4927	165.946	83.1021	110.426	87.1464	89.0777	85.2277	59.0933	106.213	-0.66339	0.0405368	0.13836
Olfml1	olfactomedin-like 1	272.91	604.325	292.382	580.701	241.194	173.255	322.153	214.729	296.39	333.116	-0.663225	0.0777251	0.211752
Mbd6	methyl-CpG binding domain protein 6	713.628	853.545	792.855	878.653	983.666	390.084	644.306	404.001	692.499	705.915	-0.662855	0.0055768	0.0365426
Poldip3	polymerase (DNA-directed), delta interacting protein 3	2424.39	2106.1	2768.41	2222.48	2730.15	1216.94	1818.39	1303.87	1848.51	2048.8	-0.662601	0.000775198	0.00920088
Clpp	caseinolytic mitochondrial matrix peptidase proteolytic subunit	327.668	207.898	376.672	210.796	251.365	180.518	164.76	157.173	191.13	229.776	-0.662501	0.00794553	0.0464802
Smpdl3a	sphingomyelin phosphodiesterase, acid-like 3A	2052.56	2665.88	1789.85	2676.5	2253.57	373.485	2568.52	379.65	2459.76	1913.31	-0.662207	0.249726	0.442171
Wdr35	WD repeat domain 35	1869.74	1076.29	1763.51	1106.68	2433.74	739.707	1315.4	739.378	1373.92	1379.82	-0.662043	0.050348	0.160044
Eci2	enoyl-Coenzyme A delta isomerase 2	771.92	976.218	766.514	931.352	1265.54	319.537	868.005	289.995	903.943	788.114	-0.661285	0.0965813	0.242198
Maf	avian musculoaponeurotic fibrosarcoma oncogene homolog	892.036	3918.43	887.682	3985.86	956.06	766.681	1905.46	793.613	1918.69	1780.5	-0.660786	0.257368	0.450662
Zc3hav1	zinc finger CCCH type, antiviral 1	185.473	346.067	175.166	348.624	206.323	21.7866	307.418	29.885	278.846	211.065	-0.660498	0.358183	0.551354
Bloc1s1	biogenesis of lysosomal organelles complex-1, subunit 1	1584.47	1591.52	1751.66	1574.89	2140.24	367.26	1775.53	385.185	1844.82	1446.17	-0.660487	0.188292	0.370517
Sugct	succinyl-CoA glutarate-CoA transferase	149.261	100.721	131.704	88.1693	286.237	50.8354	131.942	64.1975	133.883	126.328	-0.659974	0.155987	0.329034
Lama3	laminin, alpha 3	138.663	187.883	130.386	180.392	199.058	104.783	105.822	89.6551	122.803	139.938	-0.659944	0.00341048	0.02641
Polr2i	polymerase (RNA) II (DNA directed) polypeptide I	210.202	244.055	234.432	253.36	386.492	85.0715	245.131	88.5482	252.07	222.151	-0.65955	0.110627	0.26478
Sall3	sal-like 3 (Drosophila)	301.172	253.739	338.478	238.159	374.868	127.607	257.187	130.609	244.683	251.834	-0.659485	0.0305945	0.114695
Rpl22	ribosomal protein L22	2856.28	2720.11	2857.97	2701.83	3107.92	1348.69	2324.06	1275.09	2264.93	2384.1	-0.659177	0.00478955	0.0330389
Ap2a1	adaptor-related protein complex 2, alpha 1 subunit	718.044	380.286	775.734	383.081	831.104	369.335	393.817	384.078	415.5	516.775	-0.658965	0.0276385	0.107333
Tom1	target of myb1 trafficking protein	155.444	205.961	154.093	215.863	107.52	91.2962	123.235	92.9756	118.187	140.508	-0.658928	0.0161612	0.0748991
Armc5	armadillo repeat containing 5	90.0868	91.6819	96.1436	126.68	226.665	75.7344	85.0591	61.9838	95.1033	105.46	-0.65892	0.0688816	0.196285
Pdxk	pyridoxal (pyridoxine, vitamin B6) kinase	4755.17	5859.25	5166.73	6015.78	7029.51	2669.38	4540.95	2694.08	4702.53	4825.93	-0.658537	0.0080079	0.0465923
Myl6	myosin, light polypeptide 6, alkali, smooth muscle and non-muscle	2486.22	2285.59	2665.68	2274.16	2600.83	1049.91	2084.28	1162.2	1940.84	2061.08	-0.658491	0.00817262	0.0473916
Rsph4a	radial spoke head 4 homolog A (Chlamydomonas)	16049.6	20366.3	16015.1	20285	17275.9	459.594	22264.7	436.1	22452.7	15067.2	-0.658403	0.467397	0.646074
Cfb	complement factor B	533.455	493.92	503.107	481.384	357.433	230.316	347.604	233.546	388.723	396.61	-0.658379	0.00581568	0.0375714
Arhgef2	rho/rac guanine nucleotide exchange factor (GEF) 2	1687.8	963.305	1617.32	969.863	1127.51	972.098	661.05	948.573	646.333	1065.98	-0.658107	0.0138301	0.0674878
Ogn	osteoglycin	248.18	1843.32	244.969	1836.35	290.596	130.72	997.268	99.6167	1035.98	747.445	-0.657598	0.438858	0.622307
Fam78a	family with sequence similarity 78, member A	125.415	105.24	117.216	132.761	120.597	71.5846	85.7289	73.0523	72.9433	100.504	-0.65737	0.000760431	0.00909067
Cluap1	clusterin associated protein 1	2992.29	2354.67	2940.94	2343.07	2879.8	1021.9	2404.43	1064.79	2360.04	2262.44	-0.657249	0.0382141	0.133158
Hspa2	heat shock protein 2	3277.57	2693.64	3372.93	2687.64	4725.09	348.586	3985.05	314.346	3851.22	2806.23	-0.657224	0.341542	0.534104
Kiz	kizuna centrosomal protein	2450.01	2233.94	2279.79	2269.09	2826.04	695.096	2368.26	754.874	2297.25	2019.37	-0.65717	0.102848	0.252433
Eif1	eukaryotic translation initiation factor 1	5052.81	6141.39	5326.09	6147.53	5851.14	2623.73	4550.33	2698.51	4593.58	4776.12	-0.657084	0.00465414	0.032312
Pros1	protein S (alpha)	355.931	431.292	331.893	420.578	350.168	120.345	375.064	108.472	353.636	316.375	-0.656982	0.111663	0.266436
Narfl	nuclear prelamin A recognition factor-like	120.116	249.22	107.997	242.212	155.469	119.308	93.766	122.861	109.877	146.758	-0.656816	0.0469174	0.15294
2510039O18Rik	RIKEN cDNA 2510039O18 gene	89.2036	275.691	123.801	251.333	210.682	74.6969	147.347	105.151	155.12	159.225	-0.656391	0.109295	0.262729
Bgn	biglycan	1195.86	9099.1	1144.5	9076.37	2339.29	287.376	5504.06	287.782	5521.53	3828.43	-0.656355	0.476259	0.653473
4732491K20Rik	RIKEN cDNA 4732491K20 gene	175.757	85.871	163.312	93.2365	85.7257	108.933	37.5064	115.113	46.1666	101.291	-0.656143	0.150555	0.321344
Ccr9	chemokine (C-C motif) receptor 9	35.3281	428.064	27.6577	409.43	79.9138	15.5619	238.433	11.0685	232.68	164.237	-0.655854	0.518218	0.688977
Timp3	tissue inhibitor of metalloproteinase 3	3083.26	7827.82	2963.33	7857.21	6471.56	855.902	6428.33	808.002	6227.88	4724.81	-0.65581	0.312063	0.507153
Arl2bp	ADP-ribosylation factor-like 2 binding protein	2102.02	1989.24	2174.42	1922.5	2220.15	1337.28	1322.1	1276.2	1347.14	1743.45	-0.655481	5.35931e-12	2.47077e-09
Cttn	cortactin	1226.77	1182.18	1342.06	1261.73	1483.49	659.823	989.231	698.424	948.263	1088	-0.65515	0.000369138	0.00536561
Pawr	PRKC, apoptosis, WT1, regulator	1192.32	1872.38	1010.17	1868.78	1251.01	113.083	1738.02	107.365	1696.16	1205.48	-0.655029	0.379655	0.571549
Nup35	nucleoporin 35	224.334	278.274	189.653	267.548	139.486	144.207	154.714	151.639	109.877	184.415	-0.654966	0.0142564	0.0688742
Glrx5	glutaredoxin 5	314.42	278.919	326.625	288.831	308.031	298.788	114.528	270.072	88.6399	254.317	-0.654927	0.0867852	0.226808
Snx9	sorting nexin 9	365.646	710.857	377.989	728.664	754.096	181.555	532.457	189.272	588.163	492.078	-0.654699	0.144634	0.313567
Adamts1	a disintegrin-like and metallopeptidase (reprolysin type) with thrombospondin type 1 motif, 1	325.019	294.415	318.722	299.978	181.622	163.918	214.322	136.143	206.826	237.885	-0.654509	0.00970791	0.0529505
Naa16	N(alpha)-acetyltransferase 16, NatA auxiliary subunit	635.023	547.509	629.543	477.331	308.031	487.605	194.899	460.451	179.127	435.502	-0.654465	0.0927239	0.235341
Tro	trophinin	2852.75	1996.34	2836.89	2106.94	1778.45	1539.59	1401.8	1496.46	1445.02	1939.36	-0.654205	0.000719932	0.0087289
Cox14	cytochrome c oxidase assembly protein 14	771.92	844.506	788.904	911.083	863.069	432.62	597.423	448.275	644.486	700.254	-0.653758	0.000233738	0.00388821
Srsf9	serine/arginine-rich splicing factor 9	1709.88	962.014	1617.32	949.594	786.061	646.336	912.209	664.112	840.233	1009.75	-0.653722	0.0263021	0.103598
Crkl	v-crk avian sarcoma virus CT10 oncogene homolog-like	1869.74	2115.78	1875.46	2161.67	2116.99	1126.68	1484.85	1085.82	1457.02	1699.33	-0.65339	3.03184e-05	0.000815981
Mecom	MDS1 and EVI1 complex locus	172.225	140.751	175.166	127.694	322.561	2.07491	225.038	2.21371	247.453	157.242	-0.653072	0.531101	0.69924
Bud13	BUD13 homolog	272.027	299.58	298.967	312.14	406.834	123.457	257.187	114.006	312.086	266.254	-0.652903	0.0629901	0.184968
1110012L19Rik	RIKEN cDNA 1110012L19 gene	137.78	236.307	130.386	232.078	206.323	120.345	115.198	114.006	131.113	158.171	-0.652541	0.0131944	0.0652575
Tjp2	tight junction protein 2	752.489	699.881	796.806	723.597	929.906	253.14	748.788	255.683	726.663	654.106	-0.652334	0.0876932	0.227944
Nol6	nucleolar protein family 6 (RNA-associated)	1872.39	1024.64	2070.38	1108.7	1638.96	980.397	993.919	982.885	968.576	1293.43	-0.652128	0.00957074	0.0524535
Hexim2	hexamethylene bis-acetamide inducible 2	191.655	141.397	218.628	162.151	180.169	90.2588	124.575	92.9756	144.963	149.641	-0.65203	0.00798227	0.0465644
Gnai2	guanine nucleotide binding protein (G protein), alpha inhibiting 2	3488.65	6150.43	3654.77	6492.1	6038.58	1713.88	4707.72	1711.19	5014.62	4330.22	-0.651894	0.111133	0.265564
Cfap69	cilia and flagella associated protein 69	1769.06	1569.57	1692.39	1552.59	1797.33	841.378	1360.95	726.095	1336.99	1405.15	-0.65147	0.00538313	0.0357454
[truncated: 9,783 more rows]
