# Supplementary material for: Ependymal cells-CSF flow regulates stress-induced depression
Source: Mol Psychiatry. 2021 Jul 7;26(12):7308–15. doi: 10.1038/s41380-021-01202-1 (PMC8873010; doi:10.1038/s41380-021-01202-1)
Supplement: Supplementary file 4 — Supplementary Table S3 [file 41380_2021_1202_MOESM4_ESM.xlsx]

## Sheet: Sheet1
Supplementary Table S3. p11-mediated signaling pathways in ependymal cells
GO	gs.desc	gs.ngenes	z-score
GO:0060429	epithelium development	386	5.573
GO:0007389	pattern specification process	304	5.417
GO:0006412	translation	326	5.382
GO:0000122	negative regulation of transcription from rna polymerase ii promoter	377	4.962
GO:0006414	translational elongation	110	4.847
GO:0048598	embryonic morphogenesis	367	4.845
GO:0002009	morphogenesis of an epithelium	263	4.786
GO:0003002	regionalization	213	4.684
GO:0035239	tube morphogenesis	229	4.67
GO:0032583	regulation of gene-specific transcription	282	4.565
GO:0071843	cellular component biogenesis at cellular level	212	4.45
GO:0043009	chordate embryonic development	431	4.448
GO:0007017	microtubule-based process	265	4.441
GO:0048729	tissue morphogenesis	344	4.427
GO:0009792	embryo development ending in birth or egg hatching	437	4.419
GO:0022613	ribonucleoprotein complex biogenesis	201	4.394
GO:0007018	microtubule-based movement	104	4.391
GO:0001568	blood vessel development	293	4.31
GO:0071229	cellular response to acid	37	4.287
GO:0042254	ribosome biogenesis	140	4.241
GO:0006364	rrna processing	100	4.204
GO:0016072	rrna metabolic process	102	4.195
GO:0010551	regulation of gene-specific transcription from rna polymerase ii promoter	211	4.187
GO:0043193	positive regulation of gene-specific transcription	181	4.143
GO:0016568	chromatin modification	337	4.138
GO:0006259	dna metabolic process	476	4.136
GO:0009952	anterior/posterior pattern formation	142	4.125
GO:0060562	epithelial tube morphogenesis	176	4.103
GO:0001944	vasculature development	320	4.076
GO:0006325	chromatin organization	414	4.065
GO:0048568	embryonic organ development	245	4.024
GO:0021915	neural tube development	110	3.953
GO:0030031	cell projection assembly	106	3.929
GO:0016570	histone modification	217	3.927
GO:0030198	extracellular matrix organization	109	3.914
GO:0016569	covalent chromatin modification	220	3.913
GO:0010942	positive regulation of cell death	468	3.851
GO:0034660	ncrna metabolic process	239	3.731
GO:0035295	tube development	350	3.719
GO:0051093	negative regulation of developmental process	364	3.709
GO:0048514	blood vessel morphogenesis	244	3.686
GO:0006732	coenzyme metabolic process	165	3.665
GO:0043065	positive regulation of apoptosis	452	3.638
GO:0001701	in utero embryonic development	279	3.617
GO:0042770	signal transduction in response to dna damage	57	3.59
GO:0060271	cilium morphogenesis	59	3.589
GO:0010552	positive regulation of gene-specific transcription from rna polymerase ii promoter	133	3.577
GO:0051099	positive regulation of binding	55	3.57
GO:0043068	positive regulation of programmed cell death	456	3.542
GO:0016331	morphogenesis of embryonic epithelium	117	3.523
GO:0006635	fatty acid beta-oxidation	27	3.513
GO:0001101	response to acid	87	3.506
GO:0051186	cofactor metabolic process	205	3.475
GO:0046395	carboxylic acid catabolic process	98	3.472
GO:0016054	organic acid catabolic process	98	3.472
GO:0072175	epithelial tube formation	94	3.382
GO:0006475	internal protein amino acid acetylation	81	3.377
GO:0018393	internal peptidyl-lysine acetylation	81	3.377
GO:0006974	response to dna damage stimulus	404	3.374
GO:0007224	smoothened signaling pathway	33	3.367
GO:0051704	multi-organism process	448	3.356
GO:0051707	response to other organism	282	3.331
GO:0072329	monocarboxylic acid catabolic process	38	3.315
GO:0018394	peptidyl-lysine acetylation	82	3.299
GO:0008380	rna splicing	267	3.297
GO:0034330	cell junction organization	72	3.291
GO:0042384	cilium assembly	43	3.276
GO:0045596	negative regulation of cell differentiation	302	3.261
GO:0009062	fatty acid catabolic process	36	3.258
GO:0030903	notochord development	10	3.219
GO:0001838	embryonic epithelial tube formation	93	3.212
GO:0016573	histone acetylation	79	3.189
GO:0010718	positive regulation of epithelial to mesenchymal transition	20	3.184
GO:0030330	dna damage response, signal transduction by p53 class mediator	35	3.18
GO:0018149	peptide cross-linking	19	3.177
GO:0006520	cellular amino acid metabolic process	253	3.164
GO:0008544	epidermis development	138	3.155
GO:0006304	dna modification	41	3.148
GO:0030856	regulation of epithelial cell differentiation	43	3.14
GO:0010717	regulation of epithelial to mesenchymal transition	28	3.14
GO:0030099	myeloid cell differentiation	105	3.131
GO:0031099	regeneration	92	3.126
GO:0031100	organ regeneration	44	3.122
GO:0009954	proximal/distal pattern formation	22	3.109
GO:0019321	pentose metabolic process	15	3.108
GO:0002520	immune system development	308	3.101
GO:0072331	signal transduction by p53 class mediator	37	3.096
GO:0003158	endothelium development	24	3.073
GO:0016071	mrna metabolic process	353	3.072
GO:0034470	ncrna processing	192	3.069
GO:0035148	tube formation	100	3.066
GO:0052547	regulation of peptidase activity	199	3.052
GO:0045446	endothelial cell differentiation	22	3.051
GO:0061008	hepaticobiliary system development	78	3.044
GO:0001889	liver development	76	3.032
GO:0034329	cell junction assembly	51	3.031
GO:0006473	protein acetylation	86	3.02
GO:0030278	regulation of ossification	111	3.011
GO:0048864	stem cell development	55	3.008
GO:0090090	negative regulation of canonical wnt receptor signaling pathway	57	3.003
GO:0006289	nucleotide-excision repair	57	3
GO:0051436	negative regulation of ubiquitin-protein ligase activity involved in mitotic cell cycle	66	2.992
GO:0051726	regulation of cell cycle	466	2.988
GO:0006297	nucleotide-excision repair, dna gap filling	19	2.983
GO:0035249	synaptic transmission, glutamatergic	26	-3.014
GO:0046474	glycerophospholipid biosynthetic process	71	-3.019
GO:0006505	gpi anchor metabolic process	35	-3.042
GO:0060079	regulation of excitatory postsynaptic membrane potential	28	-3.096
GO:0019725	cellular homeostasis	472	-3.152
GO:0001505	regulation of neurotransmitter levels	77	-3.158
GO:0007215	glutamate signaling pathway	22	-3.175
GO:0019637	organophosphate metabolic process	204	-3.182
GO:0002790	peptide secretion	34	-3.186
GO:0055082	cellular chemical homeostasis	392	-3.209
GO:0045017	glycerolipid biosynthetic process	104	-3.226
GO:0006816	calcium ion transport	132	-3.243
GO:0051969	regulation of transmission of nerve impulse	198	-3.25
GO:0006821	chloride transport	70	-3.273
GO:0046488	phosphatidylinositol metabolic process	86	-3.287
GO:0006887	exocytosis	117	-3.294
GO:0060078	regulation of postsynaptic membrane potential	35	-3.295
GO:0042158	lipoprotein biosynthetic process	56	-3.297
GO:0007216	metabotropic glutamate receptor signaling pathway	10	-3.301
GO:0030072	peptide hormone secretion	33	-3.328
GO:0006650	glycerophospholipid metabolic process	125	-3.351
GO:0006984	er-nucleus signaling pathway	38	-3.373
GO:0006644	phospholipid metabolic process	186	-3.384
GO:0046486	glycerolipid metabolic process	190	-3.393
GO:0016358	dendrite development	50	-3.402
GO:0034762	regulation of transmembrane transport	282	-3.434
GO:0010817	regulation of hormone levels	129	-3.466
GO:0006820	anion transport	142	-3.471
GO:0048489	synaptic vesicle transport	43	-3.506
GO:0009312	oligosaccharide biosynthetic process	36	-3.517
GO:0046879	hormone secretion	44	-3.539
GO:0046903	secretion	277	-3.555
GO:0006873	cellular ion homeostasis	376	-3.56
GO:0007210	serotonin receptor signaling pathway	12	-3.576
GO:0006661	phosphatidylinositol biosynthetic process	42	-3.6
GO:0048168	regulation of neuronal synaptic plasticity	48	-3.615
GO:0031644	regulation of neurological system process	211	-3.617
GO:0009914	hormone transport	49	-3.627
GO:0015698	inorganic anion transport	95	-3.732
GO:0006301	postreplication repair	11	-3.735
GO:0032409	regulation of transporter activity	63	-3.737
GO:0050890	cognition	146	-3.743
GO:0006497	protein lipidation	51	-3.78
GO:0070588	calcium ion transmembrane transport	80	-3.786
GO:0007270	neuron-neuron synaptic transmission	41	-3.797
GO:0043687	post-translational protein modification	46	-3.801
GO:0044057	regulation of system process	362	-3.845
GO:0007610	behavior	348	-3.885
GO:0050804	regulation of synaptic transmission	184	-3.896
GO:0007611	learning or memory	137	-3.944
GO:0008654	phospholipid biosynthetic process	109	-4.044
GO:0042391	regulation of membrane potential	170	-4.054
GO:0006836	neurotransmitter transport	89	-4.159
GO:0050801	ion homeostasis	416	-4.168
GO:0007269	neurotransmitter secretion	47	-4.228
GO:0032940	secretion by cell	209	-4.28
GO:0072511	divalent inorganic cation transport	165	-4.343
GO:0009311	oligosaccharide metabolic process	47	-4.418
GO:0070838	divalent metal ion transport	163	-4.445
GO:0070085	glycosylation	114	-4.475
GO:0006486	protein glycosylation	109	-4.564
GO:0043413	macromolecule glycosylation	109	-4.564
GO:0048169	regulation of long-term neuronal synaptic plasticity	31	-4.579
GO:0008610	lipid biosynthetic process	311	-4.715
GO:0007186	g-protein coupled receptor protein signaling pathway	457	-4.838
GO:0009101	glycoprotein biosynthetic process	137	-4.951
GO:0009100	glycoprotein metabolic process	174	-5.11
GO:0007267	cell-cell signaling	378	-5.19
GO:0007214	gamma-aminobutyric acid signaling pathway	19	-5.292
GO:0043269	regulation of ion transport	275	-5.561
GO:0015672	monovalent inorganic cation transport	306	-5.584
GO:0023061	signal release	97	-5.614
GO:0003001	generation of a signal involved in cell-cell signaling	97	-5.614
GO:0006813	potassium ion transport	148	-5.769
GO:0071804	cellular potassium ion transport	120	-6.006
GO:0071805	potassium ion transmembrane transport	120	-6.006
GO:0034765	regulation of ion transmembrane transport	197	-6.021
GO:0007268	synaptic transmission	262	-6.434
GO:0035637	multicellular organismal signaling	335	-6.471
GO:0019226	transmission of nerve impulse	335	-6.471
GO:0030001	metal ion transport	440	-6.852
GO:0034220	ion transmembrane transport	496	-7.821
z-score: positive current means p11 KO down-regulate the process, and negative means p11 KO up-regulates the process.
