# Supplementary material for: Ependymal cells-CSF flow regulates stress-induced depression
Source: Mol Psychiatry. 2021 Jul 7;26(12):7308–15. doi: 10.1038/s41380-021-01202-1 (PMC8873010; doi:10.1038/s41380-021-01202-1)
Supplement: Supplementary file 5 — Supplementary Table S4 [file 41380_2021_1202_MOESM5_ESM.xlsx]

## Sheet: Sheet1
Supplementary Table S4. Enriched genes in p11-mediated signaling pathways in ependymal cells
Geneset	Gene	Reference	Term	Symbol
axoneme structure	18011	GO:0007288	sperm axoneme assembly	Neurl1a
axoneme structure	18011	GO:0035082	axoneme assembly	Neurl1a
axoneme structure	18011	GO:0035084	flagellar axoneme assembly	Neurl1a
axoneme structure	19888	GO:0035082	axoneme assembly	Rp1
axoneme structure	22153	Annotation	axoneme_annotated	Tubb4a
axoneme structure	22210	GO:0007288	sperm axoneme assembly	RP23-263C23.2
axoneme structure	22210	GO:0007288	sperm axoneme assembly	Ube2b
axoneme structure	22210	GO:0035082	axoneme assembly	RP23-263C23.2
axoneme structure	22210	GO:0035082	axoneme assembly	Ube2b
axoneme structure	22210	GO:0035084	flagellar axoneme assembly	RP23-263C23.2
axoneme structure	22210	GO:0035084	flagellar axoneme assembly	Ube2b
axoneme structure	50525	Annotation	axoneme_annotated	Spag6
axoneme structure	67378	GO:0007288	sperm axoneme assembly	Bbs2
axoneme structure	67378	GO:0035082	axoneme assembly	Bbs2
axoneme structure	67378	GO:0035084	flagellar axoneme assembly	Bbs2
axoneme structure	71236	Annotation	axoneme_annotated	Rsph14
axoneme structure	75136	Annotation	axoneme_annotated	Rsph10b
axoneme structure	75564	Annotation	axoneme_annotated	Rsph9
axoneme structure	75564	GO:0035082	axoneme assembly	Rsph9
axoneme structure	75564	GO:0035083	cilium axoneme assembly	Rsph9
axoneme structure	76568	GO:0035082	axoneme assembly	Ift46
axoneme structure	76568	GO:0035084	flagellar axoneme assembly	Ift46
axoneme structure	101100	GO:0035082	axoneme assembly	Ttll3
axoneme structure	110012	GO:0007288	sperm axoneme assembly	Tpgs1
axoneme structure	110012	GO:0035082	axoneme assembly	Tpgs1
axoneme structure	110012	GO:0035084	flagellar axoneme assembly	Tpgs1
axoneme structure	212892	GO:0035082	axoneme assembly	Rsph4a
axoneme structure	212892	GO:0035083	cilium axoneme assembly	Rsph4a
axoneme structure	237222	GO:0035082	axoneme assembly	Ofd1
axoneme structure	237222	GO:0035082	axoneme assembly	RP23-408K4.1
axoneme structure	237222	GO:0035083	cilium axoneme assembly	Ofd1
axoneme structure	237222	GO:0035083	cilium axoneme assembly	RP23-408K4.1
axoneme structure	237806	Annotation	axoneme_annotated	Dnah9
axoneme structure	237806	Annotation	axoneme_annotated	RP23-215H18.2
basal body orientation	13542	Annotation	basal_annotated	Dvl1
basal body orientation	13542	Annotation	basal_annotated	RP23-242K15.15-003
basal body orientation	13543	Annotation	basal_annotated	Dvl2
basal body orientation	13543	Annotation	basal_annotated	RP23-172M21.1
basal body orientation	13544	Annotation	basal_annotated	Dvl3
basal body orientation	17997	Annotation	basal_annotated	Nedd1
basal body orientation	53883	Annotation	basal_annotated	Celsr2
basal body orientation	53883	Annotation	basal_annotated	RP23-27B23.1
basal body orientation	93840	Annotation	basal_annotated	Vangl2
basal body orientation	107934	Annotation	basal_annotated	Celsr3
basal body orientation	209012	Annotation	basal_annotated	Ulk4
basal body orientation	229658	Annotation	basal_annotated	Vangl1
cilia regulation	12803	GO:0070120	ciliary neurotrophic factor-mediated signaling pathway	Cntf
cilia regulation	12804	GO:0070120	ciliary neurotrophic factor-mediated signaling pathway	Cntfr
cilia regulation	12804	GO:0070120	ciliary neurotrophic factor-mediated signaling pathway	RP23-167I12.1
cilia regulation	13411	GO:0001539	ciliary or flagellar motility	Dnah11
cilia regulation	16194	GO:0070120	ciliary neurotrophic factor-mediated signaling pathway	Il6ra
cilia regulation	16195	GO:0070120	ciliary neurotrophic factor-mediated signaling pathway	Il6st
cilia regulation	16572	Annotation	cilia_annotated	Kif5a
cilia regulation	16880	GO:0070120	ciliary neurotrophic factor-mediated signaling pathway	Lifr
cilia regulation	18286	Annotation	cilia_annotated	Odf2
cilia regulation	18286	Annotation	cilia_annotated	RP23-443G7.4
cilia regulation	19039	Annotation	cilia_annotated	Lgals3bp
cilia regulation	19039	Annotation	cilia_annotated	RP23-394O9.4
cilia regulation	19726	GO:0001539	ciliary or flagellar motility	Rfx3
cilia regulation	19726	GO:0060285	ciliary cell motility	Rfx3
cilia regulation	20686	GO:0001539	ciliary or flagellar motility	Spa17
cilia regulation	24084	GO:0001539	ciliary or flagellar motility	RP23-113P22.4
cilia regulation	24084	GO:0001539	ciliary or flagellar motility	Tekt2
cilia regulation	51938	GO:0001539	ciliary or flagellar motility	Ccdc39
cilia regulation	51938	GO:0060285	ciliary cell motility	Ccdc39
cilia regulation	52028	GO:0060296	regulation of cilium beat frequency involved in ciliary motility	Bbs1
cilia regulation	56087	Annotation	cilia_annotated	Dnah10
cilia regulation	59030	GO:0060296	regulation of cilium beat frequency involved in ciliary motility	Mkks
cilia regulation	59030	GO:0060296	regulation of cilium beat frequency involved in ciliary motility	RP23-199B10.1
cilia regulation	67378	GO:0060296	regulation of cilium beat frequency involved in ciliary motility	Bbs2
cilia regulation	71132	GO:0001539	ciliary or flagellar motility	Cabyr
cilia regulation	76568	GO:0001539	ciliary or flagellar motility	Ift46
cilia regulation	76856	GO:0001539	ciliary or flagellar motility	Catsper3
cilia regulation	102774	GO:0060296	regulation of cilium beat frequency involved in ciliary motility	Bbs4
cilia regulation	105000	Annotation	cilia_annotated	Dnal1
cilia regulation	109065	GO:0001539	ciliary or flagellar motility	Dnaaf2
cilia regulation	109065	GO:0060285	ciliary cell motility	Dnaaf2
cilia regulation	110082	Annotation	cilia_annotated	Dnah5
cilia regulation	110082	GO:0001539	ciliary or flagellar motility	Dnah5
cilia regulation	207607	GO:0001539	ciliary or flagellar motility	Ccdc40
cilia regulation	207607	GO:0001539	ciliary or flagellar motility	RP23-13O17.4
cilia regulation	207607	GO:0060285	ciliary cell motility	Ccdc40
cilia regulation	207607	GO:0060285	ciliary cell motility	RP23-13O17.4
cilia regulation	212670	GO:0001539	ciliary or flagellar motility	Catsper2
cilia regulation	225865	GO:0001539	ciliary or flagellar motility	Catsper1
cilia regulation	237930	Annotation	cilia_annotated	RP23-235J5.6
cilia regulation	237930	Annotation	cilia_annotated	Ttll6
cilia regulation	252967	GO:0001539	ciliary or flagellar motility	Ropn1l
cilia regulation	319757	GO:0060830	ciliary receptor clustering involved in smoothened signaling pathway	Smo
cilia regulation	329954	GO:0001539	ciliary or flagellar motility	Catsper4
cilia regulation	329954	GO:0001539	ciliary or flagellar motility	RP23-354H24.3
cilia regulation	381738	Annotation	cilia_annotated	Drc1
embryonic morphogenesis	11426	GO:0048598	embryonic morphogenesis	Macf1
embryonic morphogenesis	11426	GO:0048598	embryonic morphogenesis	RP23-327O13.1
embryonic morphogenesis	11477	GO:0048598	embryonic morphogenesis	Acvr1
embryonic morphogenesis	11477	GO:0048598	embryonic morphogenesis	RP23-100B18.4
embryonic morphogenesis	11480	GO:0048598	embryonic morphogenesis	Acvr2a
embryonic morphogenesis	11480	GO:0048598	embryonic morphogenesis	RP23-139F8.3
embryonic morphogenesis	11481	GO:0048598	embryonic morphogenesis	Acvr2b
embryonic morphogenesis	11535	GO:0048598	embryonic morphogenesis	Adm
embryonic morphogenesis	11668	GO:0048598	embryonic morphogenesis	Aldh1a1
embryonic morphogenesis	11694	GO:0048598	embryonic morphogenesis	Alx3
embryonic morphogenesis	11695	GO:0048598	embryonic morphogenesis	Alx4
embryonic morphogenesis	11695	GO:0048598	embryonic morphogenesis	RP23-358F6.1
embryonic morphogenesis	11783	GO:0048598	embryonic morphogenesis	Apaf1
embryonic morphogenesis	11921	GO:0048598	embryonic morphogenesis	Atoh1
embryonic morphogenesis	11941	GO:0048598	embryonic morphogenesis	Atp2b2
embryonic morphogenesis	11994	GO:0048598	embryonic morphogenesis	Pcdh15
embryonic morphogenesis	12005	GO:0048598	embryonic morphogenesis	Axin1
embryonic morphogenesis	12020	GO:0048598	embryonic morphogenesis	Nkx3-2
embryonic morphogenesis	12042	GO:0048598	embryonic morphogenesis	Bcl10
embryonic morphogenesis	12151	GO:0048598	embryonic morphogenesis	Bmi1
embryonic morphogenesis	12151	GO:0048598	embryonic morphogenesis	RP23-396N6.2
embryonic morphogenesis	12159	GO:0048598	embryonic morphogenesis	Bmp4
embryonic morphogenesis	12159	GO:0048598	embryonic morphogenesis	RP23-87H19.2
embryonic morphogenesis	12162	GO:0048598	embryonic morphogenesis	Bmp7
embryonic morphogenesis	12162	GO:0048598	embryonic morphogenesis	RP23-188A4.1
embryonic morphogenesis	12166	GO:0048598	embryonic morphogenesis	Bmpr1a
embryonic morphogenesis	12168	GO:0048598	embryonic morphogenesis	Bmpr2
embryonic morphogenesis	12370	GO:0048598	embryonic morphogenesis	Casp8
embryonic morphogenesis	12387	GO:0048598	embryonic morphogenesis	Ctnnb1
embryonic morphogenesis	12393	GO:0048598	embryonic morphogenesis	Runx2
embryonic morphogenesis	12614	GO:0048598	embryonic morphogenesis	Celsr1
embryonic morphogenesis	12622	GO:0048598	embryonic morphogenesis	Cer1
embryonic morphogenesis	12622	GO:0048598	embryonic morphogenesis	RP23-410K19.2
embryonic morphogenesis	12627	GO:0048598	embryonic morphogenesis	Cfc1
embryonic morphogenesis	12631	GO:0048598	embryonic morphogenesis	Cfl1
embryonic morphogenesis	12667	GO:0048598	embryonic morphogenesis	Chrd
embryonic morphogenesis	12667	GO:0048598	embryonic morphogenesis	RP23-148P12.2
embryonic morphogenesis	12702	GO:0048598	embryonic morphogenesis	RP23-268N22.6
embryonic morphogenesis	12702	GO:0048598	embryonic morphogenesis	Socs3
embryonic morphogenesis	12808	GO:0048598	embryonic morphogenesis	Cobl
embryonic morphogenesis	12808	GO:0048598	embryonic morphogenesis	RP24-293E17.1
embryonic morphogenesis	12814	GO:0048598	embryonic morphogenesis	Col11a1
embryonic morphogenesis	12824	GO:0048598	embryonic morphogenesis	Col2a1
embryonic morphogenesis	12850	GO:0048598	embryonic morphogenesis	Coq7
embryonic morphogenesis	12904	GO:0048598	embryonic morphogenesis	Crabp2
embryonic morphogenesis	12954	GO:0048598	embryonic morphogenesis	Cryaa
embryonic morphogenesis	13345	GO:0048598	embryonic morphogenesis	Twist2
embryonic morphogenesis	13380	GO:0048598	embryonic morphogenesis	Dkk1
embryonic morphogenesis	13382	GO:0048598	embryonic morphogenesis	Dld
embryonic morphogenesis	13383	GO:0048598	embryonic morphogenesis	Dlg1
embryonic morphogenesis	13388	GO:0048598	embryonic morphogenesis	Dll1
embryonic morphogenesis	13392	GO:0048598	embryonic morphogenesis	Dlx2
embryonic morphogenesis	13392	GO:0048598	embryonic morphogenesis	RP23-419H3.4
embryonic morphogenesis	13395	GO:0048598	embryonic morphogenesis	Dlx5
embryonic morphogenesis	13396	GO:0048598	embryonic morphogenesis	Dlx6
embryonic morphogenesis	13537	GO:0048598	embryonic morphogenesis	Dusp2
embryonic morphogenesis	13537	GO:0048598	embryonic morphogenesis	RP23-206D14.6
embryonic morphogenesis	13542	GO:0048598	embryonic morphogenesis	Dvl1
embryonic morphogenesis	13542	GO:0048598	embryonic morphogenesis	RP23-242K15.15-003
embryonic morphogenesis	13543	GO:0048598	embryonic morphogenesis	Dvl2
embryonic morphogenesis	13543	GO:0048598	embryonic morphogenesis	RP23-172M21.1
embryonic morphogenesis	13544	GO:0048598	embryonic morphogenesis	Dvl3
embryonic morphogenesis	13590	GO:0048598	embryonic morphogenesis	Lefty1
embryonic morphogenesis	13614	GO:0048598	embryonic morphogenesis	Edn1
embryonic morphogenesis	13636	GO:0048598	embryonic morphogenesis	Efna1
embryonic morphogenesis	13798	GO:0048598	embryonic morphogenesis	En1
embryonic morphogenesis	13800	GO:0048598	embryonic morphogenesis	Enah
embryonic morphogenesis	13805	GO:0048598	embryonic morphogenesis	Eng
embryonic morphogenesis	13805	GO:0048598	embryonic morphogenesis	RP23-17P12.4
embryonic morphogenesis	13813	GO:0048598	embryonic morphogenesis	Eomes
embryonic morphogenesis	13836	GO:0048598	embryonic morphogenesis	Epha2
embryonic morphogenesis	13836	GO:0048598	embryonic morphogenesis	RP23-308N2.1
embryonic morphogenesis	13984	GO:0048598	embryonic morphogenesis	Esx1
embryonic morphogenesis	13984	GO:0048598	embryonic morphogenesis	RP23-89D4.8
embryonic morphogenesis	14008	GO:0048598	embryonic morphogenesis	Etv2
embryonic morphogenesis	14013	GO:0048598	embryonic morphogenesis	Mecom
embryonic morphogenesis	14036	GO:0048598	embryonic morphogenesis	exma
embryonic morphogenesis	14042	GO:0048598	embryonic morphogenesis	Ext1
embryonic morphogenesis	14043	GO:0048598	embryonic morphogenesis	Ext2
embryonic morphogenesis	14043	GO:0048598	embryonic morphogenesis	RP23-358F6.2
embryonic morphogenesis	14048	GO:0048598	embryonic morphogenesis	Eya1
embryonic morphogenesis	14106	GO:0048598	embryonic morphogenesis	Foxh1
embryonic morphogenesis	14119	GO:0048598	embryonic morphogenesis	Fbn2
embryonic morphogenesis	14165	GO:0048598	embryonic morphogenesis	Fgf10
embryonic morphogenesis	14174	GO:0048598	embryonic morphogenesis	Fgf3
embryonic morphogenesis	14175	GO:0048598	embryonic morphogenesis	Fgf4
embryonic morphogenesis	14179	GO:0048598	embryonic morphogenesis	Fgf8
embryonic morphogenesis	14180	GO:0048598	embryonic morphogenesis	Fgf9
embryonic morphogenesis	14182	GO:0048598	embryonic morphogenesis	Fgfr1
embryonic morphogenesis	14183	GO:0048598	embryonic morphogenesis	Fgfr2
embryonic morphogenesis	14233	GO:0048598	embryonic morphogenesis	Foxi1
embryonic morphogenesis	14233	GO:0048598	embryonic morphogenesis	RP23-32J15.1
embryonic morphogenesis	14234	GO:0048598	embryonic morphogenesis	Foxc2
embryonic morphogenesis	14239	GO:0048598	embryonic morphogenesis	Foxs1
embryonic morphogenesis	14239	GO:0048598	embryonic morphogenesis	RP23-414F8.3
embryonic morphogenesis	14365	GO:0048598	embryonic morphogenesis	Fzd3
embryonic morphogenesis	14368	GO:0048598	embryonic morphogenesis	Fzd6
embryonic morphogenesis	14451	GO:0048598	embryonic morphogenesis	Gas1
embryonic morphogenesis	14461	GO:0048598	embryonic morphogenesis	Gata2
embryonic morphogenesis	14462	GO:0048598	embryonic morphogenesis	Gata3
embryonic morphogenesis	14462	GO:0048598	embryonic morphogenesis	RP23-276D17.1
embryonic morphogenesis	14463	GO:0048598	embryonic morphogenesis	Gata4
embryonic morphogenesis	14465	GO:0048598	embryonic morphogenesis	Gata6
embryonic morphogenesis	14472	GO:0048598	embryonic morphogenesis	Gbx2
embryonic morphogenesis	14531	GO:0048598	embryonic morphogenesis	Gcm1
embryonic morphogenesis	14534	GO:0048598	embryonic morphogenesis	Kat2a
embryonic morphogenesis	14534	GO:0048598	embryonic morphogenesis	RP23-390D17.6
embryonic morphogenesis	14562	GO:0048598	embryonic morphogenesis	Gdf3
embryonic morphogenesis	14563	GO:0048598	embryonic morphogenesis	Gdf5
embryonic morphogenesis	14563	GO:0048598	embryonic morphogenesis	RP23-380B10.3
embryonic morphogenesis	14573	GO:0048598	embryonic morphogenesis	Gdnf
embryonic morphogenesis	14581	GO:0048598	embryonic morphogenesis	Gfi1
embryonic morphogenesis	14609	GO:0048598	embryonic morphogenesis	Gja1
embryonic morphogenesis	14613	GO:0048598	embryonic morphogenesis	Gja5
embryonic morphogenesis	14622	GO:0048598	embryonic morphogenesis	Gjb5
embryonic morphogenesis	14622	GO:0048598	embryonic morphogenesis	RP23-347B4.6
embryonic morphogenesis	14623	GO:0048598	embryonic morphogenesis	Gjb6
embryonic morphogenesis	14632	GO:0048598	embryonic morphogenesis	Gli1
embryonic morphogenesis	14633	GO:0048598	embryonic morphogenesis	Gli2
embryonic morphogenesis	14634	GO:0048598	embryonic morphogenesis	Gli3
embryonic morphogenesis	14673	GO:0048598	embryonic morphogenesis	Gna12
embryonic morphogenesis	14682	GO:0048598	embryonic morphogenesis	Gnaq
embryonic morphogenesis	14683	GO:0048598	embryonic morphogenesis	Gnas
embryonic morphogenesis	14683	GO:0048598	embryonic morphogenesis	RP23-439H2.1
embryonic morphogenesis	14694	GO:0048598	embryonic morphogenesis	Gnb2l1
embryonic morphogenesis	14694	GO:0048598	embryonic morphogenesis	RP23-14F5.6
embryonic morphogenesis	14734	GO:0048598	embryonic morphogenesis	Gpc3
embryonic morphogenesis	14734	GO:0048598	embryonic morphogenesis	RP23-33P21.1
embryonic morphogenesis	14784	GO:0048598	embryonic morphogenesis	Grb2
embryonic morphogenesis	14784	GO:0048598	embryonic morphogenesis	RP23-28I4.1
embryonic morphogenesis	14836	GO:0048598	embryonic morphogenesis	Gsc
embryonic morphogenesis	15110	GO:0048598	embryonic morphogenesis	Hand1
embryonic morphogenesis	15110	GO:0048598	embryonic morphogenesis	RP23-268K22.4
embryonic morphogenesis	15111	GO:0048598	embryonic morphogenesis	Hand2
embryonic morphogenesis	15182	GO:0048598	embryonic morphogenesis	Hdac2
embryonic morphogenesis	15194	GO:0048598	embryonic morphogenesis	Htt
embryonic morphogenesis	15205	GO:0048598	embryonic morphogenesis	Hes1
embryonic morphogenesis	15207	GO:0048598	embryonic morphogenesis	Hes3
embryonic morphogenesis	15207	GO:0048598	embryonic morphogenesis	RP23-421E12.3
embryonic morphogenesis	15209	GO:0048598	embryonic morphogenesis	Hesx1
embryonic morphogenesis	15223	GO:0048598	embryonic morphogenesis	Foxj1
embryonic morphogenesis	15223	GO:0048598	embryonic morphogenesis	RP23-184G6.3
embryonic morphogenesis	15227	GO:0048598	embryonic morphogenesis	Foxf1
embryonic morphogenesis	15228	GO:0048598	embryonic morphogenesis	Foxg1
embryonic morphogenesis	15242	GO:0048598	embryonic morphogenesis	Hhex
embryonic morphogenesis	15251	GO:0048598	embryonic morphogenesis	Hif1a
embryonic morphogenesis	15257	GO:0048598	embryonic morphogenesis	DN-252N9.6
embryonic morphogenesis	15257	GO:0048598	embryonic morphogenesis	Hipk1
embryonic morphogenesis	15258	GO:0048598	embryonic morphogenesis	Hipk2
embryonic morphogenesis	15260	GO:0048598	embryonic morphogenesis	Hira
embryonic morphogenesis	15284	GO:0048598	embryonic morphogenesis	Hlx
embryonic morphogenesis	15372	GO:0048598	embryonic morphogenesis	Hmx2
embryonic morphogenesis	15373	GO:0048598	embryonic morphogenesis	Hmx3
embryonic morphogenesis	15376	GO:0048598	embryonic morphogenesis	Foxa2
embryonic morphogenesis	15376	GO:0048598	embryonic morphogenesis	RP23-207P16.2
embryonic morphogenesis	15394	GO:0048598	embryonic morphogenesis	Hoxa1
embryonic morphogenesis	15395	GO:0048598	embryonic morphogenesis	Hoxa10
embryonic morphogenesis	15396	GO:0048598	embryonic morphogenesis	Hoxa11
embryonic morphogenesis	15398	GO:0048598	embryonic morphogenesis	Hoxa13
embryonic morphogenesis	15399	GO:0048598	embryonic morphogenesis	Hoxa2
embryonic morphogenesis	15400	GO:0048598	embryonic morphogenesis	Hoxa3
embryonic morphogenesis	15401	GO:0048598	embryonic morphogenesis	Hoxa4
embryonic morphogenesis	15402	GO:0048598	embryonic morphogenesis	Hoxa5
embryonic morphogenesis	15403	GO:0048598	embryonic morphogenesis	Hoxa6
embryonic morphogenesis	15404	GO:0048598	embryonic morphogenesis	Hoxa7
embryonic morphogenesis	15405	GO:0048598	embryonic morphogenesis	Hoxa9
embryonic morphogenesis	15407	GO:0048598	embryonic morphogenesis	Hoxb1
embryonic morphogenesis	15407	GO:0048598	embryonic morphogenesis	RP23-9G13.5
embryonic morphogenesis	15410	GO:0048598	embryonic morphogenesis	Hoxb3
embryonic morphogenesis	15410	GO:0048598	embryonic morphogenesis	RP23-9G13.2
embryonic morphogenesis	15412	GO:0048598	embryonic morphogenesis	Hoxb4
embryonic morphogenesis	15412	GO:0048598	embryonic morphogenesis	RP23-9G13.1
embryonic morphogenesis	15413	GO:0048598	embryonic morphogenesis	Hoxb5
embryonic morphogenesis	15413	GO:0048598	embryonic morphogenesis	RP23-85A17.10-001
embryonic morphogenesis	15414	GO:0048598	embryonic morphogenesis	Hoxb6
embryonic morphogenesis	15414	GO:0048598	embryonic morphogenesis	RP23-85A17.9
embryonic morphogenesis	15415	GO:0048598	embryonic morphogenesis	Hoxb7
embryonic morphogenesis	15415	GO:0048598	embryonic morphogenesis	RP23-85A17.7
embryonic morphogenesis	15416	GO:0048598	embryonic morphogenesis	Hoxb8
embryonic morphogenesis	15416	GO:0048598	embryonic morphogenesis	RP23-85A17.6
embryonic morphogenesis	15423	GO:0048598	embryonic morphogenesis	Hoxc4
embryonic morphogenesis	15427	GO:0048598	embryonic morphogenesis	Hoxc9
embryonic morphogenesis	15430	GO:0048598	embryonic morphogenesis	Hoxd10
embryonic morphogenesis	15430	GO:0048598	embryonic morphogenesis	RP23-313J15.9
embryonic morphogenesis	15431	GO:0048598	embryonic morphogenesis	Hoxd11
embryonic morphogenesis	15431	GO:0048598	embryonic morphogenesis	RP23-313J15.8
embryonic morphogenesis	15432	GO:0048598	embryonic morphogenesis	Hoxd12
embryonic morphogenesis	15432	GO:0048598	embryonic morphogenesis	RP23-313J15.7
embryonic morphogenesis	15433	GO:0048598	embryonic morphogenesis	Hoxd13
embryonic morphogenesis	15433	GO:0048598	embryonic morphogenesis	RP23-313J15.6
embryonic morphogenesis	15434	GO:0048598	embryonic morphogenesis	Hoxd3
embryonic morphogenesis	15434	GO:0048598	embryonic morphogenesis	RP23-190O13.1
embryonic morphogenesis	15436	GO:0048598	embryonic morphogenesis	Hoxd4
embryonic morphogenesis	15438	GO:0048598	embryonic morphogenesis	Hoxd9
embryonic morphogenesis	15438	GO:0048598	embryonic morphogenesis	RP23-313J15.10-001
embryonic morphogenesis	15530	GO:0048598	embryonic morphogenesis	Hspg2
embryonic morphogenesis	15531	GO:0048598	embryonic morphogenesis	Ndst1
embryonic morphogenesis	15559	GO:0048598	embryonic morphogenesis	Htr2b
embryonic morphogenesis	15902	GO:0048598	embryonic morphogenesis	Id2
embryonic morphogenesis	16007	GO:0048598	embryonic morphogenesis	Cyr61
embryonic morphogenesis	16147	GO:0048598	embryonic morphogenesis	Ihh
embryonic morphogenesis	16153	GO:0048598	embryonic morphogenesis	AL513351.1
embryonic morphogenesis	16153	GO:0048598	embryonic morphogenesis	Il10
embryonic morphogenesis	16323	GO:0048598	embryonic morphogenesis	Inhba
embryonic morphogenesis	16371	GO:0048598	embryonic morphogenesis	Irx1
embryonic morphogenesis	16372	GO:0048598	embryonic morphogenesis	Irx2
embryonic morphogenesis	16373	GO:0048598	embryonic morphogenesis	Irx3
embryonic morphogenesis	16401	GO:0048598	embryonic morphogenesis	Itga4
embryonic morphogenesis	16401	GO:0048598	embryonic morphogenesis	RP23-335P15.1
embryonic morphogenesis	16450	GO:0048598	embryonic morphogenesis	Jag2
embryonic morphogenesis	16470	GO:0048598	embryonic morphogenesis	RP23-117K15.6
embryonic morphogenesis	16470	GO:0048598	embryonic morphogenesis	Ush1g
embryonic morphogenesis	16480	GO:0048598	embryonic morphogenesis	Jup
embryonic morphogenesis	16480	GO:0048598	embryonic morphogenesis	RP23-392I3.6
embryonic morphogenesis	16558	GO:0048598	embryonic morphogenesis	Kif16b
embryonic morphogenesis	16558	GO:0048598	embryonic morphogenesis	RP23-442B16.1
embryonic morphogenesis	16658	GO:0048598	embryonic morphogenesis	Mafb
embryonic morphogenesis	16658	GO:0048598	embryonic morphogenesis	RP23-333A18.1
embryonic morphogenesis	16776	GO:0048598	embryonic morphogenesis	Lama5
embryonic morphogenesis	16776	GO:0048598	embryonic morphogenesis	RP23-16P3.3
embryonic morphogenesis	16814	GO:0048598	embryonic morphogenesis	Lbx1
embryonic morphogenesis	16825	GO:0048598	embryonic morphogenesis	Ldb1
embryonic morphogenesis	16842	GO:0048598	embryonic morphogenesis	Lef1
embryonic morphogenesis	16869	GO:0048598	embryonic morphogenesis	Lhx1
embryonic morphogenesis	16869	GO:0048598	embryonic morphogenesis	RP23-381C21.1
embryonic morphogenesis	16870	GO:0048598	embryonic morphogenesis	Lhx2
embryonic morphogenesis	16870	GO:0048598	embryonic morphogenesis	RP23-399K8.3
embryonic morphogenesis	16911	GO:0048598	embryonic morphogenesis	Lmo4
embryonic morphogenesis	16917	GO:0048598	embryonic morphogenesis	Lmx1b
embryonic morphogenesis	16917	GO:0048598	embryonic morphogenesis	RP23-65G6.3
embryonic morphogenesis	16973	GO:0048598	embryonic morphogenesis	Lrp5
embryonic morphogenesis	16974	GO:0048598	embryonic morphogenesis	Lrp6
embryonic morphogenesis	17125	GO:0048598	embryonic morphogenesis	Smad1
embryonic morphogenesis	17126	GO:0048598	embryonic morphogenesis	Smad2
embryonic morphogenesis	17127	GO:0048598	embryonic morphogenesis	RP23-63E8.1
embryonic morphogenesis	17127	GO:0048598	embryonic morphogenesis	Smad3
embryonic morphogenesis	17128	GO:0048598	embryonic morphogenesis	Smad4
embryonic morphogenesis	17240	GO:0048598	embryonic morphogenesis	Mdfi
embryonic morphogenesis	17283	GO:0048598	embryonic morphogenesis	Men1
embryonic morphogenesis	17292	GO:0048598	embryonic morphogenesis	Mesp1
embryonic morphogenesis	17293	GO:0048598	embryonic morphogenesis	Mesp2
embryonic morphogenesis	17300	GO:0048598	embryonic morphogenesis	Foxc1
embryonic morphogenesis	17300	GO:0048598	embryonic morphogenesis	RP23-459H16.1
embryonic morphogenesis	17386	GO:0048598	embryonic morphogenesis	Mmp13
embryonic morphogenesis	17701	GO:0048598	embryonic morphogenesis	Msx1
embryonic morphogenesis	17702	GO:0048598	embryonic morphogenesis	Msx2
embryonic morphogenesis	17828	GO:0048598	embryonic morphogenesis	Bloc1s5
embryonic morphogenesis	17869	GO:0048598	embryonic morphogenesis	Myc
embryonic morphogenesis	17877	GO:0048598	embryonic morphogenesis	Myf5
embryonic morphogenesis	17910	GO:0048598	embryonic morphogenesis	Myo15
embryonic morphogenesis	17910	GO:0048598	embryonic morphogenesis	RP23-135F6.4
embryonic morphogenesis	17920	GO:0048598	embryonic morphogenesis	Myo6
embryonic morphogenesis	17921	GO:0048598	embryonic morphogenesis	Myo7a
embryonic morphogenesis	18012	GO:0048598	embryonic morphogenesis	Neurod1
embryonic morphogenesis	18012	GO:0048598	embryonic morphogenesis	RP23-387G11.1
embryonic morphogenesis	18014	GO:0048598	embryonic morphogenesis	Neurog1
embryonic morphogenesis	18016	GO:0048598	embryonic morphogenesis	Nf2
embryonic morphogenesis	18016	GO:0048598	embryonic morphogenesis	RP23-280J3.6
embryonic morphogenesis	18091	GO:0048598	embryonic morphogenesis	Nkx2-5
embryonic morphogenesis	18109	GO:0048598	embryonic morphogenesis	Mycn
embryonic morphogenesis	18119	GO:0048598	embryonic morphogenesis	Nodal
embryonic morphogenesis	18121	GO:0048598	embryonic morphogenesis	Nog
embryonic morphogenesis	18121	GO:0048598	embryonic morphogenesis	RP23-205A9.1
embryonic morphogenesis	18124	GO:0048598	embryonic morphogenesis	Nr4a3
embryonic morphogenesis	18124	GO:0048598	embryonic morphogenesis	RP23-122N18.2
embryonic morphogenesis	18128	GO:0048598	embryonic morphogenesis	Notch1
embryonic morphogenesis	18128	GO:0048598	embryonic morphogenesis	RP23-306D20.12-001
embryonic morphogenesis	18129	GO:0048598	embryonic morphogenesis	Notch2
embryonic morphogenesis	18141	GO:0048598	embryonic morphogenesis	Nup50
embryonic morphogenesis	18193	GO:0048598	embryonic morphogenesis	Nsd1
embryonic morphogenesis	18423	GO:0048598	embryonic morphogenesis	Otx1
embryonic morphogenesis	18423	GO:0048598	embryonic morphogenesis	RP23-51G7.1
embryonic morphogenesis	18424	GO:0048598	embryonic morphogenesis	Otx2
embryonic morphogenesis	18504	GO:0048598	embryonic morphogenesis	Pax2
embryonic morphogenesis	18505	GO:0048598	embryonic morphogenesis	Pax3
embryonic morphogenesis	18510	GO:0048598	embryonic morphogenesis	Pax8
embryonic morphogenesis	18510	GO:0048598	embryonic morphogenesis	RP23-218B17.4
embryonic morphogenesis	18514	GO:0048598	embryonic morphogenesis	Pbx1
embryonic morphogenesis	18515	GO:0048598	embryonic morphogenesis	Pbx2
embryonic morphogenesis	18530	GO:0048598	embryonic morphogenesis	Pcdh8
embryonic morphogenesis	18609	GO:0048598	embryonic morphogenesis	Pdx1
embryonic morphogenesis	18643	GO:0048598	embryonic morphogenesis	DN-183N8.15-001
embryonic morphogenesis	18643	GO:0048598	embryonic morphogenesis	Pfn1
embryonic morphogenesis	18740	GO:0048598	embryonic morphogenesis	Pitx1
embryonic morphogenesis	18741	GO:0048598	embryonic morphogenesis	Pitx2
embryonic morphogenesis	18747	GO:0048598	embryonic morphogenesis	Prkaca
embryonic morphogenesis	18933	GO:0048598	embryonic morphogenesis	Prrx1
embryonic morphogenesis	18986	GO:0048598	embryonic morphogenesis	Pou2f1
embryonic morphogenesis	18986	GO:0048598	embryonic morphogenesis	RP23-36P10.7
embryonic morphogenesis	18998	GO:0048598	embryonic morphogenesis	Pou4f3
embryonic morphogenesis	18999	GO:0048598	embryonic morphogenesis	Pou5f1
embryonic morphogenesis	19014	GO:0048598	embryonic morphogenesis	Med1
embryonic morphogenesis	19014	GO:0048598	embryonic morphogenesis	RP23-333M1.1
embryonic morphogenesis	19084	GO:0048598	embryonic morphogenesis	Prkar1a
embryonic morphogenesis	19084	GO:0048598	embryonic morphogenesis	RP23-80J21.2
embryonic morphogenesis	19130	GO:0048598	embryonic morphogenesis	Prox1
embryonic morphogenesis	19164	GO:0048598	embryonic morphogenesis	Psen1
embryonic morphogenesis	19165	GO:0048598	embryonic morphogenesis	Psen2
embryonic morphogenesis	19206	GO:0048598	embryonic morphogenesis	Ptch1
embryonic morphogenesis	19252	GO:0048598	embryonic morphogenesis	Dusp1
embryonic morphogenesis	19335	GO:0048598	embryonic morphogenesis	Rab23
embryonic morphogenesis	19353	GO:0048598	embryonic morphogenesis	Rac1
embryonic morphogenesis	19378	GO:0048598	embryonic morphogenesis	Aldh1a2
embryonic morphogenesis	19411	GO:0048598	embryonic morphogenesis	Rarg
embryonic morphogenesis	19662	GO:0048598	embryonic morphogenesis	Rbp4
embryonic morphogenesis	19713	GO:0048598	embryonic morphogenesis	Ret
embryonic morphogenesis	19821	GO:0048598	embryonic morphogenesis	Rnf2
embryonic morphogenesis	19878	GO:0048598	embryonic morphogenesis	Rock2
embryonic morphogenesis	20104	GO:0048598	embryonic morphogenesis	Rps6
embryonic morphogenesis	20204	GO:0048598	embryonic morphogenesis	Prrx2
embryonic morphogenesis	20204	GO:0048598	embryonic morphogenesis	RP23-221O14.5
embryonic morphogenesis	20319	GO:0048598	embryonic morphogenesis	Sfrp2
embryonic morphogenesis	20377	GO:0048598	embryonic morphogenesis	Sfrp1
embryonic morphogenesis	20378	GO:0048598	embryonic morphogenesis	Frzb
embryonic morphogenesis	20378	GO:0048598	embryonic morphogenesis	RP23-33L19.1
embryonic morphogenesis	20423	GO:0048598	embryonic morphogenesis	Shh
embryonic morphogenesis	20429	GO:0048598	embryonic morphogenesis	Shox2
embryonic morphogenesis	20460	GO:0048598	embryonic morphogenesis	RP23-295C20.5
embryonic morphogenesis	20460	GO:0048598	embryonic morphogenesis	Stil
embryonic morphogenesis	20471	GO:0048598	embryonic morphogenesis	Six1
embryonic morphogenesis	20472	GO:0048598	embryonic morphogenesis	Six2
embryonic morphogenesis	20474	GO:0048598	embryonic morphogenesis	Six4
embryonic morphogenesis	20481	GO:0048598	embryonic morphogenesis	RP23-298E4.4
embryonic morphogenesis	20481	GO:0048598	embryonic morphogenesis	Ski
embryonic morphogenesis	20586	GO:0048598	embryonic morphogenesis	Smarca4
embryonic morphogenesis	20613	GO:0048598	embryonic morphogenesis	RP23-118A2.5
embryonic morphogenesis	20613	GO:0048598	embryonic morphogenesis	Snai1
embryonic morphogenesis	20655	GO:0048598	embryonic morphogenesis	Sod1
embryonic morphogenesis	20666	GO:0048598	embryonic morphogenesis	Sox11
embryonic morphogenesis	20671	GO:0048598	embryonic morphogenesis	Sox17
embryonic morphogenesis	20674	GO:0048598	embryonic morphogenesis	AL606746.1
embryonic morphogenesis	20674	GO:0048598	embryonic morphogenesis	Sox2
embryonic morphogenesis	20680	GO:0048598	embryonic morphogenesis	Sox7
embryonic morphogenesis	20681	GO:0048598	embryonic morphogenesis	Sox8
embryonic morphogenesis	20682	GO:0048598	embryonic morphogenesis	RP23-36D5.1
embryonic morphogenesis	20682	GO:0048598	embryonic morphogenesis	Sox9
embryonic morphogenesis	20683	GO:0048598	embryonic morphogenesis	Sp1
embryonic morphogenesis	20687	GO:0048598	embryonic morphogenesis	Sp3
embryonic morphogenesis	20732	GO:0048598	embryonic morphogenesis	RP23-46P4.3
embryonic morphogenesis	20732	GO:0048598	embryonic morphogenesis	Spint1
embryonic morphogenesis	20776	GO:0048598	embryonic morphogenesis	Tmie
embryonic morphogenesis	20807	GO:0048598	embryonic morphogenesis	Srf
embryonic morphogenesis	20890	GO:0048598	embryonic morphogenesis	Wnt8a
embryonic morphogenesis	20897	GO:0048598	embryonic morphogenesis	Stra6
embryonic morphogenesis	21380	GO:0048598	embryonic morphogenesis	Tbx1
embryonic morphogenesis	21384	GO:0048598	embryonic morphogenesis	RP23-49O14.1
embryonic morphogenesis	21384	GO:0048598	embryonic morphogenesis	Tbx15
embryonic morphogenesis	21386	GO:0048598	embryonic morphogenesis	Tbx3
embryonic morphogenesis	21387	GO:0048598	embryonic morphogenesis	RP23-36C4.1
embryonic morphogenesis	21387	GO:0048598	embryonic morphogenesis	Tbx4
embryonic morphogenesis	21388	GO:0048598	embryonic morphogenesis	Tbx5
embryonic morphogenesis	21389	GO:0048598	embryonic morphogenesis	Tbx6
embryonic morphogenesis	21393	GO:0048598	embryonic morphogenesis	RP23-355L10.5
embryonic morphogenesis	21393	GO:0048598	embryonic morphogenesis	Tcap
embryonic morphogenesis	21405	GO:0048598	embryonic morphogenesis	Hnf1a
embryonic morphogenesis	21410	GO:0048598	embryonic morphogenesis	Hnf1b
embryonic morphogenesis	21410	GO:0048598	embryonic morphogenesis	RP23-304H7.2
embryonic morphogenesis	21412	GO:0048598	embryonic morphogenesis	Tcf21
embryonic morphogenesis	21414	GO:0048598	embryonic morphogenesis	RP23-223A11.3
embryonic morphogenesis	21414	GO:0048598	embryonic morphogenesis	Tcf7
embryonic morphogenesis	21416	GO:0048598	embryonic morphogenesis	Tcf7l2
embryonic morphogenesis	21417	GO:0048598	embryonic morphogenesis	Zeb1
embryonic morphogenesis	21418	GO:0048598	embryonic morphogenesis	Tfap2a
embryonic morphogenesis	21667	GO:0048598	embryonic morphogenesis	Tdgf1
embryonic morphogenesis	21676	GO:0048598	embryonic morphogenesis	Tead1
embryonic morphogenesis	21677	GO:0048598	embryonic morphogenesis	Tead2
embryonic morphogenesis	21804	GO:0048598	embryonic morphogenesis	Tgfb1i1
embryonic morphogenesis	21808	GO:0048598	embryonic morphogenesis	Tgfb2
embryonic morphogenesis	21809	GO:0048598	embryonic morphogenesis	Tgfb3
embryonic morphogenesis	21812	GO:0048598	embryonic morphogenesis	RP23-457P12.1
embryonic morphogenesis	21812	GO:0048598	embryonic morphogenesis	Tgfbr1
embryonic morphogenesis	21813	GO:0048598	embryonic morphogenesis	Tgfbr2
embryonic morphogenesis	21815	GO:0048598	embryonic morphogenesis	Tgif1
embryonic morphogenesis	21821	GO:0048598	embryonic morphogenesis	Ift88
embryonic morphogenesis	21823	GO:0048598	embryonic morphogenesis	Th
embryonic morphogenesis	21906	GO:0048598	embryonic morphogenesis	Otop1
embryonic morphogenesis	21909	GO:0048598	embryonic morphogenesis	Tlx2
embryonic morphogenesis	22034	GO:0048598	embryonic morphogenesis	RP23-313G3.1
embryonic morphogenesis	22034	GO:0048598	embryonic morphogenesis	Traf6
embryonic morphogenesis	22059	GO:0048598	embryonic morphogenesis	RP23-56I20.1
embryonic morphogenesis	22059	GO:0048598	embryonic morphogenesis	Trp53
embryonic morphogenesis	22061	GO:0048598	embryonic morphogenesis	Trp63
embryonic morphogenesis	22084	GO:0048598	embryonic morphogenesis	Tsc2
embryonic morphogenesis	22158	GO:0048598	embryonic morphogenesis	Tulp3
embryonic morphogenesis	22160	GO:0048598	embryonic morphogenesis	Twist1
embryonic morphogenesis	22235	GO:0048598	embryonic morphogenesis	Ugdh
embryonic morphogenesis	22295	GO:0048598	embryonic morphogenesis	Cdh23
embryonic morphogenesis	22323	GO:0048598	embryonic morphogenesis	Vasp
embryonic morphogenesis	22329	GO:0048598	embryonic morphogenesis	Vcam1
embryonic morphogenesis	22341	GO:0048598	embryonic morphogenesis	Vegfc
embryonic morphogenesis	22408	GO:0048598	embryonic morphogenesis	Wnt1
embryonic morphogenesis	22412	GO:0048598	embryonic morphogenesis	Wnt9b
embryonic morphogenesis	22415	GO:0048598	embryonic morphogenesis	RP23-326K2.2
embryonic morphogenesis	22415	GO:0048598	embryonic morphogenesis	Wnt3
embryonic morphogenesis	22416	GO:0048598	embryonic morphogenesis	RP23-378H5.2
embryonic morphogenesis	22416	GO:0048598	embryonic morphogenesis	Wnt3a
embryonic morphogenesis	22417	GO:0048598	embryonic morphogenesis	RP23-246F18.1
embryonic morphogenesis	22417	GO:0048598	embryonic morphogenesis	Wnt4
embryonic morphogenesis	22418	GO:0048598	embryonic morphogenesis	RP24-345B5.1
embryonic morphogenesis	22418	GO:0048598	embryonic morphogenesis	Wnt5a
embryonic morphogenesis	22419	GO:0048598	embryonic morphogenesis	Wnt5b
embryonic morphogenesis	22420	GO:0048598	embryonic morphogenesis	Wnt6
embryonic morphogenesis	22421	GO:0048598	embryonic morphogenesis	Wnt7a
embryonic morphogenesis	22422	GO:0048598	embryonic morphogenesis	Wnt7b
embryonic morphogenesis	22423	GO:0048598	embryonic morphogenesis	Wnt8b
embryonic morphogenesis	22601	GO:0048598	embryonic morphogenesis	Yap1
embryonic morphogenesis	22642	GO:0048598	embryonic morphogenesis	RP23-308N2.10-003
embryonic morphogenesis	22642	GO:0048598	embryonic morphogenesis	Zbtb17
embryonic morphogenesis	22658	GO:0048598	embryonic morphogenesis	Pcgf2
embryonic morphogenesis	22658	GO:0048598	embryonic morphogenesis	RP23-94N18.7
embryonic morphogenesis	22771	GO:0048598	embryonic morphogenesis	Zic1
embryonic morphogenesis	22772	GO:0048598	embryonic morphogenesis	Zic2
embryonic morphogenesis	22773	GO:0048598	embryonic morphogenesis	RP23-321F18.1
embryonic morphogenesis	22773	GO:0048598	embryonic morphogenesis	Zic3
embryonic morphogenesis	23892	GO:0048598	embryonic morphogenesis	Grem1
embryonic morphogenesis	23892	GO:0048598	embryonic morphogenesis	RP23-178K16.1
embryonic morphogenesis	23908	GO:0048598	embryonic morphogenesis	Hs2st1
embryonic morphogenesis	23937	GO:0048598	embryonic morphogenesis	Mab21l2
embryonic morphogenesis	23950	GO:0048598	embryonic morphogenesis	Dnajb6
embryonic morphogenesis	23966	GO:0048598	embryonic morphogenesis	Tenm4
embryonic morphogenesis	23967	GO:0048598	embryonic morphogenesis	Osr1
embryonic morphogenesis	23992	GO:0048598	embryonic morphogenesis	Prkra
embryonic morphogenesis	23992	GO:0048598	embryonic morphogenesis	RP23-468L22.1
embryonic morphogenesis	24064	GO:0048598	embryonic morphogenesis	Spry2
embryonic morphogenesis	24069	GO:0048598	embryonic morphogenesis	Sufu
embryonic morphogenesis	24113	GO:0048598	embryonic morphogenesis	Vax2
embryonic morphogenesis	24136	GO:0048598	embryonic morphogenesis	RP23-457H10.1
embryonic morphogenesis	24136	GO:0048598	embryonic morphogenesis	Zeb2
embryonic morphogenesis	26380	GO:0048598	embryonic morphogenesis	Esrrb
embryonic morphogenesis	26409	GO:0048598	embryonic morphogenesis	Map3k7
embryonic morphogenesis	26409	GO:0048598	embryonic morphogenesis	RP23-447J12.1
embryonic morphogenesis	26554	GO:0048598	embryonic morphogenesis	Cul3
embryonic morphogenesis	26564	GO:0048598	embryonic morphogenesis	Ror2
embryonic morphogenesis	26927	GO:0048598	embryonic morphogenesis	Foxl2
embryonic morphogenesis	26940	GO:0048598	embryonic morphogenesis	Ecsit
embryonic morphogenesis	27217	GO:0048598	embryonic morphogenesis	Mixl1
embryonic morphogenesis	27419	GO:0048598	embryonic morphogenesis	Naglu
embryonic morphogenesis	27428	GO:0048598	embryonic morphogenesis	Shroom3
embryonic morphogenesis	27494	GO:0048598	embryonic morphogenesis	Amot
embryonic morphogenesis	27494	GO:0048598	embryonic morphogenesis	RP23-359L15.1
embryonic morphogenesis	30838	GO:0048598	embryonic morphogenesis	Fbxw4
embryonic morphogenesis	30841	GO:0048598	embryonic morphogenesis	Kdm2b
embryonic morphogenesis	30923	GO:0048598	embryonic morphogenesis	Foxe3
embryonic morphogenesis	30923	GO:0048598	embryonic morphogenesis	RP23-295C20.3
embryonic morphogenesis	50493	GO:0048598	embryonic morphogenesis	Txnrd1
embryonic morphogenesis	50768	GO:0048598	embryonic morphogenesis	Dlc1
embryonic morphogenesis	50768	GO:0048598	embryonic morphogenesis	mCG_13847
embryonic morphogenesis	50884	GO:0048598	embryonic morphogenesis	Nckap1
embryonic morphogenesis	50884	GO:0048598	embryonic morphogenesis	RP23-33L19.3
embryonic morphogenesis	54006	GO:0048598	embryonic morphogenesis	Deaf1
embryonic morphogenesis	56274	GO:0048598	embryonic morphogenesis	Stk3
embryonic morphogenesis	56334	GO:0048598	embryonic morphogenesis	Tmed2
embryonic morphogenesis	56758	GO:0048598	embryonic morphogenesis	Mbnl1
embryonic morphogenesis	56790	GO:0048598	embryonic morphogenesis	Supt20
embryonic morphogenesis	56847	GO:0048598	embryonic morphogenesis	Aldh1a3
embryonic morphogenesis	56873	GO:0048598	embryonic morphogenesis	Lmbr1
embryonic morphogenesis	57246	GO:0048598	embryonic morphogenesis	Tbx20
embryonic morphogenesis	57265	GO:0048598	embryonic morphogenesis	Fzd2
embryonic morphogenesis	57265	GO:0048598	embryonic morphogenesis	RP23-57F11.2
embryonic morphogenesis	57810	GO:0048598	embryonic morphogenesis	Cdon
embryonic morphogenesis	58198	GO:0048598	embryonic morphogenesis	Sall1
embryonic morphogenesis	58231	GO:0048598	embryonic morphogenesis	RP23-346D16.3
embryonic morphogenesis	58231	GO:0048598	embryonic morphogenesis	Stk4
embryonic morphogenesis	58234	GO:0048598	embryonic morphogenesis	Shank3
embryonic morphogenesis	58250	GO:0048598	embryonic morphogenesis	Chst11
embryonic morphogenesis	60613	GO:0048598	embryonic morphogenesis	Kcnq4
embryonic morphogenesis	60613	GO:0048598	embryonic morphogenesis	RP23-18M2.3
embryonic morphogenesis	64930	GO:0048598	embryonic morphogenesis	RP23-362N19.3
embryonic morphogenesis	64930	GO:0048598	embryonic morphogenesis	Tsc1
embryonic morphogenesis	65100	GO:0048598	embryonic morphogenesis	Zic5
embryonic morphogenesis	65960	GO:0048598	embryonic morphogenesis	Twsg1
embryonic morphogenesis	66116	GO:0048598	embryonic morphogenesis	Cml1
embryonic morphogenesis	66175	GO:0048598	embryonic morphogenesis	Mustn1
embryonic morphogenesis	67661	GO:0048598	embryonic morphogenesis	Ift172
embryonic morphogenesis	67916	GO:0048598	embryonic morphogenesis	Ppap2b
embryonic morphogenesis	67916	GO:0048598	embryonic morphogenesis	RP23-104G20.1
embryonic morphogenesis	68151	GO:0048598	embryonic morphogenesis	Wls
embryonic morphogenesis	68396	GO:0048598	embryonic morphogenesis	Nat8
embryonic morphogenesis	68588	GO:0048598	embryonic morphogenesis	Cthrc1
embryonic morphogenesis	69049	GO:0048598	embryonic morphogenesis	Cml5
embryonic morphogenesis	69605	GO:0048598	embryonic morphogenesis	Lnp
embryonic morphogenesis	69605	GO:0048598	embryonic morphogenesis	RP23-313J15.1
embryonic morphogenesis	69718	GO:0048598	embryonic morphogenesis	Ipmk
embryonic morphogenesis	70300	GO:0048598	embryonic morphogenesis	Fuz
embryonic morphogenesis	71175	GO:0048598	embryonic morphogenesis	Nipbl
embryonic morphogenesis	71461	GO:0048598	embryonic morphogenesis	Ptk7
embryonic morphogenesis	71950	GO:0048598	embryonic morphogenesis	Nanog
embryonic morphogenesis	72088	GO:0048598	embryonic morphogenesis	Ush1c
embryonic morphogenesis	72780	GO:0048598	embryonic morphogenesis	Rspo3
embryonic morphogenesis	72999	GO:0048598	embryonic morphogenesis	Insig2
embryonic morphogenesis	74123	GO:0048598	embryonic morphogenesis	Foxp4
embryonic morphogenesis	74143	GO:0048598	embryonic morphogenesis	Opa1
embryonic morphogenesis	76365	GO:0048598	embryonic morphogenesis	Tbx18
embryonic morphogenesis	76688	GO:0048598	embryonic morphogenesis	Arfrp1
embryonic morphogenesis	76688	GO:0048598	embryonic morphogenesis	RP23-60M5.2
embryonic morphogenesis	79464	GO:0048598	embryonic morphogenesis	Lias
embryonic morphogenesis	81896	GO:0048598	embryonic morphogenesis	Ift122
embryonic morphogenesis	93673	GO:0048598	embryonic morphogenesis	Cml2
embryonic morphogenesis	93674	GO:0048598	embryonic morphogenesis	Cml3
embryonic morphogenesis	93840	GO:0048598	embryonic morphogenesis	Vangl2
embryonic morphogenesis	98711	GO:0048598	embryonic morphogenesis	Rdh10
embryonic morphogenesis	99377	GO:0048598	embryonic morphogenesis	RP23-354I18.1
embryonic morphogenesis	99377	GO:0048598	embryonic morphogenesis	Sall4
embryonic morphogenesis	102774	GO:0048598	embryonic morphogenesis	Bbs4
embryonic morphogenesis	103889	GO:0048598	embryonic morphogenesis	Hoxb2
embryonic morphogenesis	103889	GO:0048598	embryonic morphogenesis	RP23-9G13.3
embryonic morphogenesis	103986	GO:0048598	embryonic morphogenesis	Wt
embryonic morphogenesis	105782	GO:0048598	embryonic morphogenesis	Scrib
embryonic morphogenesis	107586	GO:0048598	embryonic morphogenesis	Ovol2
embryonic morphogenesis	107586	GO:0048598	embryonic morphogenesis	RP23-73K21.4
embryonic morphogenesis	107587	GO:0048598	embryonic morphogenesis	Osr2
embryonic morphogenesis	107693	GO:0048598	embryonic morphogenesis	Hfm
embryonic morphogenesis	109205	GO:0048598	embryonic morphogenesis	Sobp
embryonic morphogenesis	109663	GO:0048598	embryonic morphogenesis	Hoxc11
embryonic morphogenesis	109934	GO:0048598	embryonic morphogenesis	Abr
embryonic morphogenesis	109934	GO:0048598	embryonic morphogenesis	RP23-48B14.2
embryonic morphogenesis	110279	GO:0048598	embryonic morphogenesis	Bcr
embryonic morphogenesis	110350	GO:0048598	embryonic morphogenesis	Dync2h1
embryonic morphogenesis	110350	GO:0048598	embryonic morphogenesis	RP23-211K24.1
embryonic morphogenesis	110796	GO:0048598	embryonic morphogenesis	Tshz1
embryonic morphogenesis	110805	GO:0048598	embryonic morphogenesis	Foxe1
embryonic morphogenesis	110805	GO:0048598	embryonic morphogenesis	RP23-423O7.6
embryonic morphogenesis	110935	GO:0048598	embryonic morphogenesis	Atp6v1b1
embryonic morphogenesis	114873	GO:0048598	embryonic morphogenesis	Dscaml1
embryonic morphogenesis	140482	GO:0048598	embryonic morphogenesis	Zfp358
embryonic morphogenesis	192119	GO:0048598	embryonic morphogenesis	Dicer1
embryonic morphogenesis	207304	GO:0048598	embryonic morphogenesis	Hectd1
embryonic morphogenesis	209448	GO:0048598	embryonic morphogenesis	Hoxc10
embryonic morphogenesis	212712	GO:0048598	embryonic morphogenesis	Satb2
embryonic morphogenesis	216274	GO:0048598	embryonic morphogenesis	Cep290
embryonic morphogenesis	216285	GO:0048598	embryonic morphogenesis	Alx1
embryonic morphogenesis	216795	GO:0048598	embryonic morphogenesis	RP23-378H5.1
embryonic morphogenesis	216795	GO:0048598	embryonic morphogenesis	Wnt9a
embryonic morphogenesis	218772	GO:0048598	embryonic morphogenesis	Rarb
embryonic morphogenesis	224796	GO:0048598	embryonic morphogenesis	Clic5
embryonic morphogenesis	225164	GO:0048598	embryonic morphogenesis	Mib1
embryonic morphogenesis	226352	GO:0048598	embryonic morphogenesis	Epb4.1l5
embryonic morphogenesis	226844	GO:0048598	embryonic morphogenesis	Mfsd7b
embryonic morphogenesis	228357	GO:0048598	embryonic morphogenesis	Lrp4
embryonic morphogenesis	230824	GO:0048598	embryonic morphogenesis	Grhl3
embryonic morphogenesis	230824	GO:0048598	embryonic morphogenesis	RP23-321M9.2
embryonic morphogenesis	230857	GO:0048598	embryonic morphogenesis	Ece1
embryonic morphogenesis	230857	GO:0048598	embryonic morphogenesis	RP23-400F8.1
embryonic morphogenesis	231070	GO:0048598	embryonic morphogenesis	Insig1
embryonic morphogenesis	231252	GO:0048598	embryonic morphogenesis	Chrna9
embryonic morphogenesis	231413	GO:0048598	embryonic morphogenesis	Grsf1
embryonic morphogenesis	232077	GO:0048598	embryonic morphogenesis	Foxi3
embryonic morphogenesis	232174	GO:0048598	embryonic morphogenesis	Cyp26b1
embryonic morphogenesis	232906	GO:0048598	embryonic morphogenesis	Arhgap35
embryonic morphogenesis	234366	GO:0048598	embryonic morphogenesis	Gatad2a
embryonic morphogenesis	235320	GO:0048598	embryonic morphogenesis	Zbtb16
embryonic morphogenesis	235626	GO:0048598	embryonic morphogenesis	Setd2
embryonic morphogenesis	237523	GO:0048598	embryonic morphogenesis	Ptprq
embryonic morphogenesis	238057	GO:0048598	embryonic morphogenesis	Gdf7
embryonic morphogenesis	239122	GO:0048598	embryonic morphogenesis	mCG_13852
embryonic morphogenesis	239122	GO:0048598	embryonic morphogenesis	Setdb2
embryonic morphogenesis	239405	GO:0048598	embryonic morphogenesis	Rspo2
embryonic morphogenesis	240672	GO:0048598	embryonic morphogenesis	Dusp5
embryonic morphogenesis	241226	GO:0048598	embryonic morphogenesis	Itga8
embryonic morphogenesis	241226	GO:0048598	embryonic morphogenesis	RP23-202C2.1
embryonic morphogenesis	242291	GO:0048598	embryonic morphogenesis	Impad1
embryonic morphogenesis	242291	GO:0048598	embryonic morphogenesis	RP23-413E7.1
embryonic morphogenesis	243905	GO:0048598	embryonic morphogenesis	Zfp568
embryonic morphogenesis	244058	GO:0048598	embryonic morphogenesis	Rgma
embryonic morphogenesis	244585	GO:0048598	embryonic morphogenesis	Rpgrip1l
embryonic morphogenesis	245866	GO:0048598	embryonic morphogenesis	Ift52
embryonic morphogenesis	245866	GO:0048598	embryonic morphogenesis	RP23-335N12.4
embryonic morphogenesis	270004	GO:0048598	embryonic morphogenesis	Foxi2
embryonic morphogenesis	277939	GO:0048598	embryonic morphogenesis	C2cd3
embryonic morphogenesis	319520	GO:0048598	embryonic morphogenesis	Dusp4
embryonic morphogenesis	319757	GO:0048598	embryonic morphogenesis	Smo
embryonic morphogenesis	320145	GO:0048598	embryonic morphogenesis	Sp8
embryonic morphogenesis	320790	GO:0048598	embryonic morphogenesis	Chd7
embryonic morphogenesis	320790	GO:0048598	embryonic morphogenesis	RP23-464N23.1
embryonic morphogenesis	327826	GO:0048598	embryonic morphogenesis	Frs2
embryonic morphogenesis	328789	GO:0048598	embryonic morphogenesis	Lhfpl5
embryonic morphogenesis	381373	GO:0048598	embryonic morphogenesis	RP23-463K8.1
embryonic morphogenesis	381373	GO:0048598	embryonic morphogenesis	Sp9
embryonic morphogenesis	433759	GO:0048598	embryonic morphogenesis	Hdac1
embryonic morphogenesis	433759	GO:0048598	embryonic morphogenesis	RP23-209C6.7
embryonic morphogenesis	497652	GO:0048598	embryonic morphogenesis	Acd
embryonic morphogenesis	504186	GO:0048598	embryonic morphogenesis	Chrna10
embryonic morphogenesis	654470	GO:0048598	embryonic morphogenesis	Tctn1
epithelium development	11477	GO:0060429	epithelium development	Acvr1
epithelium development	11477	GO:0060429	epithelium development	RP23-100B18.4
epithelium development	11502	GO:0060429	epithelium development	Adam9
epithelium development	11535	GO:0060429	epithelium development	Adm
epithelium development	11600	GO:0060429	epithelium development	Angpt1
epithelium development	11606	GO:0060429	epithelium development	Agt
epithelium development	11622	GO:0060429	epithelium development	Ahr
epithelium development	11668	GO:0060429	epithelium development	Aldh1a1
epithelium development	11783	GO:0060429	epithelium development	Apaf1
epithelium development	11819	GO:0060429	epithelium development	Nr2f2
epithelium development	11826	GO:0060429	epithelium development	Aqp1
epithelium development	11835	GO:0060429	epithelium development	Ar
epithelium development	11835	GO:0060429	epithelium development	RP23-405B8.1
epithelium development	11839	GO:0060429	epithelium development	Areg
epithelium development	11925	GO:0060429	epithelium development	Neurog3
epithelium development	11994	GO:0060429	epithelium development	Pcdh15
epithelium development	12020	GO:0060429	epithelium development	Nkx3-2
epithelium development	12022	GO:0060429	epithelium development	Barx1
epithelium development	12034	GO:0060429	epithelium development	Phb2
epithelium development	12042	GO:0060429	epithelium development	Bcl10
epithelium development	12043	GO:0060429	epithelium development	Bcl2
epithelium development	12156	GO:0060429	epithelium development	Bmp2
epithelium development	12156	GO:0060429	epithelium development	RP23-384M14.3
epithelium development	12159	GO:0060429	epithelium development	Bmp4
epithelium development	12159	GO:0060429	epithelium development	RP23-87H19.2
epithelium development	12162	GO:0060429	epithelium development	Bmp7
epithelium development	12162	GO:0060429	epithelium development	RP23-188A4.1
epithelium development	12165	GO:0060429	epithelium development	Gdf2
epithelium development	12234	GO:0060429	epithelium development	Btrc
epithelium development	12305	GO:0060429	epithelium development	CR974483.1
epithelium development	12305	GO:0060429	epithelium development	Ddr1
epithelium development	12307	GO:0060429	epithelium development	Calb1
epithelium development	12307	GO:0060429	epithelium development	RP23-338J24.2
epithelium development	12349	GO:0060429	epithelium development	Car2
epithelium development	12367	GO:0060429	epithelium development	Casp3
epithelium development	12370	GO:0060429	epithelium development	Casp8
epithelium development	12387	GO:0060429	epithelium development	Ctnnb1
epithelium development	12388	GO:0060429	epithelium development	Ctnnd1
epithelium development	12396	GO:0060429	epithelium development	Cbfa2t2
epithelium development	12396	GO:0060429	epithelium development	RP23-109C16.1
epithelium development	12443	GO:0060429	epithelium development	Ccnd1
epithelium development	12505	GO:0060429	epithelium development	Cd44
epithelium development	12505	GO:0060429	epithelium development	RP23-203N8.3
epithelium development	12512	GO:0060429	epithelium development	Cd63
epithelium development	12540	GO:0060429	epithelium development	Cdc42
epithelium development	12540	GO:0060429	epithelium development	RP23-246F18.2
epithelium development	12608	GO:0060429	epithelium development	Cebpb
epithelium development	12608	GO:0060429	epithelium development	RP24-151H6.1
epithelium development	12614	GO:0060429	epithelium development	Celsr1
epithelium development	12627	GO:0060429	epithelium development	Cfc1
epithelium development	12631	GO:0060429	epithelium development	Cfl1
epithelium development	12675	GO:0060429	epithelium development	Chuk
epithelium development	12702	GO:0060429	epithelium development	RP23-268N22.6
epithelium development	12702	GO:0060429	epithelium development	Socs3
epithelium development	12705	GO:0060429	epithelium development	Cited1
epithelium development	12705	GO:0060429	epithelium development	RP23-331B22.4
epithelium development	12767	GO:0060429	epithelium development	Cxcr4
epithelium development	12808	GO:0060429	epithelium development	Cobl
epithelium development	12808	GO:0060429	epithelium development	RP24-293E17.1
epithelium development	12822	GO:0060429	epithelium development	Col18a1
epithelium development	12826	GO:0060429	epithelium development	Col4a1
epithelium development	12850	GO:0060429	epithelium development	Coq7
epithelium development	12921	GO:0060429	epithelium development	Crhr1
epithelium development	12921	GO:0060429	epithelium development	RP23-344E9.1
epithelium development	12922	GO:0060429	epithelium development	Crhr2
epithelium development	12970	GO:0060429	epithelium development	Crygs
epithelium development	12977	GO:0060429	epithelium development	Csf1
epithelium development	13036	GO:0060429	epithelium development	Ctsh
epithelium development	13123	GO:0060429	epithelium development	Cyp7b1
epithelium development	13138	GO:0060429	epithelium development	Dag1
epithelium development	13383	GO:0060429	epithelium development	Dlg1
epithelium development	13395	GO:0060429	epithelium development	Dlx5
epithelium development	13396	GO:0060429	epithelium development	Dlx6
epithelium development	13542	GO:0060429	epithelium development	Dvl1
epithelium development	13542	GO:0060429	epithelium development	RP23-242K15.15-003
epithelium development	13543	GO:0060429	epithelium development	Dvl2
epithelium development	13543	GO:0060429	epithelium development	RP23-172M21.1
epithelium development	13609	GO:0060429	epithelium development	S1pr1
epithelium development	13614	GO:0060429	epithelium development	Edn1
epithelium development	13617	GO:0060429	epithelium development	Ednra
epithelium development	13649	GO:0060429	epithelium development	Egfr
epithelium development	13649	GO:0060429	epithelium development	RP23-295E4.1
epithelium development	13661	GO:0060429	epithelium development	Ehf
epithelium development	13661	GO:0060429	epithelium development	RP23-266F3.1
epithelium development	13710	GO:0060429	epithelium development	Elf3
epithelium development	13711	GO:0060429	epithelium development	Elf5
epithelium development	13711	GO:0060429	epithelium development	RP23-445A5.2
epithelium development	13800	GO:0060429	epithelium development	Enah
epithelium development	13805	GO:0060429	epithelium development	Eng
epithelium development	13805	GO:0060429	epithelium development	RP23-17P12.4
epithelium development	13852	GO:0060429	epithelium development	Stx2
epithelium development	13856	GO:0060429	epithelium development	Epo
epithelium development	13857	GO:0060429	epithelium development	Epor
epithelium development	13982	GO:0060429	epithelium development	Esr1
epithelium development	13983	GO:0060429	epithelium development	Esr2
epithelium development	14013	GO:0060429	epithelium development	Mecom
epithelium development	14027	GO:0060429	epithelium development	Evpl
epithelium development	14027	GO:0060429	epithelium development	RP23-174D24.4
epithelium development	14036	GO:0060429	epithelium development	exma
epithelium development	14048	GO:0060429	epithelium development	Eya1
epithelium development	14106	GO:0060429	epithelium development	Foxh1
epithelium development	14155	GO:0060429	epithelium development	Fem1b
epithelium development	14165	GO:0060429	epithelium development	Fgf10
epithelium development	14173	GO:0060429	epithelium development	DN-452A22.6
epithelium development	14173	GO:0060429	epithelium development	Fgf2
epithelium development	14178	GO:0060429	epithelium development	Fgf7
epithelium development	14178	GO:0060429	epithelium development	RP23-386I21.3
epithelium development	14179	GO:0060429	epithelium development	Fgf8
epithelium development	14182	GO:0060429	epithelium development	Fgfr1
epithelium development	14183	GO:0060429	epithelium development	Fgfr2
epithelium development	14184	GO:0060429	epithelium development	Fgfr3
epithelium development	14186	GO:0060429	epithelium development	Fgfr4
epithelium development	14234	GO:0060429	epithelium development	Foxc2
epithelium development	14237	GO:0060429	epithelium development	Foxd4
epithelium development	14238	GO:0060429	epithelium development	Foxf2
epithelium development	14238	GO:0060429	epithelium development	RP23-467M8.1
epithelium development	14239	GO:0060429	epithelium development	Foxs1
epithelium development	14239	GO:0060429	epithelium development	RP23-414F8.3
epithelium development	14254	GO:0060429	epithelium development	Flt1
epithelium development	14362	GO:0060429	epithelium development	Fzd1
epithelium development	14365	GO:0060429	epithelium development	Fzd3
epithelium development	14368	GO:0060429	epithelium development	Fzd6
epithelium development	14369	GO:0060429	epithelium development	Fzd7
epithelium development	14462	GO:0060429	epithelium development	Gata3
epithelium development	14462	GO:0060429	epithelium development	RP23-276D17.1
epithelium development	14463	GO:0060429	epithelium development	Gata4
epithelium development	14464	GO:0060429	epithelium development	Gata5
epithelium development	14464	GO:0060429	epithelium development	RP23-16P3.7
epithelium development	14465	GO:0060429	epithelium development	Gata6
epithelium development	14472	GO:0060429	epithelium development	Gbx2
epithelium development	14531	GO:0060429	epithelium development	Gcm1
epithelium development	14534	GO:0060429	epithelium development	Kat2a
epithelium development	14534	GO:0060429	epithelium development	RP23-390D17.6
epithelium development	14573	GO:0060429	epithelium development	Gdnf
epithelium development	14595	GO:0060429	epithelium development	B4galt1
epithelium development	14595	GO:0060429	epithelium development	RP23-135L5.6
epithelium development	14609	GO:0060429	epithelium development	Gja1
epithelium development	14633	GO:0060429	epithelium development	Gli2
epithelium development	14634	GO:0060429	epithelium development	Gli3
epithelium development	14674	GO:0060429	epithelium development	Gna13
epithelium development	14674	GO:0060429	epithelium development	RP23-465A12.1
epithelium development	14726	GO:0060429	epithelium development	Pdpn
epithelium development	14726	GO:0060429	epithelium development	RP23-348F1.2
epithelium development	14734	GO:0060429	epithelium development	Gpc3
epithelium development	14734	GO:0060429	epithelium development	RP23-33P21.1
epithelium development	14775	GO:0060429	epithelium development	Gpx1
epithelium development	14784	GO:0060429	epithelium development	Grb2
epithelium development	14784	GO:0060429	epithelium development	RP23-28I4.1
epithelium development	14815	GO:0060429	epithelium development	Nr3c1
epithelium development	15110	GO:0060429	epithelium development	Hand1
epithelium development	15110	GO:0060429	epithelium development	RP23-268K22.4
epithelium development	15111	GO:0060429	epithelium development	Hand2
epithelium development	15194	GO:0060429	epithelium development	Htt
epithelium development	15218	GO:0060429	epithelium development	Foxn1
epithelium development	15218	GO:0060429	epithelium development	RP23-151A11.1
epithelium development	15221	GO:0060429	epithelium development	Foxd3
epithelium development	15221	GO:0060429	epithelium development	RP23-35D18.2
epithelium development	15223	GO:0060429	epithelium development	Foxj1
epithelium development	15223	GO:0060429	epithelium development	RP23-184G6.3
epithelium development	15227	GO:0060429	epithelium development	Foxf1
epithelium development	15229	GO:0060429	epithelium development	Foxd1
epithelium development	15242	GO:0060429	epithelium development	Hhex
epithelium development	15245	GO:0060429	epithelium development	Hhip
epithelium development	15251	GO:0060429	epithelium development	Hif1a
epithelium development	15375	GO:0060429	epithelium development	Foxa1
epithelium development	15376	GO:0060429	epithelium development	Foxa2
epithelium development	15376	GO:0060429	epithelium development	RP23-207P16.2
epithelium development	15379	GO:0060429	epithelium development	Onecut1
epithelium development	15396	GO:0060429	epithelium development	Hoxa11
epithelium development	15398	GO:0060429	epithelium development	Hoxa13
epithelium development	15402	GO:0060429	epithelium development	Hoxa5
epithelium development	15408	GO:0060429	epithelium development	Hoxb13
epithelium development	15408	GO:0060429	epithelium development	RP23-85A17.1
epithelium development	15412	GO:0060429	epithelium development	Hoxb4
epithelium development	15412	GO:0060429	epithelium development	RP23-9G13.1
epithelium development	15413	GO:0060429	epithelium development	Hoxb5
epithelium development	15413	GO:0060429	epithelium development	RP23-85A17.10-001
epithelium development	15431	GO:0060429	epithelium development	Hoxd11
epithelium development	15431	GO:0060429	epithelium development	RP23-313J15.8
epithelium development	15433	GO:0060429	epithelium development	Hoxd13
epithelium development	15433	GO:0060429	epithelium development	RP23-313J15.6
epithelium development	15901	GO:0060429	epithelium development	Id1
epithelium development	15901	GO:0060429	epithelium development	RP23-106A3.1
epithelium development	15902	GO:0060429	epithelium development	Id2
epithelium development	15903	GO:0060429	epithelium development	Id3
epithelium development	15903	GO:0060429	epithelium development	RP23-118A9.1
epithelium development	16000	GO:0060429	epithelium development	Igf1
epithelium development	16001	GO:0060429	epithelium development	Igf1r
epithelium development	16147	GO:0060429	epithelium development	Ihh
epithelium development	16153	GO:0060429	epithelium development	AL513351.1
epithelium development	16153	GO:0060429	epithelium development	Il10
epithelium development	16175	GO:0060429	epithelium development	Il1a
epithelium development	16175	GO:0060429	epithelium development	RP23-160G19.8
epithelium development	16193	GO:0060429	epithelium development	Il6
epithelium development	16202	GO:0060429	epithelium development	Ilk
epithelium development	16371	GO:0060429	epithelium development	Irx1
epithelium development	16372	GO:0060429	epithelium development	Irx2
epithelium development	16373	GO:0060429	epithelium development	Irx3
epithelium development	16401	GO:0060429	epithelium development	Itga4
epithelium development	16401	GO:0060429	epithelium development	RP23-335P15.1
epithelium development	16447	GO:0060429	epithelium development	Ivl
epithelium development	16449	GO:0060429	epithelium development	Jag1
epithelium development	16449	GO:0060429	epithelium development	RP23-173O12.3
epithelium development	16450	GO:0060429	epithelium development	Jag2
epithelium development	16452	GO:0060429	epithelium development	Jak2
epithelium development	16456	GO:0060429	epithelium development	F11r
epithelium development	16476	GO:0060429	epithelium development	Jun
epithelium development	16476	GO:0060429	epithelium development	RP23-135A21.5
epithelium development	16480	GO:0060429	epithelium development	Jup
epithelium development	16480	GO:0060429	epithelium development	RP23-392I3.6
epithelium development	16509	GO:0060429	epithelium development	Kcne1
epithelium development	16542	GO:0060429	epithelium development	Kdr
epithelium development	16661	GO:0060429	epithelium development	Krt10
epithelium development	16661	GO:0060429	epithelium development	RP23-336D20.2
epithelium development	16664	GO:0060429	epithelium development	Krt14
epithelium development	16664	GO:0060429	epithelium development	RP23-217I3.5
epithelium development	16667	GO:0060429	epithelium development	Krt17
epithelium development	16667	GO:0060429	epithelium development	RP23-217I3.9
epithelium development	16681	GO:0060429	epithelium development	Krt2
epithelium development	16682	GO:0060429	epithelium development	Krt4
epithelium development	16687	GO:0060429	epithelium development	Krt6a
epithelium development	16688	GO:0060429	epithelium development	Krt6b
epithelium development	16769	GO:0060429	epithelium development	Dsg4
epithelium development	16772	GO:0060429	epithelium development	Lama1
epithelium development	16776	GO:0060429	epithelium development	Lama5
epithelium development	16776	GO:0060429	epithelium development	RP23-16P3.3
epithelium development	16779	GO:0060429	epithelium development	Lamb2
epithelium development	16798	GO:0060429	epithelium development	Lats1
epithelium development	16814	GO:0060429	epithelium development	Lbx1
epithelium development	16840	GO:0060429	epithelium development	Lect1
epithelium development	16842	GO:0060429	epithelium development	Lef1
epithelium development	16869	GO:0060429	epithelium development	Lhx1
epithelium development	16869	GO:0060429	epithelium development	RP23-381C21.1
epithelium development	16870	GO:0060429	epithelium development	Lhx2
epithelium development	16870	GO:0060429	epithelium development	RP23-399K8.3
epithelium development	16911	GO:0060429	epithelium development	Lmo4
epithelium development	16939	GO:0060429	epithelium development	Lor
epithelium development	16952	GO:0060429	epithelium development	Anxa1
epithelium development	16973	GO:0060429	epithelium development	Lrp5
epithelium development	16974	GO:0060429	epithelium development	Lrp6
epithelium development	16993	GO:0060429	epithelium development	Lta4h
epithelium development	17123	GO:0060429	epithelium development	Madcam1
epithelium development	17126	GO:0060429	epithelium development	Smad2
epithelium development	17127	GO:0060429	epithelium development	RP23-63E8.1
epithelium development	17127	GO:0060429	epithelium development	Smad3
epithelium development	17128	GO:0060429	epithelium development	Smad4
epithelium development	17172	GO:0060429	epithelium development	Ascl1
epithelium development	17292	GO:0060429	epithelium development	Mesp1
epithelium development	17301	GO:0060429	epithelium development	Foxd2
epithelium development	17301	GO:0060429	epithelium development	RP23-295C20.1
epithelium development	17314	GO:0060429	epithelium development	Mgmt
epithelium development	17390	GO:0060429	epithelium development	Mmp2
epithelium development	17701	GO:0060429	epithelium development	Msx1
epithelium development	17702	GO:0060429	epithelium development	Msx2
epithelium development	17829	GO:0060429	epithelium development	Muc1
epithelium development	17869	GO:0060429	epithelium development	Myc
epithelium development	17979	GO:0060429	epithelium development	Ncoa3
epithelium development	17979	GO:0060429	epithelium development	RP23-120P1.1
epithelium development	18021	GO:0060429	epithelium development	Nfatc3
epithelium development	18089	GO:0060429	epithelium development	Nkx2-3
epithelium development	18091	GO:0060429	epithelium development	Nkx2-5
epithelium development	18092	GO:0060429	epithelium development	Nkx2-6
epithelium development	18095	GO:0060429	epithelium development	Nkx3-1
epithelium development	18119	GO:0060429	epithelium development	Nodal
epithelium development	18121	GO:0060429	epithelium development	Nog
epithelium development	18121	GO:0060429	epithelium development	RP23-205A9.1
epithelium development	18128	GO:0060429	epithelium development	Notch1
epithelium development	18128	GO:0060429	epithelium development	RP23-306D20.12-001
epithelium development	18129	GO:0060429	epithelium development	Notch2
epithelium development	18132	GO:0060429	epithelium development	Notch4
epithelium development	18132	GO:0060429	epithelium development	RP23-24A13.10-001
epithelium development	18141	GO:0060429	epithelium development	Nup50
epithelium development	18186	GO:0060429	epithelium development	Nrp1
epithelium development	18208	GO:0060429	epithelium development	Ntn1
epithelium development	18208	GO:0060429	epithelium development	RP23-25D18.4
epithelium development	18222	GO:0060429	epithelium development	Numb
epithelium development	18504	GO:0060429	epithelium development	Pax2
epithelium development	18505	GO:0060429	epithelium development	Pax3
epithelium development	18508	GO:0060429	epithelium development	Pax6
epithelium development	18508	GO:0060429	epithelium development	RP23-431C3.1
epithelium development	18510	GO:0060429	epithelium development	Pax8
epithelium development	18510	GO:0060429	epithelium development	RP23-218B17.4
epithelium development	18514	GO:0060429	epithelium development	Pbx1
epithelium development	18530	GO:0060429	epithelium development	Pcdh8
epithelium development	18591	GO:0060429	epithelium development	Pdgfb
epithelium development	18609	GO:0060429	epithelium development	Pdx1
epithelium development	18612	GO:0060429	epithelium development	Etv4
epithelium development	18612	GO:0060429	epithelium development	RP23-434F13.1
epithelium development	18643	GO:0060429	epithelium development	DN-183N8.15-001
epithelium development	18643	GO:0060429	epithelium development	Pfn1
epithelium development	18654	GO:0060429	epithelium development	Pgf
epithelium development	18667	GO:0060429	epithelium development	Pgr
epithelium development	18669	GO:0060429	epithelium development	Abcb1b
epithelium development	18741	GO:0060429	epithelium development	Pitx2
epithelium development	18793	GO:0060429	epithelium development	Plaur
epithelium development	18844	GO:0060429	epithelium development	Plxna1
epithelium development	18854	GO:0060429	epithelium development	Pml
epithelium development	18988	GO:0060429	epithelium development	Pou2f3
epithelium development	18991	GO:0060429	epithelium development	Pou3f1
epithelium development	18991	GO:0060429	epithelium development	RP23-230F2.2
epithelium development	18993	GO:0060429	epithelium development	Pou3f3
epithelium development	19014	GO:0060429	epithelium development	Med1
epithelium development	19014	GO:0060429	epithelium development	RP23-333M1.1
epithelium development	19016	GO:0060429	epithelium development	Pparg
epithelium development	19041	GO:0060429	epithelium development	Ppl
epithelium development	19058	GO:0060429	epithelium development	Ppp3r1
epithelium development	19058	GO:0060429	epithelium development	RP23-32H19.1
epithelium development	19116	GO:0060429	epithelium development	Prlr
epithelium development	19130	GO:0060429	epithelium development	Prox1
epithelium development	19156	GO:0060429	epithelium development	Psap
epithelium development	19164	GO:0060429	epithelium development	Psen1
epithelium development	19197	GO:0060429	epithelium development	Pspn
epithelium development	19206	GO:0060429	epithelium development	Ptch1
epithelium development	19224	GO:0060429	epithelium development	Ptgs1
epithelium development	19224	GO:0060429	epithelium development	RP23-454A14.2
epithelium development	19225	GO:0060429	epithelium development	Ptgs2
epithelium development	19227	GO:0060429	epithelium development	Pthlh
epithelium development	19227	GO:0060429	epithelium development	RP24-249N9.4
epithelium development	19353	GO:0060429	epithelium development	Rac1
epithelium development	19378	GO:0060429	epithelium development	Aldh1a2
epithelium development	19411	GO:0060429	epithelium development	Rarg
epithelium development	19664	GO:0060429	epithelium development	Rbpj
epithelium development	19713	GO:0060429	epithelium development	Ret
epithelium development	19876	GO:0060429	epithelium development	Robo1
epithelium development	19878	GO:0060429	epithelium development	Rock2
epithelium development	20181	GO:0060429	epithelium development	RP23-413I12.1
epithelium development	20181	GO:0060429	epithelium development	Rxra
epithelium development	20292	GO:0060429	epithelium development	Ccl11
epithelium development	20315	GO:0060429	epithelium development	Cxcl12
epithelium development	20319	GO:0060429	epithelium development	Sfrp2
epithelium development	20346	GO:0060429	epithelium development	Sema3a
epithelium development	20348	GO:0060429	epithelium development	Sema3c
epithelium development	20356	GO:0060429	epithelium development	Sema5a
epithelium development	20377	GO:0060429	epithelium development	Sfrp1
epithelium development	20378	GO:0060429	epithelium development	Frzb
epithelium development	20378	GO:0060429	epithelium development	RP23-33L19.1
epithelium development	20379	GO:0060429	epithelium development	Sfrp4
epithelium development	20423	GO:0060429	epithelium development	Shh
epithelium development	20460	GO:0060429	epithelium development	RP23-295C20.5
epithelium development	20460	GO:0060429	epithelium development	Stil
epithelium development	20471	GO:0060429	epithelium development	Six1
epithelium development	20472	GO:0060429	epithelium development	Six2
epithelium development	20481	GO:0060429	epithelium development	RP23-298E4.4
epithelium development	20481	GO:0060429	epithelium development	Ski
epithelium development	20496	GO:0060429	epithelium development	Slc12a2
epithelium development	20563	GO:0060429	epithelium development	Slit2
epithelium development	20586	GO:0060429	epithelium development	Smarca4
epithelium development	20666	GO:0060429	epithelium development	Sox11
epithelium development	20671	GO:0060429	epithelium development	Sox17
epithelium development	20672	GO:0060429	epithelium development	Sox18
epithelium development	20674	GO:0060429	epithelium development	AL606746.1
epithelium development	20674	GO:0060429	epithelium development	Sox2
epithelium development	20681	GO:0060429	epithelium development	Sox8
epithelium development	20682	GO:0060429	epithelium development	RP23-36D5.1
epithelium development	20682	GO:0060429	epithelium development	Sox9
epithelium development	20720	GO:0060429	epithelium development	Serpine2
epithelium development	20724	GO:0060429	epithelium development	Serpinb5
epithelium development	20732	GO:0060429	epithelium development	RP23-46P4.3
epithelium development	20732	GO:0060429	epithelium development	Spint1
epithelium development	20753	GO:0060429	epithelium development	Sprr1a
epithelium development	20754	GO:0060429	epithelium development	Sprr1b
epithelium development	20755	GO:0060429	epithelium development	Sprr2a1
epithelium development	20756	GO:0060429	epithelium development	Sprr2b
epithelium development	20758	GO:0060429	epithelium development	Sprr2d
epithelium development	20759	GO:0060429	epithelium development	Sprr2e
epithelium development	20760	GO:0060429	epithelium development	Sprr2f
epithelium development	20761	GO:0060429	epithelium development	Sprr2g
epithelium development	20762	GO:0060429	epithelium development	Sprr2h
epithelium development	20763	GO:0060429	epithelium development	Sprr2i
epithelium development	20764	GO:0060429	epithelium development	Sprr2j-ps
epithelium development	20765	GO:0060429	epithelium development	Sprr2k
epithelium development	20766	GO:0060429	epithelium development	Sprr3
epithelium development	20779	GO:0060429	epithelium development	RP23-169M4.1
epithelium development	20779	GO:0060429	epithelium development	Src
epithelium development	20807	GO:0060429	epithelium development	Srf
epithelium development	20850	GO:0060429	epithelium development	RP23-279L23.4
epithelium development	20850	GO:0060429	epithelium development	Stat5a
epithelium development	20897	GO:0060429	epithelium development	Stra6
epithelium development	21380	GO:0060429	epithelium development	Tbx1
epithelium development	21386	GO:0060429	epithelium development	Tbx3
epithelium development	21387	GO:0060429	epithelium development	RP23-36C4.1
epithelium development	21387	GO:0060429	epithelium development	Tbx4
epithelium development	21388	GO:0060429	epithelium development	Tbx5
epithelium development	21410	GO:0060429	epithelium development	Hnf1b
epithelium development	21410	GO:0060429	epithelium development	RP23-304H7.2
epithelium development	21412	GO:0060429	epithelium development	Tcf21
epithelium development	21418	GO:0060429	epithelium development	Tfap2a
epithelium development	21420	GO:0060429	epithelium development	RP23-228E2.9
epithelium development	21420	GO:0060429	epithelium development	Tfap2c
epithelium development	21676	GO:0060429	epithelium development	Tead1
epithelium development	21677	GO:0060429	epithelium development	Tead2
epithelium development	21687	GO:0060429	epithelium development	RP23-345A23.1
epithelium development	21687	GO:0060429	epithelium development	Tek
epithelium development	21803	GO:0060429	epithelium development	Tgfb1
epithelium development	21804	GO:0060429	epithelium development	Tgfb1i1
epithelium development	21813	GO:0060429	epithelium development	Tgfbr2
epithelium development	21814	GO:0060429	epithelium development	Tgfbr3
epithelium development	21815	GO:0060429	epithelium development	Tgif1
epithelium development	21816	GO:0060429	epithelium development	Tgm1
epithelium development	21817	GO:0060429	epithelium development	RP23-396G1.2
epithelium development	21817	GO:0060429	epithelium development	Tgm2
epithelium development	21818	GO:0060429	epithelium development	RP23-263L18.1
epithelium development	21818	GO:0060429	epithelium development	Tgm3
epithelium development	21853	GO:0060429	epithelium development	Timeless
epithelium development	21869	GO:0060429	epithelium development	Nkx2-1
epithelium development	21923	GO:0060429	epithelium development	RP24-144L11.1
epithelium development	21923	GO:0060429	epithelium development	Tnc
epithelium development	21943	GO:0060429	epithelium development	Tnfsf11
epithelium development	22034	GO:0060429	epithelium development	RP23-313G3.1
epithelium development	22034	GO:0060429	epithelium development	Traf6
epithelium development	22061	GO:0060429	epithelium development	Trp63
epithelium development	22084	GO:0060429	epithelium development	Tsc2
epithelium development	22088	GO:0060429	epithelium development	Tsg101
epithelium development	22158	GO:0060429	epithelium development	Tulp3
epithelium development	22160	GO:0060429	epithelium development	Twist1
epithelium development	22171	GO:0060429	epithelium development	Tyms
epithelium development	22242	GO:0060429	epithelium development	Umod
epithelium development	22268	GO:0060429	epithelium development	Upk1b
epithelium development	22269	GO:0060429	epithelium development	Upk2
epithelium development	22270	GO:0060429	epithelium development	Upk3a
epithelium development	22323	GO:0060429	epithelium development	Vasp
epithelium development	22329	GO:0060429	epithelium development	Vcam1
epithelium development	22330	GO:0060429	epithelium development	Vcl
epithelium development	22337	GO:0060429	epithelium development	Vdr
epithelium development	22339	GO:0060429	epithelium development	Vegfa
epithelium development	22341	GO:0060429	epithelium development	Vegfc
epithelium development	22344	GO:0060429	epithelium development	RP23-199A2.1
epithelium development	22344	GO:0060429	epithelium development	Vezf1
epithelium development	22350	GO:0060429	epithelium development	Ezr
epithelium development	22408	GO:0060429	epithelium development	Wnt1
epithelium development	22411	GO:0060429	epithelium development	Wnt11
epithelium development	22412	GO:0060429	epithelium development	Wnt9b
epithelium development	22413	GO:0060429	epithelium development	Wnt2
epithelium development	22415	GO:0060429	epithelium development	RP23-326K2.2
epithelium development	22415	GO:0060429	epithelium development	Wnt3
epithelium development	22416	GO:0060429	epithelium development	RP23-378H5.2
epithelium development	22416	GO:0060429	epithelium development	Wnt3a
epithelium development	22417	GO:0060429	epithelium development	RP23-246F18.1
epithelium development	22417	GO:0060429	epithelium development	Wnt4
epithelium development	22418	GO:0060429	epithelium development	RP24-345B5.1
epithelium development	22418	GO:0060429	epithelium development	Wnt5a
epithelium development	22419	GO:0060429	epithelium development	Wnt5b
epithelium development	22420	GO:0060429	epithelium development	Wnt6
epithelium development	22421	GO:0060429	epithelium development	Wnt7a
epithelium development	22422	GO:0060429	epithelium development	Wnt7b
epithelium development	22431	GO:0060429	epithelium development	RP23-232D1.2
epithelium development	22431	GO:0060429	epithelium development	Wt1
epithelium development	22433	GO:0060429	epithelium development	RP23-288K19.1
epithelium development	22433	GO:0060429	epithelium development	Xbp1
epithelium development	22601	GO:0060429	epithelium development	Yap1
epithelium development	22772	GO:0060429	epithelium development	Zic2
epithelium development	22773	GO:0060429	epithelium development	RP23-321F18.1
epithelium development	22773	GO:0060429	epithelium development	Zic3
epithelium development	23892	GO:0060429	epithelium development	Grem1
epithelium development	23892	GO:0060429	epithelium development	RP23-178K16.1
epithelium development	23908	GO:0060429	epithelium development	Hs2st1
epithelium development	23967	GO:0060429	epithelium development	Osr1
epithelium development	24069	GO:0060429	epithelium development	Sufu
epithelium development	24136	GO:0060429	epithelium development	RP23-457H10.1
epithelium development	24136	GO:0060429	epithelium development	Zeb2
epithelium development	26395	GO:0060429	epithelium development	Map2k1
epithelium development	26409	GO:0060429	epithelium development	Map3k7
epithelium development	26409	GO:0060429	epithelium development	RP23-447J12.1
epithelium development	26413	GO:0060429	epithelium development	Mapk1
epithelium development	26433	GO:0060429	epithelium development	Plod3
epithelium development	26927	GO:0060429	epithelium development	Foxl2
epithelium development	27205	GO:0060429	epithelium development	Podxl
epithelium development	27428	GO:0060429	epithelium development	Shroom3
epithelium development	29876	GO:0060429	epithelium development	Clic4
epithelium development	29876	GO:0060429	epithelium development	RP23-230K10.1
epithelium development	30051	GO:0060429	epithelium development	RP24-535O17.4
epithelium development	30051	GO:0060429	epithelium development	Spdef
epithelium development	30841	GO:0060429	epithelium development	Kdm2b
epithelium development	50523	GO:0060429	epithelium development	Lats2
epithelium development	50768	GO:0060429	epithelium development	Dlc1
epithelium development	50768	GO:0060429	epithelium development	mCG_13847
epithelium development	50884	GO:0060429	epithelium development	Nckap1
epithelium development	50884	GO:0060429	epithelium development	RP23-33L19.3
epithelium development	53945	GO:0060429	epithelium development	Slc40a1
epithelium development	54006	GO:0060429	epithelium development	Deaf1
epithelium development	54139	GO:0060429	epithelium development	Irf6
epithelium development	54612	GO:0060429	epithelium development	AL603804.1
epithelium development	54612	GO:0060429	epithelium development	Sfrp5
epithelium development	55948	GO:0060429	epithelium development	RP23-137L22.11-001
epithelium development	55948	GO:0060429	epithelium development	Sfn
epithelium development	56274	GO:0060429	epithelium development	Stk3
epithelium development	56334	GO:0060429	epithelium development	Tmed2
epithelium development	56338	GO:0060429	epithelium development	Txnip
epithelium development	56847	GO:0060429	epithelium development	Aldh1a3
epithelium development	57246	GO:0060429	epithelium development	Tbx20
epithelium development	57265	GO:0060429	epithelium development	Fzd2
epithelium development	57265	GO:0060429	epithelium development	RP23-57F11.2
epithelium development	58198	GO:0060429	epithelium development	Sall1
epithelium development	58208	GO:0060429	epithelium development	Bcl11b
epithelium development	58231	GO:0060429	epithelium development	RP23-346D16.3
epithelium development	58231	GO:0060429	epithelium development	Stk4
epithelium development	58234	GO:0060429	epithelium development	Shank3
epithelium development	64010	GO:0060429	epithelium development	Sav1
epithelium development	64103	GO:0060429	epithelium development	RP23-21A16.1
epithelium development	64103	GO:0060429	epithelium development	Tnmd
epithelium development	64138	GO:0060429	epithelium development	Ctsz
epithelium development	64138	GO:0060429	epithelium development	RP23-59M10.3
epithelium development	64290	GO:0060429	epithelium development	Foxb1
epithelium development	64929	GO:0060429	epithelium development	Scel
epithelium development	64930	GO:0060429	epithelium development	RP23-362N19.3
epithelium development	64930	GO:0060429	epithelium development	Tsc1
epithelium development	65100	GO:0060429	epithelium development	Zic5
epithelium development	67087	GO:0060429	epithelium development	Ctnnbip1
epithelium development	67087	GO:0060429	epithelium development	RP23-153G17.3
epithelium development	67122	GO:0060429	epithelium development	Nrarp
epithelium development	67122	GO:0060429	epithelium development	RP23-132N23.2
epithelium development	67661	GO:0060429	epithelium development	Ift172
epithelium development	67784	GO:0060429	epithelium development	Plxnd1
epithelium development	68588	GO:0060429	epithelium development	Cthrc1
epithelium development	68723	GO:0060429	epithelium development	Hrnr
epithelium development	69718	GO:0060429	epithelium development	Ipmk
epithelium development	70300	GO:0060429	epithelium development	Fuz
epithelium development	70350	GO:0060429	epithelium development	Basp1
epithelium development	70465	GO:0060429	epithelium development	Wdr77
epithelium development	71461	GO:0060429	epithelium development	Ptk7
epithelium development	71529	GO:0060429	epithelium development	Kazn
epithelium development	71529	GO:0060429	epithelium development	RP24-548L8.1
epithelium development	72383	GO:0060429	epithelium development	Cnfn
epithelium development	72780	GO:0060429	epithelium development	Rspo3
epithelium development	73181	GO:0060429	epithelium development	Nfatc4
epithelium development	74143	GO:0060429	epithelium development	Opa1
epithelium development	74155	GO:0060429	epithelium development	Errfi1
epithelium development	74155	GO:0060429	epithelium development	RP23-272N19.4
epithelium development	74533	GO:0060429	epithelium development	Gzf1
epithelium development	74533	GO:0060429	epithelium development	RP23-377E1.2
epithelium development	76123	GO:0060429	epithelium development	Gpsm2
epithelium development	76123	GO:0060429	epithelium development	RP23-217I18.2
epithelium development	76365	GO:0060429	epithelium development	Tbx18
epithelium development	77446	GO:0060429	epithelium development	Heg1
epithelium development	79464	GO:0060429	epithelium development	Lias
epithelium development	81879	GO:0060429	epithelium development	Tfcp2l1
epithelium development	81896	GO:0060429	epithelium development	Ift122
epithelium development	93735	GO:0060429	epithelium development	Wnt16
epithelium development	93746	GO:0060429	epithelium development	Gprc5d
epithelium development	93840	GO:0060429	epithelium development	Vangl2
epithelium development	98711	GO:0060429	epithelium development	Rdh10
epithelium development	99377	GO:0060429	epithelium development	RP23-354I18.1
epithelium development	99377	GO:0060429	epithelium development	Sall4
epithelium development	101706	GO:0060429	epithelium development	Numa1
epithelium development	102247	GO:0060429	epithelium development	Agpat6
epithelium development	102774	GO:0060429	epithelium development	Bbs4
epithelium development	103889	GO:0060429	epithelium development	Hoxb2
epithelium development	103889	GO:0060429	epithelium development	RP23-9G13.3
epithelium development	103946	GO:0060429	epithelium development	Br
epithelium development	104394	GO:0060429	epithelium development	E2f4
epithelium development	105782	GO:0060429	epithelium development	Scrib
epithelium development	106025	GO:0060429	epithelium development	Sharpin
epithelium development	107515	GO:0060429	epithelium development	Lgr4
epithelium development	107515	GO:0060429	epithelium development	RP23-431J22.1
epithelium development	107586	GO:0060429	epithelium development	Ovol2
epithelium development	107586	GO:0060429	epithelium development	RP23-73K21.4
epithelium development	109540	GO:0060429	epithelium development	Re
epithelium development	109620	GO:0060429	epithelium development	Dsp
epithelium development	109637	GO:0060429	epithelium development	Upk1a
epithelium development	110446	GO:0060429	epithelium development	Acat1
epithelium development	114249	GO:0060429	epithelium development	Npnt
epithelium development	170644	GO:0060429	epithelium development	Ubn1
epithelium development	192119	GO:0060429	epithelium development	Dicer1
epithelium development	207304	GO:0060429	epithelium development	Hectd1
epithelium development	216285	GO:0060429	epithelium development	Alx1
epithelium development	216527	GO:0060429	epithelium development	Ccm2
epithelium development	216527	GO:0060429	epithelium development	RP23-169J19.3
epithelium development	223828	GO:0060429	epithelium development	Pphln1
epithelium development	224912	GO:0060429	epithelium development	Crb3
epithelium development	225164	GO:0060429	epithelium development	Mib1
epithelium development	225631	GO:0060429	epithelium development	Onecut2
epithelium development	226352	GO:0060429	epithelium development	Epb4.1l5
epithelium development	229562	GO:0060429	epithelium development	Sprr4
epithelium development	229700	GO:0060429	epithelium development	Rbm15
epithelium development	230099	GO:0060429	epithelium development	Car9
epithelium development	230099	GO:0060429	epithelium development	RP23-195K8.9
epithelium development	230824	GO:0060429	epithelium development	Grhl3
epithelium development	230824	GO:0060429	epithelium development	RP23-321M9.2
epithelium development	231413	GO:0060429	epithelium development	Grsf1
epithelium development	231470	GO:0060429	epithelium development	Fras1
epithelium development	232906	GO:0060429	epithelium development	Arhgap35
epithelium development	233066	GO:0060429	epithelium development	Syne4
epithelium development	233752	GO:0060429	epithelium development	Insc
epithelium development	234366	GO:0060429	epithelium development	Gatad2a
epithelium development	235626	GO:0060429	epithelium development	Setd2
epithelium development	238057	GO:0060429	epithelium development	Gdf7
epithelium development	239122	GO:0060429	epithelium development	mCG_13852
epithelium development	239122	GO:0060429	epithelium development	Setdb2
epithelium development	239405	GO:0060429	epithelium development	Rspo2
epithelium development	242022	GO:0060429	epithelium development	Frem2
epithelium development	243905	GO:0060429	epithelium development	Zfp568
epithelium development	244058	GO:0060429	epithelium development	Rgma
epithelium development	244585	GO:0060429	epithelium development	Rpgrip1l
epithelium development	245866	GO:0060429	epithelium development	Ift52
epithelium development	245866	GO:0060429	epithelium development	RP23-335N12.4
epithelium development	269152	GO:0060429	epithelium development	Kif26b
epithelium development	269152	GO:0060429	epithelium development	mCG_144636
epithelium development	277939	GO:0060429	epithelium development	C2cd3
epithelium development	319757	GO:0060429	epithelium development	Smo
epithelium development	327826	GO:0060429	epithelium development	Frs2
epithelium development	331063	GO:0060429	epithelium development	Gsdmc2
epithelium development	353310	GO:0060429	epithelium development	Zfp703
epithelium development	387199	GO:0060429	epithelium development	Mir203
epithelium development	433016	GO:0060429	epithelium development	Gm5483
epithelium development	654470	GO:0060429	epithelium development	Tctn1
epithelium development	723884	GO:0060429	epithelium development	Mir7-2
epithelium development	723902	GO:0060429	epithelium development	Mir7-1
morphogenesis of an epithelium	11477	GO:0002009	morphogenesis of an epithelium	Acvr1
morphogenesis of an epithelium	11477	GO:0002009	morphogenesis of an epithelium	RP23-100B18.4
morphogenesis of an epithelium	11535	GO:0002009	morphogenesis of an epithelium	Adm
morphogenesis of an epithelium	11600	GO:0002009	morphogenesis of an epithelium	Angpt1
morphogenesis of an epithelium	11606	GO:0002009	morphogenesis of an epithelium	Agt
morphogenesis of an epithelium	11622	GO:0002009	morphogenesis of an epithelium	Ahr
morphogenesis of an epithelium	11668	GO:0002009	morphogenesis of an epithelium	Aldh1a1
morphogenesis of an epithelium	11783	GO:0002009	morphogenesis of an epithelium	Apaf1
morphogenesis of an epithelium	11835	GO:0002009	morphogenesis of an epithelium	Ar
morphogenesis of an epithelium	11835	GO:0002009	morphogenesis of an epithelium	RP23-405B8.1
morphogenesis of an epithelium	11839	GO:0002009	morphogenesis of an epithelium	Areg
morphogenesis of an epithelium	11994	GO:0002009	morphogenesis of an epithelium	Pcdh15
morphogenesis of an epithelium	12034	GO:0002009	morphogenesis of an epithelium	Phb2
morphogenesis of an epithelium	12042	GO:0002009	morphogenesis of an epithelium	Bcl10
morphogenesis of an epithelium	12043	GO:0002009	morphogenesis of an epithelium	Bcl2
morphogenesis of an epithelium	12156	GO:0002009	morphogenesis of an epithelium	Bmp2
morphogenesis of an epithelium	12156	GO:0002009	morphogenesis of an epithelium	RP23-384M14.3
morphogenesis of an epithelium	12159	GO:0002009	morphogenesis of an epithelium	Bmp4
morphogenesis of an epithelium	12159	GO:0002009	morphogenesis of an epithelium	RP23-87H19.2
morphogenesis of an epithelium	12162	GO:0002009	morphogenesis of an epithelium	Bmp7
morphogenesis of an epithelium	12162	GO:0002009	morphogenesis of an epithelium	RP23-188A4.1
morphogenesis of an epithelium	12165	GO:0002009	morphogenesis of an epithelium	Gdf2
morphogenesis of an epithelium	12234	GO:0002009	morphogenesis of an epithelium	Btrc
morphogenesis of an epithelium	12305	GO:0002009	morphogenesis of an epithelium	CR974483.1
morphogenesis of an epithelium	12305	GO:0002009	morphogenesis of an epithelium	Ddr1
morphogenesis of an epithelium	12349	GO:0002009	morphogenesis of an epithelium	Car2
morphogenesis of an epithelium	12370	GO:0002009	morphogenesis of an epithelium	Casp8
morphogenesis of an epithelium	12387	GO:0002009	morphogenesis of an epithelium	Ctnnb1
morphogenesis of an epithelium	12388	GO:0002009	morphogenesis of an epithelium	Ctnnd1
morphogenesis of an epithelium	12505	GO:0002009	morphogenesis of an epithelium	Cd44
morphogenesis of an epithelium	12505	GO:0002009	morphogenesis of an epithelium	RP23-203N8.3
morphogenesis of an epithelium	12614	GO:0002009	morphogenesis of an epithelium	Celsr1
morphogenesis of an epithelium	12627	GO:0002009	morphogenesis of an epithelium	Cfc1
morphogenesis of an epithelium	12631	GO:0002009	morphogenesis of an epithelium	Cfl1
morphogenesis of an epithelium	12675	GO:0002009	morphogenesis of an epithelium	Chuk
morphogenesis of an epithelium	12702	GO:0002009	morphogenesis of an epithelium	RP23-268N22.6
morphogenesis of an epithelium	12702	GO:0002009	morphogenesis of an epithelium	Socs3
morphogenesis of an epithelium	12705	GO:0002009	morphogenesis of an epithelium	Cited1
morphogenesis of an epithelium	12705	GO:0002009	morphogenesis of an epithelium	RP23-331B22.4
morphogenesis of an epithelium	12767	GO:0002009	morphogenesis of an epithelium	Cxcr4
morphogenesis of an epithelium	12808	GO:0002009	morphogenesis of an epithelium	Cobl
morphogenesis of an epithelium	12808	GO:0002009	morphogenesis of an epithelium	RP24-293E17.1
morphogenesis of an epithelium	12850	GO:0002009	morphogenesis of an epithelium	Coq7
morphogenesis of an epithelium	12970	GO:0002009	morphogenesis of an epithelium	Crygs
morphogenesis of an epithelium	12977	GO:0002009	morphogenesis of an epithelium	Csf1
morphogenesis of an epithelium	13036	GO:0002009	morphogenesis of an epithelium	Ctsh
morphogenesis of an epithelium	13123	GO:0002009	morphogenesis of an epithelium	Cyp7b1
morphogenesis of an epithelium	13138	GO:0002009	morphogenesis of an epithelium	Dag1
morphogenesis of an epithelium	13383	GO:0002009	morphogenesis of an epithelium	Dlg1
morphogenesis of an epithelium	13542	GO:0002009	morphogenesis of an epithelium	Dvl1
morphogenesis of an epithelium	13542	GO:0002009	morphogenesis of an epithelium	RP23-242K15.15-003
morphogenesis of an epithelium	13543	GO:0002009	morphogenesis of an epithelium	Dvl2
morphogenesis of an epithelium	13543	GO:0002009	morphogenesis of an epithelium	RP23-172M21.1
morphogenesis of an epithelium	13614	GO:0002009	morphogenesis of an epithelium	Edn1
morphogenesis of an epithelium	13617	GO:0002009	morphogenesis of an epithelium	Ednra
morphogenesis of an epithelium	13649	GO:0002009	morphogenesis of an epithelium	Egfr
morphogenesis of an epithelium	13649	GO:0002009	morphogenesis of an epithelium	RP23-295E4.1
morphogenesis of an epithelium	13800	GO:0002009	morphogenesis of an epithelium	Enah
morphogenesis of an epithelium	13805	GO:0002009	morphogenesis of an epithelium	Eng
morphogenesis of an epithelium	13805	GO:0002009	morphogenesis of an epithelium	RP23-17P12.4
morphogenesis of an epithelium	13982	GO:0002009	morphogenesis of an epithelium	Esr1
morphogenesis of an epithelium	13983	GO:0002009	morphogenesis of an epithelium	Esr2
morphogenesis of an epithelium	14036	GO:0002009	morphogenesis of an epithelium	exma
morphogenesis of an epithelium	14048	GO:0002009	morphogenesis of an epithelium	Eya1
morphogenesis of an epithelium	14106	GO:0002009	morphogenesis of an epithelium	Foxh1
morphogenesis of an epithelium	14155	GO:0002009	morphogenesis of an epithelium	Fem1b
morphogenesis of an epithelium	14165	GO:0002009	morphogenesis of an epithelium	Fgf10
morphogenesis of an epithelium	14173	GO:0002009	morphogenesis of an epithelium	DN-452A22.6
morphogenesis of an epithelium	14173	GO:0002009	morphogenesis of an epithelium	Fgf2
morphogenesis of an epithelium	14178	GO:0002009	morphogenesis of an epithelium	Fgf7
morphogenesis of an epithelium	14178	GO:0002009	morphogenesis of an epithelium	RP23-386I21.3
morphogenesis of an epithelium	14179	GO:0002009	morphogenesis of an epithelium	Fgf8
morphogenesis of an epithelium	14182	GO:0002009	morphogenesis of an epithelium	Fgfr1
morphogenesis of an epithelium	14183	GO:0002009	morphogenesis of an epithelium	Fgfr2
morphogenesis of an epithelium	14184	GO:0002009	morphogenesis of an epithelium	Fgfr3
morphogenesis of an epithelium	14234	GO:0002009	morphogenesis of an epithelium	Foxc2
morphogenesis of an epithelium	14237	GO:0002009	morphogenesis of an epithelium	Foxd4
morphogenesis of an epithelium	14238	GO:0002009	morphogenesis of an epithelium	Foxf2
morphogenesis of an epithelium	14238	GO:0002009	morphogenesis of an epithelium	RP23-467M8.1
morphogenesis of an epithelium	14239	GO:0002009	morphogenesis of an epithelium	Foxs1
morphogenesis of an epithelium	14239	GO:0002009	morphogenesis of an epithelium	RP23-414F8.3
morphogenesis of an epithelium	14254	GO:0002009	morphogenesis of an epithelium	Flt1
morphogenesis of an epithelium	14365	GO:0002009	morphogenesis of an epithelium	Fzd3
morphogenesis of an epithelium	14368	GO:0002009	morphogenesis of an epithelium	Fzd6
morphogenesis of an epithelium	14462	GO:0002009	morphogenesis of an epithelium	Gata3
morphogenesis of an epithelium	14462	GO:0002009	morphogenesis of an epithelium	RP23-276D17.1
morphogenesis of an epithelium	14463	GO:0002009	morphogenesis of an epithelium	Gata4
morphogenesis of an epithelium	14472	GO:0002009	morphogenesis of an epithelium	Gbx2
morphogenesis of an epithelium	14531	GO:0002009	morphogenesis of an epithelium	Gcm1
morphogenesis of an epithelium	14534	GO:0002009	morphogenesis of an epithelium	Kat2a
morphogenesis of an epithelium	14534	GO:0002009	morphogenesis of an epithelium	RP23-390D17.6
morphogenesis of an epithelium	14573	GO:0002009	morphogenesis of an epithelium	Gdnf
morphogenesis of an epithelium	14609	GO:0002009	morphogenesis of an epithelium	Gja1
morphogenesis of an epithelium	14633	GO:0002009	morphogenesis of an epithelium	Gli2
morphogenesis of an epithelium	14634	GO:0002009	morphogenesis of an epithelium	Gli3
morphogenesis of an epithelium	14674	GO:0002009	morphogenesis of an epithelium	Gna13
morphogenesis of an epithelium	14674	GO:0002009	morphogenesis of an epithelium	RP23-465A12.1
morphogenesis of an epithelium	14734	GO:0002009	morphogenesis of an epithelium	Gpc3
morphogenesis of an epithelium	14734	GO:0002009	morphogenesis of an epithelium	RP23-33P21.1
morphogenesis of an epithelium	14784	GO:0002009	morphogenesis of an epithelium	Grb2
morphogenesis of an epithelium	14784	GO:0002009	morphogenesis of an epithelium	RP23-28I4.1
morphogenesis of an epithelium	14815	GO:0002009	morphogenesis of an epithelium	Nr3c1
morphogenesis of an epithelium	15110	GO:0002009	morphogenesis of an epithelium	Hand1
morphogenesis of an epithelium	15110	GO:0002009	morphogenesis of an epithelium	RP23-268K22.4
morphogenesis of an epithelium	15111	GO:0002009	morphogenesis of an epithelium	Hand2
morphogenesis of an epithelium	15194	GO:0002009	morphogenesis of an epithelium	Htt
morphogenesis of an epithelium	15221	GO:0002009	morphogenesis of an epithelium	Foxd3
morphogenesis of an epithelium	15221	GO:0002009	morphogenesis of an epithelium	RP23-35D18.2
morphogenesis of an epithelium	15223	GO:0002009	morphogenesis of an epithelium	Foxj1
morphogenesis of an epithelium	15223	GO:0002009	morphogenesis of an epithelium	RP23-184G6.3
morphogenesis of an epithelium	15227	GO:0002009	morphogenesis of an epithelium	Foxf1
morphogenesis of an epithelium	15229	GO:0002009	morphogenesis of an epithelium	Foxd1
morphogenesis of an epithelium	15242	GO:0002009	morphogenesis of an epithelium	Hhex
morphogenesis of an epithelium	15245	GO:0002009	morphogenesis of an epithelium	Hhip
morphogenesis of an epithelium	15251	GO:0002009	morphogenesis of an epithelium	Hif1a
morphogenesis of an epithelium	15375	GO:0002009	morphogenesis of an epithelium	Foxa1
morphogenesis of an epithelium	15376	GO:0002009	morphogenesis of an epithelium	Foxa2
morphogenesis of an epithelium	15376	GO:0002009	morphogenesis of an epithelium	RP23-207P16.2
morphogenesis of an epithelium	15396	GO:0002009	morphogenesis of an epithelium	Hoxa11
morphogenesis of an epithelium	15398	GO:0002009	morphogenesis of an epithelium	Hoxa13
morphogenesis of an epithelium	15402	GO:0002009	morphogenesis of an epithelium	Hoxa5
morphogenesis of an epithelium	15408	GO:0002009	morphogenesis of an epithelium	Hoxb13
morphogenesis of an epithelium	15408	GO:0002009	morphogenesis of an epithelium	RP23-85A17.1
morphogenesis of an epithelium	15412	GO:0002009	morphogenesis of an epithelium	Hoxb4
morphogenesis of an epithelium	15412	GO:0002009	morphogenesis of an epithelium	RP23-9G13.1
morphogenesis of an epithelium	15431	GO:0002009	morphogenesis of an epithelium	Hoxd11
morphogenesis of an epithelium	15431	GO:0002009	morphogenesis of an epithelium	RP23-313J15.8
morphogenesis of an epithelium	15433	GO:0002009	morphogenesis of an epithelium	Hoxd13
morphogenesis of an epithelium	15433	GO:0002009	morphogenesis of an epithelium	RP23-313J15.6
morphogenesis of an epithelium	16000	GO:0002009	morphogenesis of an epithelium	Igf1
morphogenesis of an epithelium	16001	GO:0002009	morphogenesis of an epithelium	Igf1r
morphogenesis of an epithelium	16147	GO:0002009	morphogenesis of an epithelium	Ihh
morphogenesis of an epithelium	16153	GO:0002009	morphogenesis of an epithelium	AL513351.1
morphogenesis of an epithelium	16153	GO:0002009	morphogenesis of an epithelium	Il10
morphogenesis of an epithelium	16193	GO:0002009	morphogenesis of an epithelium	Il6
morphogenesis of an epithelium	16202	GO:0002009	morphogenesis of an epithelium	Ilk
morphogenesis of an epithelium	16371	GO:0002009	morphogenesis of an epithelium	Irx1
morphogenesis of an epithelium	16372	GO:0002009	morphogenesis of an epithelium	Irx2
morphogenesis of an epithelium	16373	GO:0002009	morphogenesis of an epithelium	Irx3
morphogenesis of an epithelium	16449	GO:0002009	morphogenesis of an epithelium	Jag1
morphogenesis of an epithelium	16449	GO:0002009	morphogenesis of an epithelium	RP23-173O12.3
morphogenesis of an epithelium	16450	GO:0002009	morphogenesis of an epithelium	Jag2
morphogenesis of an epithelium	16480	GO:0002009	morphogenesis of an epithelium	Jup
morphogenesis of an epithelium	16480	GO:0002009	morphogenesis of an epithelium	RP23-392I3.6
morphogenesis of an epithelium	16667	GO:0002009	morphogenesis of an epithelium	Krt17
morphogenesis of an epithelium	16667	GO:0002009	morphogenesis of an epithelium	RP23-217I3.9
morphogenesis of an epithelium	16687	GO:0002009	morphogenesis of an epithelium	Krt6a
morphogenesis of an epithelium	16688	GO:0002009	morphogenesis of an epithelium	Krt6b
morphogenesis of an epithelium	16772	GO:0002009	morphogenesis of an epithelium	Lama1
morphogenesis of an epithelium	16776	GO:0002009	morphogenesis of an epithelium	Lama5
morphogenesis of an epithelium	16776	GO:0002009	morphogenesis of an epithelium	RP23-16P3.3
morphogenesis of an epithelium	16814	GO:0002009	morphogenesis of an epithelium	Lbx1
morphogenesis of an epithelium	16842	GO:0002009	morphogenesis of an epithelium	Lef1
morphogenesis of an epithelium	16869	GO:0002009	morphogenesis of an epithelium	Lhx1
morphogenesis of an epithelium	16869	GO:0002009	morphogenesis of an epithelium	RP23-381C21.1
morphogenesis of an epithelium	16870	GO:0002009	morphogenesis of an epithelium	Lhx2
morphogenesis of an epithelium	16870	GO:0002009	morphogenesis of an epithelium	RP23-399K8.3
morphogenesis of an epithelium	16911	GO:0002009	morphogenesis of an epithelium	Lmo4
morphogenesis of an epithelium	16973	GO:0002009	morphogenesis of an epithelium	Lrp5
morphogenesis of an epithelium	16974	GO:0002009	morphogenesis of an epithelium	Lrp6
morphogenesis of an epithelium	17127	GO:0002009	morphogenesis of an epithelium	RP23-63E8.1
morphogenesis of an epithelium	17127	GO:0002009	morphogenesis of an epithelium	Smad3
morphogenesis of an epithelium	17128	GO:0002009	morphogenesis of an epithelium	Smad4
morphogenesis of an epithelium	17292	GO:0002009	morphogenesis of an epithelium	Mesp1
morphogenesis of an epithelium	17301	GO:0002009	morphogenesis of an epithelium	Foxd2
morphogenesis of an epithelium	17301	GO:0002009	morphogenesis of an epithelium	RP23-295C20.1
morphogenesis of an epithelium	17390	GO:0002009	morphogenesis of an epithelium	Mmp2
morphogenesis of an epithelium	17702	GO:0002009	morphogenesis of an epithelium	Msx2
morphogenesis of an epithelium	17869	GO:0002009	morphogenesis of an epithelium	Myc
morphogenesis of an epithelium	17979	GO:0002009	morphogenesis of an epithelium	Ncoa3
morphogenesis of an epithelium	17979	GO:0002009	morphogenesis of an epithelium	RP23-120P1.1
morphogenesis of an epithelium	18021	GO:0002009	morphogenesis of an epithelium	Nfatc3
morphogenesis of an epithelium	18089	GO:0002009	morphogenesis of an epithelium	Nkx2-3
morphogenesis of an epithelium	18091	GO:0002009	morphogenesis of an epithelium	Nkx2-5
morphogenesis of an epithelium	18095	GO:0002009	morphogenesis of an epithelium	Nkx3-1
morphogenesis of an epithelium	18119	GO:0002009	morphogenesis of an epithelium	Nodal
morphogenesis of an epithelium	18121	GO:0002009	morphogenesis of an epithelium	Nog
morphogenesis of an epithelium	18121	GO:0002009	morphogenesis of an epithelium	RP23-205A9.1
morphogenesis of an epithelium	18128	GO:0002009	morphogenesis of an epithelium	Notch1
morphogenesis of an epithelium	18128	GO:0002009	morphogenesis of an epithelium	RP23-306D20.12-001
morphogenesis of an epithelium	18129	GO:0002009	morphogenesis of an epithelium	Notch2
morphogenesis of an epithelium	18132	GO:0002009	morphogenesis of an epithelium	Notch4
morphogenesis of an epithelium	18132	GO:0002009	morphogenesis of an epithelium	RP23-24A13.10-001
morphogenesis of an epithelium	18141	GO:0002009	morphogenesis of an epithelium	Nup50
morphogenesis of an epithelium	18186	GO:0002009	morphogenesis of an epithelium	Nrp1
morphogenesis of an epithelium	18208	GO:0002009	morphogenesis of an epithelium	Ntn1
morphogenesis of an epithelium	18208	GO:0002009	morphogenesis of an epithelium	RP23-25D18.4
morphogenesis of an epithelium	18504	GO:0002009	morphogenesis of an epithelium	Pax2
morphogenesis of an epithelium	18505	GO:0002009	morphogenesis of an epithelium	Pax3
morphogenesis of an epithelium	18510	GO:0002009	morphogenesis of an epithelium	Pax8
morphogenesis of an epithelium	18510	GO:0002009	morphogenesis of an epithelium	RP23-218B17.4
morphogenesis of an epithelium	18514	GO:0002009	morphogenesis of an epithelium	Pbx1
morphogenesis of an epithelium	18530	GO:0002009	morphogenesis of an epithelium	Pcdh8
morphogenesis of an epithelium	18591	GO:0002009	morphogenesis of an epithelium	Pdgfb
morphogenesis of an epithelium	18609	GO:0002009	morphogenesis of an epithelium	Pdx1
morphogenesis of an epithelium	18612	GO:0002009	morphogenesis of an epithelium	Etv4
morphogenesis of an epithelium	18612	GO:0002009	morphogenesis of an epithelium	RP23-434F13.1
morphogenesis of an epithelium	18643	GO:0002009	morphogenesis of an epithelium	DN-183N8.15-001
morphogenesis of an epithelium	18643	GO:0002009	morphogenesis of an epithelium	Pfn1
morphogenesis of an epithelium	18654	GO:0002009	morphogenesis of an epithelium	Pgf
morphogenesis of an epithelium	18667	GO:0002009	morphogenesis of an epithelium	Pgr
morphogenesis of an epithelium	18741	GO:0002009	morphogenesis of an epithelium	Pitx2
morphogenesis of an epithelium	18844	GO:0002009	morphogenesis of an epithelium	Plxna1
morphogenesis of an epithelium	18854	GO:0002009	morphogenesis of an epithelium	Pml
morphogenesis of an epithelium	19014	GO:0002009	morphogenesis of an epithelium	Med1
morphogenesis of an epithelium	19014	GO:0002009	morphogenesis of an epithelium	RP23-333M1.1
morphogenesis of an epithelium	19058	GO:0002009	morphogenesis of an epithelium	Ppp3r1
morphogenesis of an epithelium	19058	GO:0002009	morphogenesis of an epithelium	RP23-32H19.1
morphogenesis of an epithelium	19164	GO:0002009	morphogenesis of an epithelium	Psen1
morphogenesis of an epithelium	19197	GO:0002009	morphogenesis of an epithelium	Pspn
morphogenesis of an epithelium	19206	GO:0002009	morphogenesis of an epithelium	Ptch1
morphogenesis of an epithelium	19227	GO:0002009	morphogenesis of an epithelium	Pthlh
morphogenesis of an epithelium	19227	GO:0002009	morphogenesis of an epithelium	RP24-249N9.4
morphogenesis of an epithelium	19378	GO:0002009	morphogenesis of an epithelium	Aldh1a2
morphogenesis of an epithelium	19411	GO:0002009	morphogenesis of an epithelium	Rarg
morphogenesis of an epithelium	19713	GO:0002009	morphogenesis of an epithelium	Ret
morphogenesis of an epithelium	19876	GO:0002009	morphogenesis of an epithelium	Robo1
morphogenesis of an epithelium	19878	GO:0002009	morphogenesis of an epithelium	Rock2
morphogenesis of an epithelium	20292	GO:0002009	morphogenesis of an epithelium	Ccl11
morphogenesis of an epithelium	20315	GO:0002009	morphogenesis of an epithelium	Cxcl12
morphogenesis of an epithelium	20319	GO:0002009	morphogenesis of an epithelium	Sfrp2
morphogenesis of an epithelium	20346	GO:0002009	morphogenesis of an epithelium	Sema3a
morphogenesis of an epithelium	20348	GO:0002009	morphogenesis of an epithelium	Sema3c
morphogenesis of an epithelium	20356	GO:0002009	morphogenesis of an epithelium	Sema5a
morphogenesis of an epithelium	20377	GO:0002009	morphogenesis of an epithelium	Sfrp1
morphogenesis of an epithelium	20378	GO:0002009	morphogenesis of an epithelium	Frzb
morphogenesis of an epithelium	20378	GO:0002009	morphogenesis of an epithelium	RP23-33L19.1
morphogenesis of an epithelium	20423	GO:0002009	morphogenesis of an epithelium	Shh
morphogenesis of an epithelium	20460	GO:0002009	morphogenesis of an epithelium	RP23-295C20.5
morphogenesis of an epithelium	20460	GO:0002009	morphogenesis of an epithelium	Stil
morphogenesis of an epithelium	20471	GO:0002009	morphogenesis of an epithelium	Six1
morphogenesis of an epithelium	20472	GO:0002009	morphogenesis of an epithelium	Six2
morphogenesis of an epithelium	20481	GO:0002009	morphogenesis of an epithelium	RP23-298E4.4
morphogenesis of an epithelium	20481	GO:0002009	morphogenesis of an epithelium	Ski
morphogenesis of an epithelium	20496	GO:0002009	morphogenesis of an epithelium	Slc12a2
morphogenesis of an epithelium	20563	GO:0002009	morphogenesis of an epithelium	Slit2
morphogenesis of an epithelium	20666	GO:0002009	morphogenesis of an epithelium	Sox11
morphogenesis of an epithelium	20671	GO:0002009	morphogenesis of an epithelium	Sox17
morphogenesis of an epithelium	20674	GO:0002009	morphogenesis of an epithelium	AL606746.1
morphogenesis of an epithelium	20674	GO:0002009	morphogenesis of an epithelium	Sox2
morphogenesis of an epithelium	20681	GO:0002009	morphogenesis of an epithelium	Sox8
morphogenesis of an epithelium	20682	GO:0002009	morphogenesis of an epithelium	RP23-36D5.1
morphogenesis of an epithelium	20682	GO:0002009	morphogenesis of an epithelium	Sox9
morphogenesis of an epithelium	20724	GO:0002009	morphogenesis of an epithelium	Serpinb5
morphogenesis of an epithelium	20732	GO:0002009	morphogenesis of an epithelium	RP23-46P4.3
morphogenesis of an epithelium	20732	GO:0002009	morphogenesis of an epithelium	Spint1
morphogenesis of an epithelium	20779	GO:0002009	morphogenesis of an epithelium	RP23-169M4.1
morphogenesis of an epithelium	20779	GO:0002009	morphogenesis of an epithelium	Src
morphogenesis of an epithelium	20807	GO:0002009	morphogenesis of an epithelium	Srf
morphogenesis of an epithelium	20850	GO:0002009	morphogenesis of an epithelium	RP23-279L23.4
morphogenesis of an epithelium	20850	GO:0002009	morphogenesis of an epithelium	Stat5a
morphogenesis of an epithelium	21380	GO:0002009	morphogenesis of an epithelium	Tbx1
morphogenesis of an epithelium	21386	GO:0002009	morphogenesis of an epithelium	Tbx3
morphogenesis of an epithelium	21387	GO:0002009	morphogenesis of an epithelium	RP23-36C4.1
morphogenesis of an epithelium	21387	GO:0002009	morphogenesis of an epithelium	Tbx4
morphogenesis of an epithelium	21388	GO:0002009	morphogenesis of an epithelium	Tbx5
morphogenesis of an epithelium	21410	GO:0002009	morphogenesis of an epithelium	Hnf1b
morphogenesis of an epithelium	21410	GO:0002009	morphogenesis of an epithelium	RP23-304H7.2
morphogenesis of an epithelium	21412	GO:0002009	morphogenesis of an epithelium	Tcf21
morphogenesis of an epithelium	21418	GO:0002009	morphogenesis of an epithelium	Tfap2a
morphogenesis of an epithelium	21420	GO:0002009	morphogenesis of an epithelium	RP23-228E2.9
morphogenesis of an epithelium	21420	GO:0002009	morphogenesis of an epithelium	Tfap2c
morphogenesis of an epithelium	21676	GO:0002009	morphogenesis of an epithelium	Tead1
morphogenesis of an epithelium	21677	GO:0002009	morphogenesis of an epithelium	Tead2
morphogenesis of an epithelium	21687	GO:0002009	morphogenesis of an epithelium	RP23-345A23.1
morphogenesis of an epithelium	21687	GO:0002009	morphogenesis of an epithelium	Tek
morphogenesis of an epithelium	21803	GO:0002009	morphogenesis of an epithelium	Tgfb1
morphogenesis of an epithelium	21804	GO:0002009	morphogenesis of an epithelium	Tgfb1i1
morphogenesis of an epithelium	21813	GO:0002009	morphogenesis of an epithelium	Tgfbr2
morphogenesis of an epithelium	21815	GO:0002009	morphogenesis of an epithelium	Tgif1
morphogenesis of an epithelium	21817	GO:0002009	morphogenesis of an epithelium	RP23-396G1.2
morphogenesis of an epithelium	21817	GO:0002009	morphogenesis of an epithelium	Tgm2
morphogenesis of an epithelium	21853	GO:0002009	morphogenesis of an epithelium	Timeless
morphogenesis of an epithelium	21869	GO:0002009	morphogenesis of an epithelium	Nkx2-1
morphogenesis of an epithelium	21923	GO:0002009	morphogenesis of an epithelium	RP24-144L11.1
morphogenesis of an epithelium	21923	GO:0002009	morphogenesis of an epithelium	Tnc
morphogenesis of an epithelium	22034	GO:0002009	morphogenesis of an epithelium	RP23-313G3.1
morphogenesis of an epithelium	22034	GO:0002009	morphogenesis of an epithelium	Traf6
morphogenesis of an epithelium	22061	GO:0002009	morphogenesis of an epithelium	Trp63
morphogenesis of an epithelium	22084	GO:0002009	morphogenesis of an epithelium	Tsc2
morphogenesis of an epithelium	22158	GO:0002009	morphogenesis of an epithelium	Tulp3
morphogenesis of an epithelium	22160	GO:0002009	morphogenesis of an epithelium	Twist1
morphogenesis of an epithelium	22323	GO:0002009	morphogenesis of an epithelium	Vasp
morphogenesis of an epithelium	22330	GO:0002009	morphogenesis of an epithelium	Vcl
morphogenesis of an epithelium	22337	GO:0002009	morphogenesis of an epithelium	Vdr
morphogenesis of an epithelium	22339	GO:0002009	morphogenesis of an epithelium	Vegfa
morphogenesis of an epithelium	22341	GO:0002009	morphogenesis of an epithelium	Vegfc
morphogenesis of an epithelium	22408	GO:0002009	morphogenesis of an epithelium	Wnt1
morphogenesis of an epithelium	22411	GO:0002009	morphogenesis of an epithelium	Wnt11
morphogenesis of an epithelium	22412	GO:0002009	morphogenesis of an epithelium	Wnt9b
morphogenesis of an epithelium	22416	GO:0002009	morphogenesis of an epithelium	RP23-378H5.2
morphogenesis of an epithelium	22416	GO:0002009	morphogenesis of an epithelium	Wnt3a
morphogenesis of an epithelium	22417	GO:0002009	morphogenesis of an epithelium	RP23-246F18.1
morphogenesis of an epithelium	22417	GO:0002009	morphogenesis of an epithelium	Wnt4
morphogenesis of an epithelium	22418	GO:0002009	morphogenesis of an epithelium	RP24-345B5.1
morphogenesis of an epithelium	22418	GO:0002009	morphogenesis of an epithelium	Wnt5a
morphogenesis of an epithelium	22419	GO:0002009	morphogenesis of an epithelium	Wnt5b
morphogenesis of an epithelium	22420	GO:0002009	morphogenesis of an epithelium	Wnt6
morphogenesis of an epithelium	22422	GO:0002009	morphogenesis of an epithelium	Wnt7b
morphogenesis of an epithelium	22431	GO:0002009	morphogenesis of an epithelium	RP23-232D1.2
morphogenesis of an epithelium	22431	GO:0002009	morphogenesis of an epithelium	Wt1
morphogenesis of an epithelium	22601	GO:0002009	morphogenesis of an epithelium	Yap1
morphogenesis of an epithelium	22772	GO:0002009	morphogenesis of an epithelium	Zic2
morphogenesis of an epithelium	22773	GO:0002009	morphogenesis of an epithelium	RP23-321F18.1
morphogenesis of an epithelium	22773	GO:0002009	morphogenesis of an epithelium	Zic3
morphogenesis of an epithelium	23892	GO:0002009	morphogenesis of an epithelium	Grem1
morphogenesis of an epithelium	23892	GO:0002009	morphogenesis of an epithelium	RP23-178K16.1
morphogenesis of an epithelium	23908	GO:0002009	morphogenesis of an epithelium	Hs2st1
morphogenesis of an epithelium	23967	GO:0002009	morphogenesis of an epithelium	Osr1
morphogenesis of an epithelium	24069	GO:0002009	morphogenesis of an epithelium	Sufu
morphogenesis of an epithelium	24136	GO:0002009	morphogenesis of an epithelium	RP23-457H10.1
morphogenesis of an epithelium	24136	GO:0002009	morphogenesis of an epithelium	Zeb2
morphogenesis of an epithelium	26409	GO:0002009	morphogenesis of an epithelium	Map3k7
morphogenesis of an epithelium	26409	GO:0002009	morphogenesis of an epithelium	RP23-447J12.1
morphogenesis of an epithelium	26927	GO:0002009	morphogenesis of an epithelium	Foxl2
morphogenesis of an epithelium	27205	GO:0002009	morphogenesis of an epithelium	Podxl
morphogenesis of an epithelium	27428	GO:0002009	morphogenesis of an epithelium	Shroom3
morphogenesis of an epithelium	30841	GO:0002009	morphogenesis of an epithelium	Kdm2b
morphogenesis of an epithelium	50768	GO:0002009	morphogenesis of an epithelium	Dlc1
morphogenesis of an epithelium	50768	GO:0002009	morphogenesis of an epithelium	mCG_13847
morphogenesis of an epithelium	50884	GO:0002009	morphogenesis of an epithelium	Nckap1
morphogenesis of an epithelium	50884	GO:0002009	morphogenesis of an epithelium	RP23-33L19.3
morphogenesis of an epithelium	54006	GO:0002009	morphogenesis of an epithelium	Deaf1
morphogenesis of an epithelium	54612	GO:0002009	morphogenesis of an epithelium	AL603804.1
morphogenesis of an epithelium	54612	GO:0002009	morphogenesis of an epithelium	Sfrp5
morphogenesis of an epithelium	56274	GO:0002009	morphogenesis of an epithelium	Stk3
morphogenesis of an epithelium	56334	GO:0002009	morphogenesis of an epithelium	Tmed2
morphogenesis of an epithelium	56847	GO:0002009	morphogenesis of an epithelium	Aldh1a3
morphogenesis of an epithelium	57246	GO:0002009	morphogenesis of an epithelium	Tbx20
morphogenesis of an epithelium	58198	GO:0002009	morphogenesis of an epithelium	Sall1
morphogenesis of an epithelium	58231	GO:0002009	morphogenesis of an epithelium	RP23-346D16.3
morphogenesis of an epithelium	58231	GO:0002009	morphogenesis of an epithelium	Stk4
morphogenesis of an epithelium	58234	GO:0002009	morphogenesis of an epithelium	Shank3
morphogenesis of an epithelium	64138	GO:0002009	morphogenesis of an epithelium	Ctsz
morphogenesis of an epithelium	64138	GO:0002009	morphogenesis of an epithelium	RP23-59M10.3
morphogenesis of an epithelium	64930	GO:0002009	morphogenesis of an epithelium	RP23-362N19.3
morphogenesis of an epithelium	64930	GO:0002009	morphogenesis of an epithelium	Tsc1
morphogenesis of an epithelium	65100	GO:0002009	morphogenesis of an epithelium	Zic5
morphogenesis of an epithelium	67087	GO:0002009	morphogenesis of an epithelium	Ctnnbip1
morphogenesis of an epithelium	67087	GO:0002009	morphogenesis of an epithelium	RP23-153G17.3
morphogenesis of an epithelium	67122	GO:0002009	morphogenesis of an epithelium	Nrarp
morphogenesis of an epithelium	67122	GO:0002009	morphogenesis of an epithelium	RP23-132N23.2
morphogenesis of an epithelium	67661	GO:0002009	morphogenesis of an epithelium	Ift172
morphogenesis of an epithelium	67784	GO:0002009	morphogenesis of an epithelium	Plxnd1
morphogenesis of an epithelium	68588	GO:0002009	morphogenesis of an epithelium	Cthrc1
morphogenesis of an epithelium	69718	GO:0002009	morphogenesis of an epithelium	Ipmk
morphogenesis of an epithelium	70300	GO:0002009	morphogenesis of an epithelium	Fuz
morphogenesis of an epithelium	71461	GO:0002009	morphogenesis of an epithelium	Ptk7
morphogenesis of an epithelium	72780	GO:0002009	morphogenesis of an epithelium	Rspo3
morphogenesis of an epithelium	73181	GO:0002009	morphogenesis of an epithelium	Nfatc4
morphogenesis of an epithelium	74143	GO:0002009	morphogenesis of an epithelium	Opa1
morphogenesis of an epithelium	74533	GO:0002009	morphogenesis of an epithelium	Gzf1
morphogenesis of an epithelium	74533	GO:0002009	morphogenesis of an epithelium	RP23-377E1.2
morphogenesis of an epithelium	76365	GO:0002009	morphogenesis of an epithelium	Tbx18
morphogenesis of an epithelium	79464	GO:0002009	morphogenesis of an epithelium	Lias
morphogenesis of an epithelium	81896	GO:0002009	morphogenesis of an epithelium	Ift122
morphogenesis of an epithelium	93840	GO:0002009	morphogenesis of an epithelium	Vangl2
morphogenesis of an epithelium	98711	GO:0002009	morphogenesis of an epithelium	Rdh10
morphogenesis of an epithelium	99377	GO:0002009	morphogenesis of an epithelium	RP23-354I18.1
morphogenesis of an epithelium	99377	GO:0002009	morphogenesis of an epithelium	Sall4
morphogenesis of an epithelium	102774	GO:0002009	morphogenesis of an epithelium	Bbs4
morphogenesis of an epithelium	103889	GO:0002009	morphogenesis of an epithelium	Hoxb2
morphogenesis of an epithelium	103889	GO:0002009	morphogenesis of an epithelium	RP23-9G13.3
morphogenesis of an epithelium	103946	GO:0002009	morphogenesis of an epithelium	Br
morphogenesis of an epithelium	105782	GO:0002009	morphogenesis of an epithelium	Scrib
morphogenesis of an epithelium	107515	GO:0002009	morphogenesis of an epithelium	Lgr4
morphogenesis of an epithelium	107515	GO:0002009	morphogenesis of an epithelium	RP23-431J22.1
morphogenesis of an epithelium	107586	GO:0002009	morphogenesis of an epithelium	Ovol2
morphogenesis of an epithelium	107586	GO:0002009	morphogenesis of an epithelium	RP23-73K21.4
morphogenesis of an epithelium	114249	GO:0002009	morphogenesis of an epithelium	Npnt
morphogenesis of an epithelium	207304	GO:0002009	morphogenesis of an epithelium	Hectd1
morphogenesis of an epithelium	216285	GO:0002009	morphogenesis of an epithelium	Alx1
morphogenesis of an epithelium	216527	GO:0002009	morphogenesis of an epithelium	Ccm2
morphogenesis of an epithelium	216527	GO:0002009	morphogenesis of an epithelium	RP23-169J19.3
morphogenesis of an epithelium	224912	GO:0002009	morphogenesis of an epithelium	Crb3
morphogenesis of an epithelium	225164	GO:0002009	morphogenesis of an epithelium	Mib1
morphogenesis of an epithelium	226352	GO:0002009	morphogenesis of an epithelium	Epb4.1l5
morphogenesis of an epithelium	229700	GO:0002009	morphogenesis of an epithelium	Rbm15
morphogenesis of an epithelium	230099	GO:0002009	morphogenesis of an epithelium	Car9
morphogenesis of an epithelium	230099	GO:0002009	morphogenesis of an epithelium	RP23-195K8.9
morphogenesis of an epithelium	230824	GO:0002009	morphogenesis of an epithelium	Grhl3
morphogenesis of an epithelium	230824	GO:0002009	morphogenesis of an epithelium	RP23-321M9.2
morphogenesis of an epithelium	231413	GO:0002009	morphogenesis of an epithelium	Grsf1
morphogenesis of an epithelium	231470	GO:0002009	morphogenesis of an epithelium	Fras1
morphogenesis of an epithelium	232906	GO:0002009	morphogenesis of an epithelium	Arhgap35
morphogenesis of an epithelium	233066	GO:0002009	morphogenesis of an epithelium	Syne4
morphogenesis of an epithelium	234366	GO:0002009	morphogenesis of an epithelium	Gatad2a
morphogenesis of an epithelium	235626	GO:0002009	morphogenesis of an epithelium	Setd2
morphogenesis of an epithelium	238057	GO:0002009	morphogenesis of an epithelium	Gdf7
morphogenesis of an epithelium	239122	GO:0002009	morphogenesis of an epithelium	mCG_13852
morphogenesis of an epithelium	239122	GO:0002009	morphogenesis of an epithelium	Setdb2
morphogenesis of an epithelium	239405	GO:0002009	morphogenesis of an epithelium	Rspo2
morphogenesis of an epithelium	242022	GO:0002009	morphogenesis of an epithelium	Frem2
morphogenesis of an epithelium	243905	GO:0002009	morphogenesis of an epithelium	Zfp568
morphogenesis of an epithelium	244058	GO:0002009	morphogenesis of an epithelium	Rgma
morphogenesis of an epithelium	245866	GO:0002009	morphogenesis of an epithelium	Ift52
morphogenesis of an epithelium	245866	GO:0002009	morphogenesis of an epithelium	RP23-335N12.4
morphogenesis of an epithelium	269152	GO:0002009	morphogenesis of an epithelium	Kif26b
morphogenesis of an epithelium	269152	GO:0002009	morphogenesis of an epithelium	mCG_144636
morphogenesis of an epithelium	277939	GO:0002009	morphogenesis of an epithelium	C2cd3
morphogenesis of an epithelium	327826	GO:0002009	morphogenesis of an epithelium	Frs2
morphogenesis of an epithelium	654470	GO:0002009	morphogenesis of an epithelium	Tctn1
pattern specification process	11308	GO:0007389	pattern specification process	Abi1
pattern specification process	11308	GO:0007389	pattern specification process	RP23-436J19.3
pattern specification process	11477	GO:0007389	pattern specification process	Acvr1
pattern specification process	11477	GO:0007389	pattern specification process	RP23-100B18.4
pattern specification process	11480	GO:0007389	pattern specification process	Acvr2a
pattern specification process	11480	GO:0007389	pattern specification process	RP23-139F8.3
pattern specification process	11481	GO:0007389	pattern specification process	Acvr2b
pattern specification process	11600	GO:0007389	pattern specification process	Angpt1
pattern specification process	11622	GO:0007389	pattern specification process	Ahr
pattern specification process	11694	GO:0007389	pattern specification process	Alx3
pattern specification process	11695	GO:0007389	pattern specification process	Alx4
pattern specification process	11695	GO:0007389	pattern specification process	RP23-358F6.1
pattern specification process	11789	GO:0007389	pattern specification process	Apc
pattern specification process	11819	GO:0007389	pattern specification process	Nr2f2
pattern specification process	11838	GO:0007389	pattern specification process	Arc
pattern specification process	11920	GO:0007389	pattern specification process	Atm
pattern specification process	12005	GO:0007389	pattern specification process	Axin1
pattern specification process	12006	GO:0007389	pattern specification process	Axin2
pattern specification process	12006	GO:0007389	pattern specification process	RP23-202G21.3
pattern specification process	12020	GO:0007389	pattern specification process	Nkx3-2
pattern specification process	12022	GO:0007389	pattern specification process	Barx1
pattern specification process	12151	GO:0007389	pattern specification process	Bmi1
pattern specification process	12151	GO:0007389	pattern specification process	RP23-396N6.2
pattern specification process	12156	GO:0007389	pattern specification process	Bmp2
pattern specification process	12156	GO:0007389	pattern specification process	RP23-384M14.3
pattern specification process	12159	GO:0007389	pattern specification process	Bmp4
pattern specification process	12159	GO:0007389	pattern specification process	RP23-87H19.2
pattern specification process	12160	GO:0007389	pattern specification process	Bmp5
pattern specification process	12162	GO:0007389	pattern specification process	Bmp7
pattern specification process	12162	GO:0007389	pattern specification process	RP23-188A4.1
pattern specification process	12165	GO:0007389	pattern specification process	Gdf2
pattern specification process	12166	GO:0007389	pattern specification process	Bmpr1a
pattern specification process	12167	GO:0007389	pattern specification process	Bmpr1b
pattern specification process	12168	GO:0007389	pattern specification process	Bmpr2
pattern specification process	12227	GO:0007389	pattern specification process	Btg2
pattern specification process	12387	GO:0007389	pattern specification process	Ctnnb1
pattern specification process	12590	GO:0007389	pattern specification process	Cdx1
pattern specification process	12591	GO:0007389	pattern specification process	Cdx2
pattern specification process	12592	GO:0007389	pattern specification process	Cdx4
pattern specification process	12592	GO:0007389	pattern specification process	RP23-11P22.2
pattern specification process	12614	GO:0007389	pattern specification process	Celsr1
pattern specification process	12622	GO:0007389	pattern specification process	Cer1
pattern specification process	12622	GO:0007389	pattern specification process	RP23-410K19.2
pattern specification process	12627	GO:0007389	pattern specification process	Cfc1
pattern specification process	12667	GO:0007389	pattern specification process	Chrd
pattern specification process	12667	GO:0007389	pattern specification process	RP23-148P12.2
pattern specification process	12705	GO:0007389	pattern specification process	Cited1
pattern specification process	12705	GO:0007389	pattern specification process	RP23-331B22.4
pattern specification process	12767	GO:0007389	pattern specification process	Cxcr4
pattern specification process	12929	GO:0007389	pattern specification process	Crkl
pattern specification process	13082	GO:0007389	pattern specification process	Cyp26a1
pattern specification process	13172	GO:0007389	pattern specification process	Dbx1
pattern specification process	13380	GO:0007389	pattern specification process	Dkk1
pattern specification process	13388	GO:0007389	pattern specification process	Dll1
pattern specification process	13389	GO:0007389	pattern specification process	Dll3
pattern specification process	13390	GO:0007389	pattern specification process	Dlx1
pattern specification process	13390	GO:0007389	pattern specification process	RP23-419H3.3
pattern specification process	13392	GO:0007389	pattern specification process	Dlx2
pattern specification process	13392	GO:0007389	pattern specification process	RP23-419H3.4
pattern specification process	13411	GO:0007389	pattern specification process	Dnah11
pattern specification process	13543	GO:0007389	pattern specification process	Dvl2
pattern specification process	13543	GO:0007389	pattern specification process	RP23-172M21.1
pattern specification process	13590	GO:0007389	pattern specification process	Lefty1
pattern specification process	13614	GO:0007389	pattern specification process	Edn1
pattern specification process	13617	GO:0007389	pattern specification process	Ednra
pattern specification process	13641	GO:0007389	pattern specification process	Efnb1
pattern specification process	13641	GO:0007389	pattern specification process	RP23-110A15.1
pattern specification process	13654	GO:0007389	pattern specification process	Egr2
pattern specification process	13796	GO:0007389	pattern specification process	Emx1
pattern specification process	13797	GO:0007389	pattern specification process	Emx2
pattern specification process	13798	GO:0007389	pattern specification process	En1
pattern specification process	13805	GO:0007389	pattern specification process	Eng
pattern specification process	13805	GO:0007389	pattern specification process	RP23-17P12.4
pattern specification process	14028	GO:0007389	pattern specification process	Evx1
pattern specification process	14048	GO:0007389	pattern specification process	Eya1
pattern specification process	14106	GO:0007389	pattern specification process	Foxh1
pattern specification process	14165	GO:0007389	pattern specification process	Fgf10
pattern specification process	14179	GO:0007389	pattern specification process	Fgf8
pattern specification process	14183	GO:0007389	pattern specification process	Fgfr2
pattern specification process	14232	GO:0007389	pattern specification process	Fkbp8
pattern specification process	14233	GO:0007389	pattern specification process	Foxi1
pattern specification process	14233	GO:0007389	pattern specification process	RP23-32J15.1
pattern specification process	14234	GO:0007389	pattern specification process	Foxc2
pattern specification process	14235	GO:0007389	pattern specification process	Foxm1
pattern specification process	14236	GO:0007389	pattern specification process	Foxn2
pattern specification process	14237	GO:0007389	pattern specification process	Foxd4
pattern specification process	14238	GO:0007389	pattern specification process	Foxf2
pattern specification process	14238	GO:0007389	pattern specification process	RP23-467M8.1
pattern specification process	14239	GO:0007389	pattern specification process	Foxs1
pattern specification process	14239	GO:0007389	pattern specification process	RP23-414F8.3
pattern specification process	14240	GO:0007389	pattern specification process	Foxb2
pattern specification process	14241	GO:0007389	pattern specification process	Foxl1
pattern specification process	14254	GO:0007389	pattern specification process	Flt1
pattern specification process	14296	GO:0007389	pattern specification process	Frat1
pattern specification process	14313	GO:0007389	pattern specification process	Fst
pattern specification process	14367	GO:0007389	pattern specification process	Fzd5
pattern specification process	14451	GO:0007389	pattern specification process	Gas1
pattern specification process	14463	GO:0007389	pattern specification process	Gata4
pattern specification process	14472	GO:0007389	pattern specification process	Gbx2
pattern specification process	14534	GO:0007389	pattern specification process	Kat2a
pattern specification process	14534	GO:0007389	pattern specification process	RP23-390D17.6
pattern specification process	14561	GO:0007389	pattern specification process	Gdf11
pattern specification process	14562	GO:0007389	pattern specification process	Gdf3
pattern specification process	14609	GO:0007389	pattern specification process	Gja1
pattern specification process	14632	GO:0007389	pattern specification process	Gli1
pattern specification process	14633	GO:0007389	pattern specification process	Gli2
pattern specification process	14634	GO:0007389	pattern specification process	Gli3
pattern specification process	14674	GO:0007389	pattern specification process	Gna13
pattern specification process	14674	GO:0007389	pattern specification process	RP23-465A12.1
pattern specification process	14734	GO:0007389	pattern specification process	Gpc3
pattern specification process	14734	GO:0007389	pattern specification process	RP23-33P21.1
pattern specification process	14836	GO:0007389	pattern specification process	Gsc
pattern specification process	14843	GO:0007389	pattern specification process	Gsx2
pattern specification process	14912	GO:0007389	pattern specification process	Nkx6-2
pattern specification process	15110	GO:0007389	pattern specification process	Hand1
pattern specification process	15110	GO:0007389	pattern specification process	RP23-268K22.4
pattern specification process	15111	GO:0007389	pattern specification process	Hand2
pattern specification process	15194	GO:0007389	pattern specification process	Htt
pattern specification process	15205	GO:0007389	pattern specification process	Hes1
pattern specification process	15207	GO:0007389	pattern specification process	Hes3
pattern specification process	15207	GO:0007389	pattern specification process	RP23-421E12.3
pattern specification process	15213	GO:0007389	pattern specification process	Hey1
pattern specification process	15214	GO:0007389	pattern specification process	Hey2
pattern specification process	15218	GO:0007389	pattern specification process	Foxn1
pattern specification process	15218	GO:0007389	pattern specification process	RP23-151A11.1
pattern specification process	15220	GO:0007389	pattern specification process	Foxq1
pattern specification process	15220	GO:0007389	pattern specification process	RP23-322J11.1
pattern specification process	15221	GO:0007389	pattern specification process	Foxd3
pattern specification process	15221	GO:0007389	pattern specification process	RP23-35D18.2
pattern specification process	15223	GO:0007389	pattern specification process	Foxj1
pattern specification process	15223	GO:0007389	pattern specification process	RP23-184G6.3
pattern specification process	15227	GO:0007389	pattern specification process	Foxf1
pattern specification process	15228	GO:0007389	pattern specification process	Foxg1
pattern specification process	15229	GO:0007389	pattern specification process	Foxd1
pattern specification process	15242	GO:0007389	pattern specification process	Hhex
pattern specification process	15245	GO:0007389	pattern specification process	Hhip
pattern specification process	15251	GO:0007389	pattern specification process	Hif1a
pattern specification process	15257	GO:0007389	pattern specification process	DN-252N9.6
pattern specification process	15257	GO:0007389	pattern specification process	Hipk1
pattern specification process	15258	GO:0007389	pattern specification process	Hipk2
pattern specification process	15285	GO:0007389	pattern specification process	Mnx1
pattern specification process	15375	GO:0007389	pattern specification process	Foxa1
pattern specification process	15376	GO:0007389	pattern specification process	Foxa2
pattern specification process	15376	GO:0007389	pattern specification process	RP23-207P16.2
pattern specification process	15377	GO:0007389	pattern specification process	Foxa3
pattern specification process	15394	GO:0007389	pattern specification process	Hoxa1
pattern specification process	15395	GO:0007389	pattern specification process	Hoxa10
pattern specification process	15396	GO:0007389	pattern specification process	Hoxa11
pattern specification process	15399	GO:0007389	pattern specification process	Hoxa2
pattern specification process	15400	GO:0007389	pattern specification process	Hoxa3
pattern specification process	15401	GO:0007389	pattern specification process	Hoxa4
pattern specification process	15402	GO:0007389	pattern specification process	Hoxa5
pattern specification process	15403	GO:0007389	pattern specification process	Hoxa6
pattern specification process	15404	GO:0007389	pattern specification process	Hoxa7
pattern specification process	15405	GO:0007389	pattern specification process	Hoxa9
pattern specification process	15407	GO:0007389	pattern specification process	Hoxb1
pattern specification process	15407	GO:0007389	pattern specification process	RP23-9G13.5
pattern specification process	15410	GO:0007389	pattern specification process	Hoxb3
pattern specification process	15410	GO:0007389	pattern specification process	RP23-9G13.2
pattern specification process	15412	GO:0007389	pattern specification process	Hoxb4
pattern specification process	15412	GO:0007389	pattern specification process	RP23-9G13.1
pattern specification process	15413	GO:0007389	pattern specification process	Hoxb5
pattern specification process	15413	GO:0007389	pattern specification process	RP23-85A17.10-001
pattern specification process	15414	GO:0007389	pattern specification process	Hoxb6
pattern specification process	15414	GO:0007389	pattern specification process	RP23-85A17.9
pattern specification process	15415	GO:0007389	pattern specification process	Hoxb7
pattern specification process	15415	GO:0007389	pattern specification process	RP23-85A17.7
pattern specification process	15416	GO:0007389	pattern specification process	Hoxb8
pattern specification process	15416	GO:0007389	pattern specification process	RP23-85A17.6
pattern specification process	15417	GO:0007389	pattern specification process	Hoxb9
pattern specification process	15417	GO:0007389	pattern specification process	RP23-85A17.5
pattern specification process	15422	GO:0007389	pattern specification process	Hoxc13
pattern specification process	15423	GO:0007389	pattern specification process	Hoxc4
pattern specification process	15424	GO:0007389	pattern specification process	Hoxc5
pattern specification process	15425	GO:0007389	pattern specification process	Hoxc6
pattern specification process	15426	GO:0007389	pattern specification process	Hoxc8
pattern specification process	15427	GO:0007389	pattern specification process	Hoxc9
pattern specification process	15430	GO:0007389	pattern specification process	Hoxd10
pattern specification process	15430	GO:0007389	pattern specification process	RP23-313J15.9
pattern specification process	15431	GO:0007389	pattern specification process	Hoxd11
pattern specification process	15431	GO:0007389	pattern specification process	RP23-313J15.8
pattern specification process	15432	GO:0007389	pattern specification process	Hoxd12
pattern specification process	15432	GO:0007389	pattern specification process	RP23-313J15.7
pattern specification process	15433	GO:0007389	pattern specification process	Hoxd13
pattern specification process	15433	GO:0007389	pattern specification process	RP23-313J15.6
pattern specification process	15434	GO:0007389	pattern specification process	Hoxd3
pattern specification process	15434	GO:0007389	pattern specification process	RP23-190O13.1
pattern specification process	15436	GO:0007389	pattern specification process	Hoxd4
pattern specification process	15437	GO:0007389	pattern specification process	Hoxd8
pattern specification process	15437	GO:0007389	pattern specification process	RP23-313J15.12-002
pattern specification process	15438	GO:0007389	pattern specification process	Hoxd9
pattern specification process	15438	GO:0007389	pattern specification process	RP23-313J15.10-001
pattern specification process	16147	GO:0007389	pattern specification process	Ihh
pattern specification process	16348	GO:0007389	pattern specification process	Invs
pattern specification process	16348	GO:0007389	pattern specification process	RP24-558L14.1
pattern specification process	16371	GO:0007389	pattern specification process	Irx1
pattern specification process	16372	GO:0007389	pattern specification process	Irx2
pattern specification process	16373	GO:0007389	pattern specification process	Irx3
pattern specification process	16568	GO:0007389	pattern specification process	Kif3a
pattern specification process	16568	GO:0007389	pattern specification process	RP23-188H3.1
pattern specification process	16658	GO:0007389	pattern specification process	Mafb
pattern specification process	16658	GO:0007389	pattern specification process	RP23-333A18.1
pattern specification process	16814	GO:0007389	pattern specification process	Lbx1
pattern specification process	16825	GO:0007389	pattern specification process	Ldb1
pattern specification process	16842	GO:0007389	pattern specification process	Lef1
pattern specification process	16848	GO:0007389	pattern specification process	Lfng
pattern specification process	16869	GO:0007389	pattern specification process	Lhx1
pattern specification process	16869	GO:0007389	pattern specification process	RP23-381C21.1
pattern specification process	16870	GO:0007389	pattern specification process	Lhx2
pattern specification process	16870	GO:0007389	pattern specification process	RP23-399K8.3
pattern specification process	16871	GO:0007389	pattern specification process	Lhx3
pattern specification process	16871	GO:0007389	pattern specification process	RP23-297I16.2
pattern specification process	16917	GO:0007389	pattern specification process	Lmx1b
pattern specification process	16917	GO:0007389	pattern specification process	RP23-65G6.3
pattern specification process	16973	GO:0007389	pattern specification process	Lrp5
pattern specification process	16974	GO:0007389	pattern specification process	Lrp6
pattern specification process	17125	GO:0007389	pattern specification process	Smad1
pattern specification process	17126	GO:0007389	pattern specification process	Smad2
pattern specification process	17127	GO:0007389	pattern specification process	RP23-63E8.1
pattern specification process	17127	GO:0007389	pattern specification process	Smad3
pattern specification process	17128	GO:0007389	pattern specification process	Smad4
pattern specification process	17129	GO:0007389	pattern specification process	Smad5
pattern specification process	17130	GO:0007389	pattern specification process	Smad6
pattern specification process	17172	GO:0007389	pattern specification process	Ascl1
pattern specification process	17240	GO:0007389	pattern specification process	Mdfi
pattern specification process	17285	GO:0007389	pattern specification process	Meox1
pattern specification process	17285	GO:0007389	pattern specification process	RP23-434F13.2
pattern specification process	17286	GO:0007389	pattern specification process	Meox2
pattern specification process	17292	GO:0007389	pattern specification process	Mesp1
pattern specification process	17293	GO:0007389	pattern specification process	Mesp2
pattern specification process	17300	GO:0007389	pattern specification process	Foxc1
pattern specification process	17300	GO:0007389	pattern specification process	RP23-459H16.1
pattern specification process	17301	GO:0007389	pattern specification process	Foxd2
pattern specification process	17301	GO:0007389	pattern specification process	RP23-295C20.1
pattern specification process	17305	GO:0007389	pattern specification process	AL591946.1
pattern specification process	17305	GO:0007389	pattern specification process	Mfng
pattern specification process	17425	GO:0007389	pattern specification process	Foxk1
pattern specification process	17684	GO:0007389	pattern specification process	Cited2
pattern specification process	17701	GO:0007389	pattern specification process	Msx1
pattern specification process	17702	GO:0007389	pattern specification process	Msx2
pattern specification process	17877	GO:0007389	pattern specification process	Myf5
pattern specification process	17878	GO:0007389	pattern specification process	Myf6
pattern specification process	18012	GO:0007389	pattern specification process	Neurod1
pattern specification process	18012	GO:0007389	pattern specification process	RP23-387G11.1
pattern specification process	18021	GO:0007389	pattern specification process	Nfatc3
pattern specification process	18088	GO:0007389	pattern specification process	Nkx2-2
pattern specification process	18088	GO:0007389	pattern specification process	RP23-236O6.4
pattern specification process	18091	GO:0007389	pattern specification process	Nkx2-5
pattern specification process	18095	GO:0007389	pattern specification process	Nkx3-1
pattern specification process	18096	GO:0007389	pattern specification process	Nkx6-1
pattern specification process	18119	GO:0007389	pattern specification process	Nodal
pattern specification process	18121	GO:0007389	pattern specification process	Nog
pattern specification process	18121	GO:0007389	pattern specification process	RP23-205A9.1
pattern specification process	18128	GO:0007389	pattern specification process	Notch1
pattern specification process	18128	GO:0007389	pattern specification process	RP23-306D20.12-001
pattern specification process	18129	GO:0007389	pattern specification process	Notch2
pattern specification process	18132	GO:0007389	pattern specification process	Notch4
pattern specification process	18132	GO:0007389	pattern specification process	RP23-24A13.10-001
pattern specification process	18183	GO:0007389	pattern specification process	Nrg3
pattern specification process	18186	GO:0007389	pattern specification process	Nrp1
pattern specification process	18423	GO:0007389	pattern specification process	Otx1
pattern specification process	18423	GO:0007389	pattern specification process	RP23-51G7.1
pattern specification process	18424	GO:0007389	pattern specification process	Otx2
pattern specification process	18503	GO:0007389	pattern specification process	Pax1
pattern specification process	18503	GO:0007389	pattern specification process	RP23-191L7.5
pattern specification process	18504	GO:0007389	pattern specification process	Pax2
pattern specification process	18505	GO:0007389	pattern specification process	Pax3
pattern specification process	18508	GO:0007389	pattern specification process	Pax6
pattern specification process	18508	GO:0007389	pattern specification process	RP23-431C3.1
pattern specification process	18509	GO:0007389	pattern specification process	Pax7
pattern specification process	18509	GO:0007389	pattern specification process	RP23-334I5.3
pattern specification process	18510	GO:0007389	pattern specification process	Pax8
pattern specification process	18510	GO:0007389	pattern specification process	RP23-218B17.4
pattern specification process	18514	GO:0007389	pattern specification process	Pbx1
pattern specification process	18515	GO:0007389	pattern specification process	Pbx2
pattern specification process	18530	GO:0007389	pattern specification process	Pcdh8
pattern specification process	18552	GO:0007389	pattern specification process	Pcsk5
pattern specification process	18553	GO:0007389	pattern specification process	Pcsk6
pattern specification process	18741	GO:0007389	pattern specification process	Pitx2
pattern specification process	18764	GO:0007389	pattern specification process	Pkd2
pattern specification process	18845	GO:0007389	pattern specification process	Plxna2
pattern specification process	19058	GO:0007389	pattern specification process	Ppp3r1
pattern specification process	19058	GO:0007389	pattern specification process	RP23-32H19.1
pattern specification process	19090	GO:0007389	pattern specification process	Prkdc
pattern specification process	19127	GO:0007389	pattern specification process	Prop1
pattern specification process	19127	GO:0007389	pattern specification process	RP23-292E3.9
pattern specification process	19164	GO:0007389	pattern specification process	Psen1
pattern specification process	19165	GO:0007389	pattern specification process	Psen2
pattern specification process	19206	GO:0007389	pattern specification process	Ptch1
pattern specification process	19335	GO:0007389	pattern specification process	Rab23
pattern specification process	19378	GO:0007389	pattern specification process	Aldh1a2
pattern specification process	19411	GO:0007389	pattern specification process	Rarg
pattern specification process	19434	GO:0007389	pattern specification process	Rax
pattern specification process	19699	GO:0007389	pattern specification process	Reln
pattern specification process	19719	GO:0007389	pattern specification process	Rfng
pattern specification process	19719	GO:0007389	pattern specification process	RP23-99M13.3
pattern specification process	19726	GO:0007389	pattern specification process	Rfx3
pattern specification process	19763	GO:0007389	pattern specification process	Ring1
pattern specification process	19821	GO:0007389	pattern specification process	Rnf2
pattern specification process	20315	GO:0007389	pattern specification process	Cxcl12
pattern specification process	20319	GO:0007389	pattern specification process	Sfrp2
pattern specification process	20348	GO:0007389	pattern specification process	Sema3c
pattern specification process	20356	GO:0007389	pattern specification process	Sema5a
pattern specification process	20371	GO:0007389	pattern specification process	Foxp3
pattern specification process	20371	GO:0007389	pattern specification process	RP23-54C14.1
pattern specification process	20377	GO:0007389	pattern specification process	Sfrp1
pattern specification process	20423	GO:0007389	pattern specification process	Shh
pattern specification process	20460	GO:0007389	pattern specification process	RP23-295C20.5
pattern specification process	20460	GO:0007389	pattern specification process	Stil
pattern specification process	20465	GO:0007389	pattern specification process	Sim2
pattern specification process	20471	GO:0007389	pattern specification process	Six1
pattern specification process	20473	GO:0007389	pattern specification process	Six3
pattern specification process	20481	GO:0007389	pattern specification process	RP23-298E4.4
pattern specification process	20481	GO:0007389	pattern specification process	Ski
[truncated: 937 more rows]
