# Supplementary material for: Ependymal cells-CSF flow regulates stress-induced depression
Source: Mol Psychiatry. 2021 Jul 7;26(12):7308–15. doi: 10.1038/s41380-021-01202-1 (PMC8873010; doi:10.1038/s41380-021-01202-1)
Supplement: Supplementary file 6 — Supplementary Table S5 [file 41380_2021_1202_MOESM6_ESM.xlsx]

## Sheet: Sheet1
Supplementary Table S5. p11-interecting PCP genes
Symbol	Description	entrezID	transcriptID	chrom	geneLength
p11	S100 calcium binding protein A10 (calpactin) (S100a10)	20194	uc008qfk.1	chr3	9530
FOXJ1	Forkhead box J1 (Foxj1)	15223	uc007mkw.1	chr11	5688
RFX3	Regulatory factor X, 3 (influences HLA class II expression) (Rfx3)	19726	uc008hcb.2	chr19	249447
VANGL1	Vang-like 1 (van gogh, Drosophila) (Vangl1)	229658	uc008qrs.3	chr3	48795
VANGL2	Vang-like 2 (van gogh, Drosophila) (Vangl2)	93840	uc007dpi.1	chr1	23676
DVL1	Dishevelled, dsh homolog 1 (Drosophila) (Dvl1)	13542	uc012dra.2	chr4	11988
DVL2	Dishevelled 2, dsh homolog (Drosophila) (Dvl2)	13543	uc007jtn.1	chr11	11677
DVL3	Dishevelled 3, dsh homolog (Drosophila) (Dvl3)	13544	uc007ypx.1	chr16	15458
CELSR1	Cadherin, EGF LAG seven-pass G-type receptor 1 (flamingo homolog, Drosophila) (Celsr1)	12614	uc007xdt.1	chr15	135021
CELSR2	Cadherin, EGF LAG seven-pass G-type receptor 2 (flamingo homolog, Drosophila) (Celsr2)	53883	uc008qyx.1	chr3	24648
CELSR3	Cadherin, EGF LAG seven-pass G-type receptor 3 (flamingo homolog, Drosophila) (Celsr3)	107934	uc009rrb.1	chr9	26651
FZD3	Frizzled homolog 3 (Drosophila) (Fzd3)	14365	uc007ujb.2	chr14	70024
PRICKLE1	Prickle homolog 1 (Drosophila) (Prickle1)	106042	uc007xjb.1	chr15	96779
ULK4	Unc-51-like kinase 4 (Ulk4)	209012	uc012hco.1	chr9	312720
TUBB4A	Tubulin, beta 4A class IVA (Tubb4a)	22153	uc008dea.1	chr17	7718
SPAG6	Sperm associated antigen 6 (Spag6)	50525	uc007yjb.2	chr16	76349
RSPH9	Radial spoke head 9 homolog (Chlamydomonas) (Rsph9)	75564	uc008crt.1	chr17	14923
RSPH10B	SubName: Full=Protein Rsph10b ; Flags: Fragment;	n/a	uc009ald.1	chr5	13366
KATNB1	Katanin p80 (WD40-containing) subunit B 1 (Katnb1)	74187	uc009mxt.1	chr8	18675
ASAP1	ArfGAP with SH3 domain, ankyrin repeat and PH domain1 (Asap1)	13196	uc007vzk.2	chr15	296081
PTPN23	Protein tyrosine phosphatase, non-receptor type 23 (Ptpn23)	104831	uc009rty.1	chr9	23123
POC5	POC5 centriolar protein homolog (Chlamydomonas) (Poc5)	67463	uc007rmw.2	chr13	27295
CCDC78	Coiled-coil domain containing 78 (Ccdc78)	381077	uc012ank.1	chr17	3935
PLK4	Polo-like kinase 4 (Plk4)	20873	uc012cpb.1	chr3	16934
KIF5A	Kinesin family member 5A (Kif5a)	16572	uc007his.2	chr10	37670
DNAH9	Dynein, axonemal, heavy chain 9 (Dnah9)	237806	uc007jlg.1	chr11	337229
DNAH10	Dynein, axonemal, heavy chain 10 (Dnah10)	56087	uc008zqp.2	chr5	109225
TTLL6	Tubulin tyrosine ligase-like family, member 6 (Ttll6)	237930	uc011ydd.1	chr11	31668
ODF1	Outer dense fiber of sperm tails 2-like (Odf2l)	52184	uc008rqk.2	chr3	35328
LGALS3BP	Lectin, galactoside-binding, soluble, 3 binding protein (Lgals3bp)	19039	uc007moz.1	chr11	9181
DRC1	Dynein regulatory complex subunit 1 (Drc1)	381738	uc029vgu.1	chr5	25047
HDAC1	Histone deacetylase 1 (Hdac1)	433759	uc008uxg.1	chr4	26544
SIN3B	Transcriptional regulator, SIN3B (yeast) (Sin3b)	20467	uc009mgq.4	chr8	34935
SAP30	Sin3 associated polypeptide (Sap30)	60406	uc009lsu.2	chr8	5160
FOXO1	Forkhead box O1 (Foxo1)	56458	uc008pei.2	chr3	81774
FOXO4	Forkhead box O4 (Foxo4)	54601	uc009twz.2	chrX	6347
NFKB1	Nuclear factor of kappa light polypeptide gene enhancer in B cells 1, p105 (Nfkb1)	18033	uc008rlx.1	chr3	106894
NFKB2	Nuclear factor of kappa light polypeptide gene enhancer in B cells 2, p49/p100 (Nfkb2)	18034	uc008hsu.2	chr19	7650
E2F4	E2F transcription factor 4 (E2f4)	104394	uc009ncl.1	chr8	7709
WNT2B	Wingless-type MMTV integration site family, member 2B (Wnt2b)	22414	uc008qut.1	chr3	16906
WNT9A	Wingless-type MMTV integration site family, member 9A (Wnt9a)	216795	uc007jdq.1	chr11	26624
