# Supplementary material for: Ependymal cells-CSF flow regulates stress-induced depression
Source: Mol Psychiatry. 2021 Jul 7;26(12):7308–15. doi: 10.1038/s41380-021-01202-1 (PMC8873010; doi:10.1038/s41380-021-01202-1)
Supplement: Supplementary file 7 — Supplementary Table S6 [file 41380_2021_1202_MOESM7_ESM.xlsx]

## Sheet: Sheet1
Supplementary Table S6. Datasets used to build the network
Dataset	Dataset description
GDS3268	Analysis of inflamed and un-inflamed colon epithelial biopsies of 67 ulcerative colitis (UC) patients from different anatomical locations of the gastrointestinal (GI) tract. Results provide insight into the regional variation of gene expression in UC patients and the pathogenesis of UC.
GDS3795	Analysis of bone marrow CD34+ hematopoietic stem cells of myelodysplastic syndrome (MDS) patients. MDS is a group of clonal hematopoietic stem cell malignancies characterized by ineffective hematopoiesis. Results provide insight into the molecular pathogenesis of MDS.
GDS4206	Analysis of WBCs from pediatric B cell precursor (BCP) acute lymphoblastic leukemia (ALL) patients with early, late, or no relapse. For patients with relapsed BCP-ALL, early relapses fare worse than later relapses. Results provide insight into the molecular basis of early relapses in BCP-ALL.
GDS2771	Analysis of large airway epithelial cells from cigarette smokers without cancer, with cancer, and with suspect lung cancer. Results provide insight into the feasibility of using gene expression to detect early stage lung cancer in smokers.
GDS3929	Analysis of peripheral blood leukocytes and placenta of pregnant smokers. Umbilical cord blood leukocytes of their newborns also examined. Maternal smoking has a negative effect on all stages of pregnancy. Results provide insight into molecular mechanisms underlying tobacco smoke-related defects.
GDS4602	Analysis of skin punch biopsies from lesional skin (involved sample) and non-lesional skin (uninvolved sample) from each psoriatic patient. Psoriasis is an immune-mediated, inflammatory and hyperproliferative disease of skin and joints. Results provide insight into the molecular basis of psoriasis.
GDS1962	Analysis of gliomas of different grades. Stem cell factor (SCF) is overexpressed by glioma cells but its role in gliomagenesis has been unclear. Results identify a positive correlation of SCF expression with increasing glioma grade which supports a role for SCF in tumor angiogenesis in the brain.
GDS4296	Analysis of cell lines from 9 different cancer tissue of origin types (Breast, Central Nervous System, Colon, Leukemia, Melanoma, Non-Small Cell Lung, Ovarian, Prostate, and Renal) from the NCI-60 panel. Results provide insight into molecular mechanisms underlying the various cancer types.
GDS531	Comparison of gene expression in bone marrow plasma cells of multiple myeloma patients with and without bone lesions. Osteolytic lesions increase in multiple myeloma patients.
GDS2545	Analysis of metastatic prostate tumors and primary prostate tumors. Normal tissue adjacent to the tumor and normal donor tissue also examined. Metastasis reflects the most adverse clinical outcome. Results provide insight into the molecular mechanisms underlying the metastatic process.
GDS968	Analysis of UV and IR irradiated lymphoblastoid cell lines derived from the peripheral blood of patients with acute radiation toxicity. Samples taken 2 months after the completion of radiation therapy. Results provide insight into the role of the response to DNA damage in radiation toxicity.
GDS4600	Analysis of 85 paired lesional and non-lesional samples from moderate-to-severe psoriasis patients at baseline without active psoriasis therapy. Results provide insight into the molecular mechanisms underlying psoriasis.
GDS4238	Analysis of HBECs treated with IFNβ, wild-type H1N1 influenza (PR8), mutant ΔNS1 virus (PR8 with a deleted NS1 gene), viral RNA (purified directly from PR8), up to 18 hr post-treatment. Results provide insight into the molecular mechanisms mediating influenza-host interactions in H1N1 infection.
GDS2546	Analysis of metastatic prostate tumors and primary prostate tumors. Normal tissue adjacent to the tumor and normal donor tissue also examined. Metastasis reflects the most adverse clinical outcome. Results provide insight into the molecular mechanisms underlying the metastatic process.
GDS1048	Expression profiling of lymphoblastoid cell lines from 15 CEPH/Utah families. Cell lines from 3 generations examined. Results provide insight into the heritability of gene expression traits in segregating human populations.
GDS4228	Analysis of PBMCs, muscle, adipose tissue from human immunodeficiency virus (HIV)-positive adults receiving nucleoside reverse transcriptase inhibitor (NRTI)-based ART. Results provide insight into molecular mechanisms underlying the divergent effects of HIV infection and ART on mitochondria in fat.
GDS2547	Analysis of metastatic prostate tumors and primary prostate tumors. Normal tissue adjacent to the tumor and normal donor tissue also examined. Metastasis reflects the most adverse clinical outcome. Results provide insight into the molecular mechanisms underlying the metastatic process.
GDS4971	Analysis of whole blood samples from survivors and non-survivors of sepsis for up to 5 days after their admission to the intensive care unit. Results provide insight into the molecular basis of the immune dysfunction resulting from sepsis.
GDS3312	Analysis of mononuclear cells from bone marrow or peripheral blood from a training set of 163 adult patients with cytogenetically normal acute myeloid leukemia (CN-AML). Patients with CN-AML show heterogeneous treatment outcomes. Results provide insight into a prognostic gene signature for CN-AML.
GDS3308	Analysis of mononuclear cells from bone marrow or peripheral blood from a training set of 163 adult patients with cytogenetically normal acute myeloid leukemia (CN-AML). Patients with CN-AML show heterogeneous treatment outcomes. Results provide insight into a prognostic gene signature for CN-AML.
GDS3952	Analysis of PBMCs from breast cancer patients, patients with benign breast abnormalities, healthy individuals, and patients with other types of cancer (GI, brain). These results, together with results from a murine breast cancer model, provide insight into developing a human breast tumor predictor.
GDS596	Gene atlas of human protein-encoding transcriptome. Examined gene expression profiles from 79 physiologically normal tissues obtained from various sources.
GDS3017	Analysis of cervical cancer biopsy samples from patients receiving radiotherapy alone or radiotherapy plus concomitant chemotherapy with cisplatin (CRT). Results provide insight into the molecular mechanisms underlying the therapeutic response to CRT.
GDS4278	Analysis of mononuclear cells from bone marrow of untreated AML patients with CCAAT/enhancer binding protein alpha double mutation (CEBPAdm) or single mutation (CEBPAsm). Favorable outcome is observed in AML patients with CEBPAdm. Results provide insight into molecular basis of AML classification.
GDS4267	Analysis of PBMCs from patients with systemic juvenile idiopathic arthritis (sJIA) or non-sJIA. sJIA patients have significantly increased expansion of immature PBMC subpopulations, including CD34+ cells. Results provide insight into molecular mechanisms underlying sJIA pathogenesis.
GDS3690	Analysis of various mononuclear cells from patients with severe triple-vessel coronary artery disease (CAD). CD34+ stem cells, CD4+ T-helper cells, CD14+ resting monocytes, LPS-stimulated monocytes, and macrophages were examined. Results provide insight into the pathophysiology of atherosclerosis.
GDS4431	Analysis of peripheral blood lymphocytes of autistic and non-autistic children. Correlation among gene expression changes, paternal age, and autism examined.
GDS4265	Analysis of sputum from ex-smokers with moderate (stage 2) or severe (stages 3, 4) chronic obstructive pulmonary disease (COPD). Induced sputum contains inflammatory cells, predominantly neutrophils and macrophages. Results provide insight into molecular mechanisms underlying COPD progression.
GDS4547	Analysis of ten renal tumors that were resected then immediately frozen or stored at 4°C, 22°C, 37°C for up to 240 minutes. Results provide insight into the impact of tissue acquisition method on tumor gene expression profiles.
GDS3916	Analysis of milk fat globule from milk samples collected from normal, lactating women every 3hr for 4 days (1 day of baseline/pre-rhGH administration and 3 days of high-dose rhGH administration). Results provide insight into potential molecular mechanisms for increasing milk production.
GDS3646	Expression analysis of untouched primary leukocytes from unrelated celiac disease individuals. Results used in conjunction with genome-wide association genotype data provide insight into genetic variation effects on gene expression in primary leukocytes from an immune-mediated disease.
GDS4274	Analysis of whole blood from children (up to 10 years old) within 24hrs of PICU admission for septic shock. Heterogeneous clinical phenotypes stratify the septic shock patients. Results provide insight into the molecular mechanisms underlying these septic shock subgroups.
GDS4222	Analysis of diagnostic lymph-node biopsies from classic Hodgkins lymphoma HIV- patients before ABVD chemotherapy. Results identify gene expression signatures that correlate with treatment outcomes.
GDS2373	Analysis of primary squamous cell lung carcinomas (SCCs) from 129 patients. SCCs and adenocarcinomas compose the majority of non small cell lung cancers. Gene expression profiles were compared to clinical outcome.
GDS1615	Analysis of peripheral blood mononuclear cells (PBMCs) from Crohn's disease (CD) and ulcerative colitis (UC) patients. Results identify a PBMC expression signature that distinguishes between CD and UC, suggesting that diagnosis of these two inflammatory bowel diseases (IBD) using PBMCs is possible.
GDS4146	Temporal analysis of PBMCs collected from 25 German relapsing-remitting multiple sclerosis patients treated with recombinant interferon-beta-1b (rIFN-β-1b, 250 µg every other day) for 2 years. Results provide insight into molecular mechanisms of IFN-b action.
GDS4145	Temporal analysis of PBMCs collected from 25 German relapsing-remitting multiple sclerosis patients treated with recombinant interferon-beta-1b (rIFN-β-1b, 250 µg every other day) for 2 years. Results provide insight into molecular mechanisms of IFN-b action.
GDS1956	Analysis of muscle biopsy specimens from patients with various muscle diseases. Results provide insight into the diagnosis and pathogenesis of muscle diseases.
GDS4129	Analysis of immortalized B cells from 60 unrelated individuals (grandparents in the HapMap CEPH-Utah pedigrees) treated in vitro with tunicamycin to induce ER stress. ER stress induces the unfolded protein response (UPR). Results provide insight into molecular mechanisms underlying UPR response.
GDS3837	Analysis of paired tumor and adjacent normal lung tissue specimens obtained from nonsmoking female non-small cell lung carcinoma (NSCLC) patients in Taiwan. Results provide insight into potential prognostic biomarkers and therapeutic targets for NSCLC.
GDS2855	Analysis of muscle biopsy specimens from patients with various muscle diseases. Results provide insight into the diagnosis and pathogenesis of muscle diseases.
GDS3875	Analysis of PBMCs from children (2-18 years) with newly diagnosed type 1 or 2 diabetes (T1D or T2D). One and 4 month samples were obtained from 20 of the T1D patients. Results provide insight into molecular mechanisms that distinguish T1D and T2D and those that are common to both forms of diabetes.
GDS3874	Analysis of PBMCs from children (2-18 years) with newly diagnosed type 1 or 2 diabetes (T1D or T2D). One and 4 month samples were obtained from 20 of the T1D patients. Results provide insight into molecular mechanisms that distinguish T1D and T2D and those that are common to both forms of diabetes.
GDS4549	Analysis of lung from pulmonary fibrosis (PF) patients divided into different groups based on the mean pulmonary arterial pressure (mPAP): severe pulmonary hypertension (PH) group, intermediate PH group, NoPH group. Results provide insight into the pathobiology of PF with associated PH.
GDS3116	Analysis of breast cancer tumors following treatment with letrozole for 14 days. The aromatase inhibitor letrozole is an anti-estrogen drug used to treat postmenopausal women with breast cancer. Results provide insight into the molecular mechanism of action of letrozole in breast cancer.
GDS3715	Analysis of vastus lateralis muscle biopsies from insulin-sensitive subjects, insulin-resistant subjects, and diabetic patients, following insulin treatment. Results provide insight into the molecular basis of insulin action in skeletal muscle and the underlying defects causing insulin resistance.
GDS5037	Analysis of bronchial epithelial cells from patients with severe asthma. Results provide insight into the molecular mechanisms underlying the development of severe asthma.
GDS4318	Analysis of left ventricular heart from donors with no previous history of heart disease. Results provide insight into associations between 9p21.3 (rs1333049) genotype and transcripts in cardiovascular tissue.
GDS2767	Analysis of blood samples from 6 individuals at various time points up to 12 hours following the intake of water, ethanol, grape juice, or red wine. Results may contribute to elucidating the mechanisms underlying the cardioprotective effects of red wine.
GDS3257	Analysis of different tumor stage adenocarcinoma and paired normal lung tissues of current, former and never smokers. To date, tobacco smoking is responsible for over 90% of lung cancers. Results provide insight into the molecular basis of lung carcinogenesis induced by smoking.
GDS2736	Analysis of malignant fibrous histiocytoma (MFH) tumors and various soft tissue sarcomas (STSs). MFH is characterized by non-recurrent complex chromosomal aberrations, and overlapping histological and immunohistochemical phenotypes. Results provide insight into the similarities between MFH and STSs.
GDS2519	Analysis of blood of 50 patients predominantly with early-stage Parkinson’s disease (PD). Results provide insight into the molecular processes perturbed in the cellular blood of patients with early-stage PD.
GDS4516	Analysis of LCM-isolated colorectal cancer (CRC) tumors representing various stages and metastases. Results provide insight into predictive biomarkers of metastasis and treatment targets in CRC.
GDS4130	Analysis of immortalized B cells from MZ twin pairs (14 of European ancestry, 12 African American) treated in vitro with thapsigargin to induce ER stress. ER stress induces the unfolded protein response (UPR). Results provide insight into the molecular basis of the UPR response within twin pairs.
GDS3289	Analysis of LCM-captured epithelial cell populations representing prostate cancer progression from benign epithelium to metastatic disease. Stromal cell populations also examined. Results provide insight into molecular mechanisms underlying the different aspects of prostate cancer progression.
GDS4589	Analysis of stage I endometrial cancers (representing endometrioid and papillary serous histologic subtypes) with a heterogeneous distribution of grade and stage/depth of myometrial invasion. Results provide insight into molecular mechanisms underlying early endometrial cancer histological types.
GDS4273	Analysis of whole blood from children (up to 10 years old) within 24hrs of PICU admission for septic shock. Sepsis therapies useful in adults and older children may have little effect in immunologically immature younger patients. Results provide insight into age-specific host response to sepsis.
GDS4057	Analysis of pre-treatment biopsies from 103 HER2-normal breast cancer patients (ER-positive and ER-negative subtypes) from MD Anderson Cancer Center/Institut Goustave Russy. Results provide insight into molecular mechanisms associated with chemotherapy sensitivity in breast cancer subtypes.
GDS2960	Analysis of cultured skin fibroblasts prepared from patients with Marfan syndrome (MFS). MFS is a heritable connective tissue disorder caused by mutations in the fibrillin-1 gene. Results provide insight into the molecular pathogenesis of MFS.
GDS2106	Analysis of lymphoblastoid cell lines of 57 unrelated CEPH individuals from the International HapMap Project. Results used to find association between the expression phenotypes and SNP markers across the genome genotyped on the 57 individuals that belong to various CEPH pedigrees.
GDS1816	Analysis of high-grade glioma (HGGs) samples from cases of WHO grade III and IV astrocytomas. Results classify HGGs into molecular subclasses with prognostic value that predict survival and disease progression. The molecular subclasses resemble key stages of neurogenesis.
GDS1815	Analysis of high-grade glioma (HGGs) samples from cases of WHO grade III and IV astrocytomas. Results classify HGGs into molecular subclasses with prognostic value that predict survival and disease progression. The molecular subclasses resemble key stages of neurogenesis.
GDS4968	Analysis of plasma cells from patients with monoclonal gammopathy of undetermined significance (MGUS), smoldering multiple myeloma (MM), or MM. MM is consistently preceded by MGUS/SMM. Results provide insight into molecular mechanisms underlying the transformation from precursor disease to MM.
GDS2819	Analysis of RNA samples prepared from leukemic white blood cells using 3 different protocols. Samples obtained from 27 pediatric patients with various subtypes of acute leukemia. Results provide insight into the impact of RNA preparation methods on the variation in gene expression data.
GDS3640	Analysis of HepG2 liver cells treated with up to 600 uM copper sulfate for up to 24 hours. Copper is an essential trace element but can be extremely toxic at supraphysiological levels. Results provide insight into the molecular basis of copper toxicity.
GDS4562	Analysis of oral carcinoma, histologically normal margins, and adjacent normal tissues from patients with squamous cell carcinoma (OSCC) of the tongue (training set). Results provide insight into molecular signature in histologically normal margins that is predictive of oral carcinoma recurrence.
GDS4182	Analysis of BMMCs from untreated patients with AML-MRC (AML with myelodysplasia-related changes) and from the combined group AML-NOS plus AML-MLD-sole on the basis of cytogenetics or a myelodysplastic syndrome (MDS) history. Results provide insight into the relevance of MLD for AML classification.
GDS3553	Comparison of monocytes and macrophages. Samples obtained from 86 patients with acute coronary syndrome. Results used as a reference to compare the performance of Affymetrix (GDS3554) and Illumina (GDS3555) arrays.
GDS3113	Analysis of various normal tissues. Results provide insight into housekeeping and tissue-specific genes.
GDS2808	Analysis of neutrophils from critically ill patients with sepsis. Results used to define a gene expression signature for sepsis and provides insight into the host response to sepsis.
GDS4456	Analysis of bladder cancer specimens from a high-risk population of patients who underwent radical cystectomy (Memorial Sloan-Kettering Cancer Center cohort). Results provide insight into the prediction of survival in high-risk urothelial carcinoma of the urinary bladder.
GDS3898	Analysis of PBMCs from chronically lonely, older adults. Lack of close social ties is a well-established risk factor for diseases involving the immune system and inflammation. Results provide insight into the molecular mechanisms underlying those effects.
GDS3885	Analysis of glioblastoma stem-like (GS) cell lines, corresponding glioblastoma primary tumors, conventional glioma cell lines, and GS neurospheres. Results provide insight into cell lines recapitulating transcriptional aspects of glioblastomas, thereby allowing identification of therapeutic targets.
GDS4761	Analysis of breast cancer (BC) metastases from different anatomical sites collected prior to treatment. The anatomical location of the metastatic lesion is associated with length of survival post-recurrence. Results provide insight into molecular mechanisms underlying BC site-specific metastases.
GDS4336	Analysis of 45 matching pairs of pancreatic ductal adenocarcinoma (PDAC) tumor and adjacent non-tumor tissue. Results provide insight into tumor markers with prognostic significance and molecular mechanisms underlying PDAC.
GDS1412	Comparison of whole blood samples from 42 postmenopausal women on hormone replacement therapy (HRT) to those of 47 postmenopausal women not on HRT. Subjects are part of the Norwegian Women and Cancer Study (NOWAC).
GDS4837	Analysis of peripheral blood leukocytes from first-episode, never-medicated bipolar disorder (BPD) patients and medicated BPD patients. Results provide insight into a peripheral biomarker profile for BPD that is not induced by medication.
GDS2827	Analysis of estrogen receptor (ER) alpha negative ERbeta-positive breast cancer tumors from patients treated with tamoxifen for 2 years. Unlike ERalpha-negative ERbeta-negative breast cancers, ERalpha-negative ERbeta-positive cancers respond favorably to tamoxifen treatment.
GDS1875	Analysis of cell lines expressing wild-type or mutant HIV-1 Vpr protein at various timepoints following doxycycline induction. Vpr advances HIV pathogenesis by inhibiting the cell cycle at G2/M. Results identify changes in cellular gene expression associated with Vpr-mediated cell cycle arrest.
GDS1449	Analysis of peripheral blood mononuclear cells from HIV-1 seropositive and seronegative individuals. Results used to identify a 10-gene signature used for determining HIV-1 serostatus, and a 6-gene signature to identify seropositive individuals exhibiting changes in CD4+ T cell counts.
GDS274	Generation of a molecular signature for metastatic hepatocellular carcinoma (HCC) and identification of genes relevant to metastasis and patient survival. Osteopontin identified as molecular marker for defining metastatic potential.
GDS4088	Analysis of breast tumor samples preserved using 2 different RNA stabilization methods (RNAlater or snap freezing) up to 3 hours post tumor excision. Results provide insight into the effects of tissue handling on RNA integrity and microarray measurements from resected breast cancers.
GDS1976	Analysis of grades III and IV gliomas of various histologic types. Results used to develop a gene-expression based, histology independent-classification scheme, and provide insight into the biology of gliomas.
GDS1975	Analysis of grades III and IV gliomas of various histologic types. Results used to develop a gene-expression based, histology independent-classification scheme, and provide insight into the biology of gliomas.
GDS3704	Analysis of peripheral blood mononuclear cells of individuals before and 6 hours after the consumption of shakes containing either mainly polyunsanturated (PUFA) or saturated fatty acids (SFA). Results provide insight into the molecular basis of the beneficial effect of PUFA on health.
GDS181	Gene expression profiles from a diverse array of tissues, organs, and cell lines, from the normal physiological state. Represents a preliminary description of the normal mammalian transcriptome.
GDS3966	Analysis of melanoma clinical samples representing 31 primary melanomas and 52 melanoma metastases. These results, together with results from tumor samples from highly-metastatic derivatives of an A375 (ATCC) melanoma cell line, provide insight into the molecular basis of metastasis.
GDS1627	Analysis of 4 breast cell lines treated for up to 36 hrs with the chemotherapeutic agents 5-fluorouracil (5FU), doxorubicin (DOX), or etoposide (ETOP), a drug mechanistically similar to DOX. Expression profiles for DOX- and 5FU-treated cells were used to successfully predict the response to ETOP.
GDS3539	Analysis of lesional and non-lesional skins from patients with psoriasis. Psoriasis is an immune-mediated disease characterized by aberrant epidermal differentiation, surface scale formation, and marked cutaneous inflammation. Results provide insight into the molecular pathogenesis of psoriasis.
GDS3919	Analysis of whole blood (WB) from critically ill influenza and bacterial pneumonia patients for up to 5 days, and WB from before and 7 days post-influenza vaccination volunteers. Results provide insight into the role of host response in influencing disease progression in influenza A infection.
GDS4762	Analysis of fibroblasts (HFF1, HFF2, Wi38, CCD1112Sk) and breast cancer epithelial cells (Cal51, MDA-MB-231) FACS-sorted from 6-day cocultures. Cancer-associated fibroblasts can promote tumor formation and growth. Results provide insight into tumor-fibroblast interactions involved in tumorigenicity.
GDS4395	Analysis of peripheral blood from men with non-metastatic prostate cancer (PC) on days 1, 7, 14, 21, 42 of external beam radiation therapy (EBRT), and at 30 days post-EBRT. Fatigue is a common side effect of EBRT. Results provide insight into molecular basis of fatigue in men with PC during EBRT.
GDS4181	Analysis of BMMCs from untreated patients diagnosed as AML-MLD-sole (AML with myelodysplasia-related changes solely because of multilineage dysplasia) or AML-NOS (AML-not otherwise specified) according to WHO 2008 guidelines. Results provide insight into the relevance of MLD for AML classification.
GDS4758	Analysis of postmortem brain tissues (frontal cortex, temporal cortex, hippocampus) from male and female Hisayama residents pathologically diagnosed as having Alzheimer's disease (AD) or an AD-like disorder. Results provide insight into the molecular mechanisms underlying AD brain pathology.
GDS4109	Analysis of prostate cancer primary tumors of known disease recurrence status. Results provide insight into the molecular mechanisms underlying recurrent and non-recurrent prostate cancer primary tumors.
GDS3713	Analysis of peripheral circulating B cells from smoking and non-smoking healthy US white females. B cells are directly associated with the onset and development of many smoking-induced diseases. Results provide insight into the molecular basis of B cell involvement in smoking-related pathogenesis.
GDS3709	Analysis of oral mucosae from 40 cigarette smokers and 40 age and gender matched never-smokers. Results provide insight into the carcinogenic effects of cigarette smoke.
GDS3603	Expression profiling of peripheral blood mononuclear cells (PBMC) from patients with advanced renal cancer following treatment with the rapamycin analog CCI-779. Gene expression examined 8 and 16 weeks after treatment. Results identify potential gene markers of CCI-779 exposure.
GDS3329	Analysis of mononuclear cells from bone marrow or peripheral blood from a test set of adult patients with cytogenetically normal acute myeloid leukemia (CN-AML). CN-AML patients show heterogeneous treatment outcomes. Results provide insight into the prognostic value of a gene signature for CN-AML.
GDS4103	Analysis of pancreatic ductal adenocarcinoma (PDAC) tumors and matching normal pancreatic tissue from ICF pancreatic cancer patients. PDAC is an aggressive, rapidly disseminating, desmoplastic cancer with poor prognosis. Results provide insight into molecular processes involved in PDAC pathology.
GDS2926	Temporal analysis of phorbol ester-treated CHRF-288-11 megakaryoblastic cells induced to undergo megakaryocytic (Mk) differentiation and primary Mk (PriMk) cells derived from cytokine-treated CD34+ peripheral blood cells. Results provide insight into molecular mechanisms underlying megakaryopoiesis.
GDS4471	Analysis of medulloblastomas from children ages 3 to 16 years. Medulloblastoma is a malignant childhood brain tumor comprising four discrete subgroups. Results provide insights into pathogenesis of medulloblastoma and highlight targets for therapeutic development.
GDS4282	Analysis of BAP1- and PBRM1-deficient ccRCC primary tumors, tumors growing in immunodeficient mice (tumorgrafts), and matched normal kidney cortices. BAP1 loss, but not PBRM1 loss, is associated with high-grade tumors. Results provide insight into molecular classification of RCC subtypes.
GDS3793	Analysis of placentas of women who smoked during pregnancy. Smoking increases the risk of preterm delivery and complications such as placental previa and abruption. Results provide insight into the molecular basis of smoke-induced placental abnormalities.
GDS2113	Analysis of 76 adrenal and extra-adrenal pheochromocytomas. These neural crest-derived tumors of uniform phenotype arise from inherited or sporadic mutations in at least six independent genes. Results provide insight into the molecular pathogenesis of pheochromocytomas.
GDS534	Analysis of cigarette smoking-induced changes in bronchial epithelia, and reversibility of effects when smoking is discontinued. May provide insight to molecular events leading to chronic obstructive pulmonary disease (COPD) and lung cancer.
GDS4881	Analysis of liver from morbidly obese patient representing nonalcoholic fatty liver disease (NAFLD) subtypes steatosis and nonalcoholic steatohepatitis (NASH), post-bariatric surgery. Results provide insight into molecular basis of the NAFLD liver phenotypes and into postbariatric molecular changes.
GDS4358	Analysis of basal ganglia, frontal cortex, and white matter from HIV patients with HIV-associated dementia (HAD) or HAD plus HIV encephalitis (HIVE). Results provide insight into molecular events of neurological impairment and inflammation associated with HIV infection in different brain regions.
GDS3416	Analysis of whole blood from long-term practitioners of daily relaxation response (RR) practice and those with short-term (8 wks) RR training. RR is a mind-body intervention that offsets the physiological effects caused by stress. Results provide insight into molecular mechanisms underlying the RR.
GDS3085	Analysis of leukocytes from patients with gram-positive or gram negative sepsis. Results provide insight into the specificity of the host response to gram-positive and gram negative sepsis.
GDS3325	Analysis of peripheral blood from children and adults living in two regions of the Czech Republic (Teplice and Prachatice) with considerably different levels of air pollutants. Results provide insight into whether children and their adult parents respond differently to air pollution.
GDS2362	Comparison of peripheral blood mononuclear cells of subjects with early, presymptomatic, experimentally acquired malaria to those with acute, uncomplicated, naturally acquired malaria. Results provide insight into the immune response to malaria in these two stages of infection.
GDS4198	Analysis of 70 primary gastric tumors representing 3 subtypes (invasive, metabolic, and proliferative) from the Australian patient cohort (AU-2). Gastric adenocarcinomas show sizable heterogeneity between patients. Results provide insight into molecular characterization of gastric cancer subtypes.
GDS1375	Expression profiling of primary malignant melanoma, benign skin nevi, and normal skin samples. Results identify potential molecular markers for lymph node staging assays, and provide insight into melanoma tumorigenesis.
GDS2733	Analysis of Ewing’s sarcoma A673 cells for up to 5 days after treatment with cytosine arabinoside (ARA-C) at EC50 or twice the EC50. ARA-C identified as a modulator of the Ewing’s sarcoma EWS/FLI fusion protein. Results provide insight into the specificity of the response of A673 cells to ARA-C.
GDS4185	Analysis of freshly isolated lymphocyte (CD4+ T cells and CD19+ B cells) and CD33+ myeloid subsets from the blood of Systemic Lupus Erythematosus (SLE) patients. Results provide insight into the molecular mechanisms underlying SLE pathogenesis.
GDS3516	Analysis of neoplastic lymphocytic and histiocytic cells (L&H) dissected from nodular lymphocyte-predominant Hodgkin lymphoma tumors (NLPHL). L&H cells represent less than 1 percent of cells in NLPHL tumors. Results provide insight into the pathogenesis of NLPHL.
GDS4587	Analysis of whole blood from sarcoidosis and hypersensitivity pneumonitis patients. Results provide insight into molecular mechanisms underlying sarcoidosis and hypersensitivity pneumonitis in peripheral blood.
GDS3324	Analysis of epithelium and stroma cells in normal and invasive breast cancer tissues. Information on the role that stroma tissues have on the growth and progression of cancer is limited.Results provide insights into the molecular basis of cancer invasion and metastasis.
GDS2118	Analysis of CD34+ cells from 55 patients with myelodysplastic syndromes (MDSs). MDSs are a heterogeneous group of hematopoietic malignancies, characterized by blood cytopenias, ineffective hematopoiesis, and a hypercellular bone marrow. Results provide insight into the pathophysiology of MDS.
GDS4794	Analysis of 23 clinical small cell lung cancer (SCLC) samples from patients undergoing pulmonary resection and 42 normal tissue samples including the lung. SCLC is a lung cancer subtype with poor prognosis. Results provide insight into the molecular mechanisms underlying SCLC.
GDS5083	Analysis of carotid artery atheromatous plaques from hypertensive patients. Atheromas are fatty deposits in the walls of arteries. Results provide insight into the molecular pathogenesis of atheroma.
GDS4381	Analysis of patient-derived colorectal cancer explants (PDCCE), generated by direct transplantation of human colorectal cancer (CRC) tissues into NOD-SCID mice, and matched patient CRC primary tumors. Results provide insight into the degree to which PDCCEs represent their primary human counterparts.
GDS3057	Comparison of leukemic blasts from 26 acute myeloid leukemia (AML) patients with normal hematopoietic cells at a variety of different stages of maturation from 38 healthy donors. Results provide insight into the possible clinical significance of those genes with AML-specific expression changes.
GDS2947	Analysis of colorectal adenomas and normal mucosas from 32 patients. Results provide insight into the molecular mechanisms underlying the formation of colorectal adenomas.
GDS1761	Analysis of 60 cell lines (the NCI60) derived from tumors from a variety of tissues and organs. Such cell lines are used extensively as experimental models of neoplastic disease. Results identify variation in gene expression patterns in the cell lines and their relationships to tumors in vivo.
GDS4337	Analysis of pancreatic islets from type 2 diabetes (T2D) and non-diabetic cadaver donors. Glycemic control (HbA1c) levels also measured from the same individuals (normoglycemic: HbA1c < 6%; hyperglycemic: HbA1c ≥ 6%). Results provided insight into molecular basis of islet dysfunction in T2D.
GDS4379	Analysis of primary colorectal cancer (CRC) tumors. CRC is a heterogeneous disease. Results provide insight into stratifying CRC tumor samples into subtypes and tailoring treatments for the CRC subtypes.
GDS4176	Analysis of purified CLL cells from 24 treatment-naive patients. Samples were obtained concurrently from peripheral blood (PB), bone marrow (BM) and/or lymph nodes (LN). Results provide insight into the role of the tissue microenvironment in the pathogenesis of CLL in vivo.
GDS3499	Analysis of cultured monocytes following TREM-1 activation by treatment with an antibody against TREM-1. TREM-1 is an immunoreceptor expressed on monocytes, macrophages, and neutrophils. Results provide insight into the cellular consequences of TREM-1 activation.
GDS724	Analysis of kidney transplant rejection by expression profiling of kidney biopsies and peripheral blood lymphocytes from patients. Results identify expression profiles unique to rejection, dysfunction without rejection, and well-functioning transplants.
GDS4056	Analysis of pre-treatment biopsies from 62 HER2-normal breast cancer patients (ER-positive and ER-negative subtypes) from US Oncology clinical trial 02103. Results provide insight into molecular mechanisms associated with chemotherapy sensitivity in breast cancer subtypes.
GDS3233	Analysis of cervical cancer (CC) primary tumors and cell lines. Chromosomal amplification is a common cellular mechanism of gene activation in tumorigenesis; chromosome 20 is a commonly gained chromosome in CC. Results provide insight into the potential role of chromosome 20 gain in CC progression.
GDS2190	Analysis of postmortem dorsolateral prefrontal cortex from 30 adults with bipolar disorder. Results provide insight into the pathophysiology of the disease.
GDS1402	Expression profiling of various pure normal epithelial, endothelial, fibroblast, stromal, and muscle cell cultures. Data provide baseline for understanding cellular mechanisms for maintenance of stable cell types and for studying pathways to terminally differentiated state.
GDS5047	Analysis of postmortem midbrain specimens from individuals who died from cocaine abuse. Midbrain dopamine-synthesizing neurons play a important role in the addiction process. Results provide insight into the molecular pathophysiological changes in the midbrain associated with cocaine abuse.
GDS4926	Temporal analysis of Ishikawa endometrial cells treated with various concentrations of bishpenol A (BPA). BPA is a very weak environmental estrogen given its low estrogen receptor affinity. Ishikawa cells represent a model to study the endometrial epithelium response to estrogen exposure in vitro.
GDS4607	Analysis of non-lesional (NL) skin of psoriasis patients 24 hrs after a single intradermal injection of interferon-γ (IFN-γ) to the NL skin. Results suggest that IFN-γ may prime an inflammatory environment in the skin that shares many features with psoriasis.
GDS3432	Analysis of glucocorticoid receptor alpha (hGRalpha) isoform -A, -B, -C, or -D expressing osteosarcoma cells for up to 24 h after hGRalpha activation with dexomethasone. Cell apoptosis occurred in a GR isoform-selective manner. Results provide insight into the function of each isoform.
GDS1479	Analysis of bladder biopsies of superficial transitional cell carcinomas with or without surrounding carcinoma in situ (CIS) lesions and muscle invasive carcinomas (mTCC). CIS is a common mTCC precursor. Results provide insight into which tumors in early stage bladder cancer are likely to progress.
GDS807	Expression profiling of microdissected estrogen positive primary breast cancer tumors from 60 patients. Patients later treated with tamoxifen for 5 years, and tumors grouped according to whether cancer recurred. Results identify markers of disease-free survival that include HOXB13 and IL17BR.
GDS806	Expression profiling of estrogen positive primary breast cancer tumors from 60 patients. Patients subsequently treated with tamoxifen for 5 years, and tumors classified according to whether cancer recurred. Results identify gene markers of disease-free survival that include HOXB13 and IL17BR.
GDS3326	Analysis of peripheral blood monocytes from periodontitis patients up to 10 weeks after initiation of periodontal therapy. Periodontitis is associated with the process of atherosclerosis. Results provide insight into the molecular basis of a systemic anti-inflammatory effect of periodontal therapy.
GDS2415	Analysis of primary breast carcinoma tumors from 50 patients who received breast-conserving therapy (BCT). 19 patients subsequently developed a local recurrence of the carcinoma. 9 recurrent tumors also examined. Compared to mastectomy, BCT is associated with a higher rate of local recurrence.
GDS4266	Analysis of whole blood from tolerant renal transplant recipients (i.e., with stable graft function and receiving no immunosuppressive drugs for >1 year) and from recipients stable on immunosuppressive drugs. Results provide insight into molecular mechanisms underlying renal transplant tolerance.
GDS3627	Comparison of two non-small cell lung cancer histological subtypes: adenocarcinomas (AC) and squamous cell carcinomas (SCC). Results provide insight into the molecular differences between AC and SCC.
GDS2255	Analysis of neutrophils that transmigrate to the alveolar space. Transmigration induced by bronchoscopic instillation of volunteers with endotoxin (LPS). Results identify differences between pulmonary and circulating neutrophils that occur early in endotoxin-induced lung inflammation.
GDS1059	Analysis of mononuclear cells from 54 chemotherapy treated patients less than 15 years of age with acute myeloid leukemia (AML). Mononuclear cells taken from peripheral blood or bone marrow. Results identify expression patterns associated with complete remission and relapse with resistant disease.
GDS2626	Analysis of MCF-7 breast cancer cells treated with various doses of epidermal growth factor (EGF) or heregulin (HRG) for up to 90 minutes. EGF and HRG induce distinct kinase kinetics and phenotypes of MCF-7 cells. Results provide insight into the linkage between signaling dynamics and cell fate.
GDS5093	Analysis of blood from patients with acute Dengue virus (DENV) infection and during convalescence. Dengue is a mosquito-borne infectious disease and Dengue Hemorrhagic Fever is a life-threatening illness. Results provide insight into molecular mechanisms underlying host response to DENV infection.
GDS4412	Analysis of skeletal muscle (SM) from insulin resistant men 4 hrs after consumption of meals high in saturated FA (SFA), monounsaturated FA (MUFA), or polyunsaturated FA (PUFA). Results provide insight into mechanisms underlying effects of FA composition on SM FA handling and insulin sensitivity.
GDS4284	Temporal analysis of peripheral blood from 18 relapsed CLL patients treated with a maximum of 6 doses (0.2-6mg/kg) of SPC2996, an antisense molecule targeting the mRNA of Bcl-2 oncoprotein. Results provide insight into the molecular basis of the immunostimulatory effects of SPC2996 in CLL.
GDS3459	Analysis of various brain regions of patients who suffered from frontotemporal lobar degeneration with ubiquitinated inclusions (FTLD-U). Presence of progranulin (GRN) mutations determined. GRN mutations are associated with FTLD-U. Results identify expression signatures for GRN subtypes of FTLD-U.
GDS2643	Analysis of B lymphocytes (BL) and plasma cells (PC) from patients with Waldenstrom's macroglobulinemia (WM), a B-lymphoproliferative disorder (BLPD). Results provide insight into differences between PC and BL from WM and their cell counterpart in chronic lymphocytic leukemia and multiple myeloma.
GDS4896	Analysis of white blood cells from children with severe therapy-resistant asthma and those with controlled persistent mild asthma. Results provide insight into the molecular pathogenesis of these asthma pheontypes.
GDS4393	Analysis of primary or metastatic lesions from patients with unresectable colorectal cancer (CRC) prior to FOLFOX6 therapy (oxaliplatin, 5-fluorouracil, leucovorin regimen). Results provide insight into molecular signatures that predict responders to FOLFOX therapy for unresectable CRC.
GDS4262	Analysis of oxidized-low-density lipoprotein receptor-1 (LOX-1)-overexpressing HAECT cells treated with OxLDL for up to 24 hrs. OxLDL is implicated as a proatherogenic factor. Results provide insight into molecular mechanisms underlying OxLDL-induced endothelial dysfunction and atherosclerosis.
GDS3356	Analysis of umbilical cord tissues from extremely low gestational age newborns, between 23 to 27 weeks gestational age, some of who subsequently developed the chronic lung disorder bronchopulmonary dysplasia (BPD). Results provide insight into the molecular mechanisms underlying BPD pathogenesis.
GDS3297	Analysis of stage III ovarian serous papillary adenocarcinomas from 5-year survivors and deceased patients. Ovarian carcinoma is often not detected until an advanced stage. Results provide insight into gene expression patterns associated with survival that could have prognostic relevance.
GDS1220	Expression profiling of malignant pleural mesothelioma (MPM) tumors. MPM is a highly lethal malignancy associated with asbestos exposure. Results provide insight into the pathogenesis of MPM.
GDS1209	Expression profiling of soft tissue sarcoma samples. Hypoxic regions often develop in tumors as they increase in size. Results provide insight into the expression of hypoxia-related genes in sarcomas.
GDS833	Monitoring of mRNA splice variants for more than 10,000 multi-exon genes using arrays with oligonucleotide probes positioned at exon-exon junctions. mRNA from 52 tissues and cell lines examined. Results provide tissue distribution of splice variants and identify novel splice variants.
GDS831	Monitoring of mRNA splice variants for more than 10,000 multi-exon genes using arrays with oligonucleotide probes positioned at exon-exon junctions. mRNA from 52 tissues and cell lines examined. Results provide tissue distribution of splice variants and identify novel splice variants.
GDS829	Monitoring of mRNA splice variants for more than 10,000 multi-exon genes using arrays with oligonucleotide probes positioned at exon-exon junctions. mRNA from 52 tissues and cell lines examined. Results provide tissue distribution of splice variants and identify novel splice variants.
GDS4513	Analysis of tumor cells from sporadic stage UICC II colon cancer patients who were treated by elective standard oncological resection but developed relapse during follow-up. Results provide insight into the challenges of constructing molecular signatures predictive for patient outcome.
GDS1813	Analysis of 50 glial brain tumors of various histogenesis. Results provide insight into the molecular mechanisms underlying gliomagenesis and define biological pathway maps associated with gliomagenesis as well as distinct glioma subtypes.
GDS5074	Analysis of circulating blood from first-time acute myocardial infarction (AMI) patients within 48 hours of MI. Results provide insight into molecular mechanisms underlying the response of circulating cells to first-time AMI.
GDS4299	Analysis of tumor cells from pediatric patients with early T-cell precursor acute lymphoblastic leukemia (ETP ALL). The ETP ALL subtype has a poor prognosis when treated with standard chemotherapy. Results provide insight into the molecular mechanisms underlying ETP ALL.
GDS4168	Analysis of peripheral blood B cells isolated from 41 untreated chronic lymphocytic leukemia (CLL) patients and 11 age-matched control subjects. B-cell CLL is the most common type of leukemia, mainly affecting adults. Results provide insight into molecular mechanisms underlying CLL pathogenesis.
GDS4167	Analysis of peripheral blood B cells isolated from 41 untreated chronic lymphocytic leukemia (CLL) patients and 11 age-matched control subjects. B-cell CLL is the most common type of leukemia, mainly affecting adults. Results provide insight into molecular mechanisms underlying CLL pathogenesis.
GDS4102	Analysis of tumor tissue and normal tissue in pancreatic cancer samples. The fresh frozen samples were obtained during surgical procedures. Results provide insight into molecular mechanisms underlying tumorigenesis.
GDS3494	Analysis of normal bronchial epithelial cells exposed to cigarette smoke from a typical light flavor brand for up to 24 hours. Results provide insight into the impact of cigarette smoke exposure at the molecular level.
GDS2384	Analysis of prostate cancer (PC) xenografts collected from male mice up to 14 days after castration. The androgen receptor (AR) plays a pivotal role in the growth and survival of prostate carcinoma. Results provide insight into the role of selective adaptations of the AR pathway in PC progression.
GDS1067	Expression profiling of plasma cells from patients with plasma cell dyscrasias: 7 with monoclonal gammopathy of undetermined significance, 39 with multiple myeloma (MM), and 6 with plasma cell leukemia. Results provide insight into the neoplastic transformation of plasma cells in MM.
GDS832	Monitoring of mRNA splice variants for more than 10,000 multi-exon genes using arrays with oligonucleotide probes positioned at exon-exon junctions. mRNA from 52 tissues and cell lines examined. Results provide tissue distribution of splice variants and identify novel splice variants.
GDS4813	Analysis of cultured A375 melanoma cells depleted for various transcription factors and signaling proteins. Results provide insight into the molecular pathogenesis of melanoma.
GDS4523	Analysis of post-mortem tissue from the anterior prefrontal cortex (Brodmann Area 10, BA10) of schizophrenic patients. The BA10 region mediates the negative pathophysiology of schizophrenia. Results provide insight into molecular mechanisms underlying the negative symptoms of schizophrenia.
GDS3842	Analysis of induced pluripotent stem cells (iPSC) and their parental somatic cells (SC) from amniotic mesodermal (AM), placental artery endothelial (PAE), uterine endometrium (UtE), and MRC sources. Results identify potential candidates for linkage between inner and outer cellular states in iPSCs.
GDS3517	Analysis of melanoma 224 and BL cells for up to 3 days after suppression of the mutant NRAS Q61R gene with siRNA siMut10 or siMut12. Activating mutations in NRAS gene is a common genetic event in malignant melanoma. Results provide insight into the role of NRAS in the pathogenesis of melanoma.
GDS1597	Analysis of 51 coronary artery segments from the explanted hearts of 22 cardiac patients. Results provide insight into the pathogenesis and progression of atherosclerotic disease.
GDS4404	Analysis of biceps and deltoids of facioscapulohumeral muscular dystrophy (FSHD) subjects and their unaffected first-degree relatives. FSHD is progressive neuromuscular disorder affecting biceps more severely than deltoid muscles. Results provide insight into molecular basis of FSHD pathogenesis.
GDS3884	Analysis of quadriceps muscle from type 2 diabetes (T2D) patients and from normoglycemic but insulin-resistant subjects with a parental family history of T2D. Insulin resistance in skeletal muscle is a key phenotype of T2D. Results provide insight into the molecular basis of this insulin resistance.
GDS3829	Analysis of CD19+ selected B cells from CLL patients before and after chemoimmunotherapy regimens of rituximab (R), fludarabine and cyclophosphamide (FC), or RFC. Results provide insight into the molecular mechanisms underlying the beneficial effects of the chemoimmunotherapy regimens.
GDS3345	Analysis of postmortem prefrontal cortices from subjects with bipolar disorder, depression, and schizophrenia. Results provide insight into the molecular pathophysiology of these mental disorders.
GDS2954	Analysis of monocytes (MOs) and MO-derived dendritic cells (DCs) for up to 24 hours following Mycobacterium tuberculosis-derived lipopeptide treatment. Toll-like receptor activation by bacterial lipopeptides reduced the viability of M. tuberculosis in MOs and macrophages but not MO-derived DCs.
GDS2831	Analysis of donor lung biopsies from recipients that developed primary graft dysfunction after lung transplantation. Results provide insight into the pathogenesis of primary lung graft dysfunction.
GDS1284	Analysis of CD138+ plasma cells purified from bone marrow of multiple myeloma (MM) patients. Results used to classify MM cases into translocation/cyclin (TC) groups based on cyclin D expression and presence of translocations in the immunoglobulin heavy chain locus at 14q32.
GDS830	Monitoring of mRNA splice variants for more than 10,000 multi-exon genes using arrays with oligonucleotide probes positioned at exon-exon junctions. mRNA from 52 tissues and cell lines examined. Results provide tissue distribution of splice variants and identify novel splice variants.
GDS4515	Analysis of colorectal adenocarcinomas with microsatellite instability (MSI CRCs). MSI, caused by defects in the mismatch repair system, is observed in a subset of CRCs. Results provide insight into molecular mechanisms contributing to MSI CRC development.
GDS1329	Analysis of tumors of 49 breast cancer patients. Tumors classified into luminal and basal classes, and a novel molecular apocrine class. Apocrine tumors are estrogen receptor negative (ER-) and androgen receptor positive (AR+), while luminal tumors are ER+ and AR+, and basal tumors are ER- and AR-.
GDS843	Part of a study profiling 54 bone marrow and 65 peripheral blood samples from 116 adults with acute myeloid leukemia (AML). Results identify distinct gene expression signatures that correlate with clinical outcomes. Signatures used to construct a clinical outcome predictor using 133 genes.
GDS5088	Analysis of cell-free plasma from pregnant women during the first, second, third trimesters and immediately post-partum. Results provide insight into a noninvasive means to monitor the expression status of many tissues and measure temporal expression of genes longitudinally during development.
GDS3097	Analysis of tumor epithelia from patients with inflammatory breast cancer (IBC) and invasive non-IBC. This is part of a study that also examines the expression profiles of stromata surrounding tumors. Results provide insight into the contribution of the tumor component to the pathogenesis of IBC.
GDS3129	Analysis of medial and lateral substantia nigras (SNs) from post-mortem brain samples obtained from individuals with sporadic Parkinson's disease (PD). The SN exhibits extensive tissue damage in PD. Results provide insight into the pathogenesis of PD.
GDS3128	Analysis of medial and lateral substantia nigras (SNs) from post-mortem brain samples obtained from individuals with sporadic Parkinson's disease (PD). The SN exhibits extensive tissue damage in PD. Results provide insight into the pathogenesis of PD.
GDS3096	Analysis of stromata surrounding tumors from patients with inflammatory breast cancer (IBC) and invasive non-IBC. This is part of a study that also examines the expression profiles of tumors. Results provide insight into the contribution of the tumor stroma component to the pathogenesis of IBC.
GDS2250	Analysis of sporadic basal-like cancer (BLC), BRCA-associated breast cancer, and non-BLC tumors. Sporadic BLC are phenotypically similar to BRCA1-associated cancers. Results provide insight into the molecular pathogenesis of BLC and BRCA1-associated breast cancer.
GDS4901	Analysis of diseased tendons from patients with tendinopathies. Tendinopathies are chronic tendon injuries, common conditions in professional and recreational athletes, as well as individuals engaging in repetitive activities. Results provide insight into the molecular pathogenesis of tendinopathy.
GDS4470	Analysis of glioblastoma (GBM) tumors from different regions of the brain from patients of various ages. Mutations in H3F3A and IDH1 define distinct epigenetic and biological subgroups of GBM. Results provide insight into heterogeneity of GBM and oncogenic pathways leading to gliomagenesis.
GDS4283	Analysis of leukocytes from regionally distinct groups of Moroccan Amazighs leading diverse lifestyles: nomadic, rural, and urban. The Amazighs represent a genetically relatively homogeneous population. Results provide insight into effect of environment on immune function and disease susceptibility.
GDS2735	Analysis of sorted peripheral blood lymphocytes (CD8 T cells, CD4 T cells, B cells, NK cells) from patients with melanoma. These subpopulations are involved in antitumor responses and negatively impacted by cancer. Results provide insight into molecular mechanisms of immune dysfunction in cancer.
GDS1887	Analysis of rectal cancer cells from patients prior to preoperative radiotherapy. Response to radiotherapy determined by histopathologic examination of resected specimens. Results identify gene markers for the characterization and prediction of the response to radiotherapy in rectal cancer.
GDS4820	Analysis of vastus lateralis biopsies taken at the outset (day 1, 2 and 4) of concentric resistance exercise (RE) training in RE naive individuals. Results provide insight into molecular mechanisms underlying the initial transient response of skeletal muscle to concentric RE.
GDS4289	Analysis of Notch1-dependent TLL cell line CUTLL1 treated with γ-secretase-inhibitor (GSI) to block Notch signaling, subjected to GSI washout to induce Notch1 reactivation, and incubated up to 4hr with translational inhibitor cycloheximide. Results provide insight into Notch1 function in TLL.
GDS2535	Analysis of lung fibroblasts for up to 24 hours following exposure to vanadium pentoxide (V2O5). Exposure to V2O5 is a cause of occupational bronchitis. Results provide insight into the molecular mechanisms that contribute to airway remodeling associated with V2O5-induced bronchitis.
GDS2297	Analysis of baseline non-small cell lung cancer (NSCLC) cell lines with a broad range of sensitivity to the anticancer drug gefitinib. Gefitinib is an epidermal growth factor receptor (EGFR) tyrosine kinase inhibitor (TKI). Results used to define a gene expression signature of gefitinib sensitivity.
GDS1269	Analysis of alveolar macrophages from 15 cigarette smokers, 15 non-smokers and 15 asthmatics. Results suggest that alveolar macrophage activation induced by smoking contributes to emphysema.
GDS1094	Expression profiling of U2OS osteosarcoma cell line expressing estrogen receptor/alpha heterodimer after treatment with 10 nM 17beta-estradiol (E2) or 10 nM 4-OH tamoxifen (4HT) for 24 hours. Results provide insight into the role of estrogen receptor/alpha heterodimer in gene regulation.
GDS913	Analysis of peripheral blood lymphocytes exposed to ultraviolet (10 J/m^2) or ionizing radiation (5 Gy). Lymphocytes obtained from 15 healthy individuals from ages 21 to 36 years and immortalized with Epstein-Barr virus. Results provide insight into transcriptional response to DNA damage.
GDS4786	Analysis of PBMCs from HIV patients with and without M. tuberculosis (TB) co-infection. Co-infection with TB is a cause of death in HIV-infected individuals. Results provide insight into a molecular signature to distinguish HIV/TB co-infected patients from HIV mono-infected patients.
GDS4718	Analysis of homogenized colorectal cancer (CRC) tumors representing various stages and metastases. Results provide insight into predictive biomarkers of metastasis and treatment targets in CRC.
GDS4305	Analysis of AML cell lines infected with shRNAs against glycogen synthase kinase 3 α and β isoforms (GSK-3α, GSK-3β). GSK-3 is a multifunctional serine threonine kinase; specific loss of GSK-3α induces differentiation in AML. Results provide insight into the role of GSK-3α in AML.
GDS3897	Analysis of colon biopsies from inflammatory bowel disease (IBD) and irritable bowel syndrome (IBS) subjects. Colon biopsies also examined from 12 of these subjects (6 IBD, 6 IBS) after a 7-day diet high in red meat (300g/day). Results provide insight into molecular basis of IBD pathophysiology.
GDS3628	Analysis of whole blood from rheumatoid arthritis patients at baseline of infliximab therapy. Infliximab is an anti-TNF alpha antibody. Clinical response to infliximab determined at week 14 of therapy. Results identify a gene expression signature for predicting the response to infliximab.
GDS2520	Analysis of paired normal tissues and tumor samples from patients with head and neck squamous cell carcinoma (HNSCC). Results used to assess the effectiveness of using a combinatorial approach to analyze microarray data in identifying differentially expressed genes.
GDS2489	Analysis of large airway epithelial cells of phenotypically normal smokers. Lung cancer tumors exhibit neuroendocrine properties, and chronic smokers have increased numbers of neuroendocrine cells. Results provide insight into the effect of cigarette smoking on neuroendocrine cells.
GDS532	Temporal analysis of how astrocytes in the optic nerve head (ONH) respond to changes in intraocular pressure (IOP). ONH astrocytes exposed to 60 mm Hg hydrostatic pressure for 6, 24, and 48 hours. Lends understanding to pathogenesis of glaucoma.
GDS4365	Analysis of colonic biopsies from patients with histologically active or inactive UC and from healthy, non-inflammatory controls. UC is a chronic inflammatory disease with periods of active disease followed by remission. Results provide insight into molecular events associated with UC remission.
GDS4297	Analysis of primary MLL-rearranged ALL samples (>90% leukemic blasts) from untreated infants. In vitro prednisolone sensitivity was assessed by a 4day cytotoxicity (MTT) assay. Results provide insight into the molecular basis of glucocorticoid resistance in MLL-rearranged infant ALL patients.
GDS4053	Analysis of estrogen receptor α-positive (ERα+) breast tumors with phosphatidylinositol 3-kinase catalytic subunit (PIK3CA) mutation. PIK3CA mutations have been observed in 30% to 40% of ERα-positive breast tumors. Results provide insight into the role of PIK3CA mutations in breast tumorigenesis.
GDS2842	Analysis of testicular seminoma tumors at various stages of progression (pT1, pT2, pT3). Results provide insight into the pathogenesis of testicular seminoma.
GDS2785	Analysis of malignant ovarian cancer tumors from patients receiving neo-adjuvant chemotherapy. Ovarian adenomas and untreated ovarian carcinomas also examined. Results used to define gene expression signatures associated with clinical responses to chemotherapy.
GDS1064	Expression profiling of bone marrow from 43 patients with various forms of acute myeloid leukemia (AML): 10 promyelocytic leukemias with t(15;17), 4 AMLs with inv(16), 7 monocytic leukemias, and 22 nonmonocytic leukemias. Results identify expression signatures unique to each AML subclass.
GDS4522	Analysis of post-mortem tissue from the superior temporal cortex (Brodmann Area 22, BA22) of schizophrenic patients. The BA22 region mediates the positive pathophysiology of schizophrenia. Results provide insight into molecular mechanisms underlying the positive symptoms of schizophrenia.
GDS4210	Analysis of mostly bone marrow cells from pediatric acute myeloid leukemia (AML) patients belonging to various mixed-lineage leukemia (MLL) translocation subgroups. AML with rearrangements involving the MLL gene, located on chromosome 11q23, are associated with poor clinical outcome.
GDS3945	Analysis of HepG2 transformants expressing: wildtype thyroid hormone receptors (TRs), hepatocellular carcinoma (HCC)-TR mutants, or renal clear cell carcinoma (RCCC)-TR mutants, in the presence of hormone agonist T3 thyronine. Results provide insight into a unique regulatory repertoire for RCCCs.
GDS3880	Analysis of skeletal muscle biopsies from insulin-treated type 2 diabetes (T2D) subjects before/after exercise training, pre-diabetics and healthy controls. Results provide insight into the molecular basis of T2D, the role of mitochondrial dysfunction, and the effects of prolonged exercise training.
GDS3834	Analysis of 42 normal tissues. Housekeeping genes (HKG) are constitutively expressed in all tissues; tissue-enriched genes (TEG) are more highly expressed in a single tissue type than in others. Results provide insight into mechanisms by which cells maintain basic and tissue-specific functions.
GDS3756	Analysis of normal and tumor tissue specimens from Norwegian patients with resectable adenocarcinoma of the rectum, before and after preoperative radio-chemotherapy (RCT). Results provide insight into the molecular mechanisms underlying tumor response to neoadjuvant RCT.
GDS3716	Analysis of histological normal breast epithelia from both ER- and ER+ breast cancer patients and prophylactic mastectomy patients, and normal breast epithelia from reduction mammoplasty patients. Results provide insight into the mechanisms underlying breast cancer initiation and progression.
GDS1733	Analysis of HSF1-depleted HeLa cells at various time points up to 24 hours following heat shock treatment at 43 degrees C. Heat shock transcription factor HSF1 silenced using RNA interference (siHSF1_1, siHSF1_2). Results provide insight into the structure and function of the HSF1 signaling network.
GDS1645	Analysis of soluble guanylate cyclase-deficient U937 cells exposed to the nitric oxide (NO) donor S-nitrosoglutathione. Cells treated in the presence of dibutyryl-cAMP (Bt2cAMP) to block signaling due to NO-induced decreases in cAMP. Results provide insight into the cGMP-independent effects of NO.
GDS3869	Analysis of in vitro-stimulated CD4+ Tcells from patients with indolent B-cell malignancies (follicular lymphoma, extranodal marginal zone lymphoma) and chronic lymphocytic leukemia. Results provide insight into molecular basis of lymphoma-associated aberrant stimulation response of T helper cells.
GDS3341	Analysis of 31 laser-captured, microdissected nasopharyngeal carcinoma (NPC) tissues samples. NPC is an Epstein-Barr virus (EBV)-associated epithelial cancer prevalent in Southeast Asia. Results provide insight into the molecular mechanisms involved in EBV-associated epithelial cancers.
GDS987	Analysis of kidneys from adult renal transplant recipients subjected to calcineurin inhibitor-free immunosuppression using sirolimus. Patients treated with sirolimus have a lower prevalence of chronic allograft nephropathy compared to those treated with cyclosporine, a calcineurin inhibitor.
GDS4887	Analysis of resected liver from hepatocellular carcinoma (HCC) patients with chronic hepatitis C (CHC) representing interleukin-28B (IL-28B) SNP rs8099917 TT genotype and TG/GG genotype. Results provide insight into the association between IL-28B genotype and the outcome of HCC patients.
GDS4521	Analysis of PBMCs collected from ischemic stroke (IS) patients at least 6 months after the first and only stroke event. Stroke is a complex disease resulting from the interplay of environmental and genetic factors. Results provide insight into the molecular mechanisms underlying IS etiology.
GDS4425	Analysis of circulating CD4+ and CD8+ T-cells from adult patients with severe or nonsevere asthma. CD4+ T cells contribute to the development and maintenance of an inflammatory response in asthmatic patients. Results provide insight into the role of CD8+ T cells in severe asthma.
GDS4353	Analysis of gracilis and semitendinosus muscle biopsies from pediatric cerebral palsy (CP) patients. Muscles from CP patients are spastic and form contractures limiting range of motion and joint function. Results provide insight into molecular basis of skeletal muscle response to CP.
GDS4270	Analysis of peripheral blood from pediatric patients with severe ulcerative colitis (UC) on day 3 of intravenous corticosteroid (IVCS) therapy. Individual response to IVCS is variable. Results provide insight into the molecular mechanisms underlying response to IVCS in pediatric UC.
GDS4258	Temporal analysis of macrophage-like THP-1 cell line infected by Mycobacterium tuberculosis (Mtb) W-Beijing strains and H37Rv. Mtb W-Beijing sublineages are highly virulent, prevalent and genetically diverse. Results provide insight into host macrophage immune response to Mtb W-Beijing strains.
GDS3678	Analysis of adipose tissue from moderately overweight subjects who consumed a saturated fat (SFA)-rich diet for 2 weeks, followed by SFA or monounsaturated (MUFA)-rich intervention diets for 8 weeks. Results provide insight into role of dietary fat on the risk of developing metabolic syndrome.
GDS3630	Analysis of healthy intestinal mucosa biopsies from 10 monozygotic and 10 dizygotic twin pairs. Barrier organs such as the gut are exposed to continual environmental challenge. Results provide insight into genetic and non-genetic determinants of gene expression.
GDS2772	Analysis of atrial biopsies from patients receiving the anesthetic gas sevoflurane or the intravenous anesthetic propofol during off-pump coronary artery bypass graft surgery. Anesthetic gases protect against myocardial ischemia. Results provide insight into the basis of this protective effect.
GDS2649	Analysis of CD4+ and CD8+ T cells from HIV patients at different clinical stages and rates of disease progression. Changes in T-cell function are a hallmark of HIV infection. Results provide insight into the pathogenic mechanisms in HIV infections that lead to these changes in T-cell function.
GDS1673	Analysis of non-diseased lungs from 23 multi-organ donors. Upper and lower lobe peripheral sections of the lung were examined. Donors varied in age, sex, smoking history, and ethnicity. Results provide a reference for microarray studies of pulmonary disease.
GDS183	Identification of clinically relevant subclasses of bladder carcinoma. Three major stages identified, Ta, T1 and T2-4. Ta tumors further classified into subgroups. A 32-gene molecular classifier was built.
GDS4879	Analysis of post-mortem hippocampus of chronic alcoholics (CAs). Chronic high-level alcohol consumption leads to decreased white matter and inhibition of neurogenesis. Results provide insight into molecular mechanisms that may play a role in the risk for alcoholism.
GDS4664	Analysis of primary cervical cancer tissue of patients with pelvic lymph node metastasis. Positive lymph nodes are an important prognostic factor in early-stage cervical cancer patients. Results provide insight into the molecular basis of pelvic lymph node metastasis in early cervical cancer.
GDS4501	Analysis of AML blasts displaying aberrant cytoplasmic localization of nucleophosmin (NPMc+ AML) but negative for AML-associated chromosomal translocations. Results provide insight into the validity of the putative predictors of NPM status identified by the training set.
GDS4500	Analysis of AML blasts displaying aberrant cytoplasmic localization of nucleophosmin (NPMc+ AML) but negative for AML-associated chromosomal translocations. Results provide insight into putative predictors of NPM status.
GDS4409	Analysis of quadriceps biopsies from infantile-onset Pompe disease patients treated with recombinant human lysosomal acid alpha-glucosidase (rhGAA, Myozyme) for up to 52 weeks. Results provide insight into molecular mechanisms underlying the response to therapy (positive vs. poor clinical outcome).
GDS3965	Analysis of subcutaneous tumors or lung metastases from immunodeficient mice injected subcutaneously or intravenously with a poorly-metastatic A375 melanoma cell line (Fidler) or with highly-metastatic derivative cell lines. Results provide insight into molecular mechanisms underlying metastasis.
GDS3781	Analysis of subcutaneous and visceral adipose tissue from body mass index (BMI)-matched, obese patients who were insulin-sensitive versus insulin-resistant, thereby eliminating obesity as a variable. Results provide insight into molecular mechanisms mediating obesity-related insulin resistance.
GDS1650	Analysis of pulmonary adenocarcinomas (AC). Carcinogen exposure is responsible for the majority of ACs. Results compared with those obtained from a urethane-induced lung tumor model in the mouse (GDS1649), and provide insight into the conserved pathways underlying the development of AC.
GDS1498	Analysis of cultured abdominal subcutaneous mature adipocytes from 9 male and 10 female non-diabetic obese Pima Indians. The prevalence of obesity in Pima Indians is among the highest of any population. Results provide insight into the role of adipocytes in obesity and obesity-related inflammation.
GDS1497	Analysis of cultured abdominal subcutaneous mature adipocytes from 9 male and 10 female non-diabetic obese Pima Indians. The prevalence of obesity in Pima Indians is among the highest of any population. Results provide insight into the role of adipocytes in obesity and obesity-related inflammation.
GDS1496	Analysis of cultured abdominal subcutaneous mature adipocytes from 9 male and 10 female non-diabetic obese Pima Indians. The prevalence of obesity in Pima Indians is among the highest of any population. Results provide insight into the role of adipocytes in obesity and obesity-related inflammation.
GDS1495	Analysis of cultured abdominal subcutaneous mature adipocytes from 9 male and 10 female non-diabetic obese Pima Indians. The prevalence of obesity in Pima Indians is among the highest of any population. Results provide insight into the role of adipocytes in obesity and obesity-related inflammation.
GDS4984	Analysis of B cell lymphocytes from Mantle Cell Lymphoma (MCL) patients with unmutated or mutated immunoglobulin heavy chain variable (IGHV) genes. Results provide insight into the effect of IGHV mutational status on MCL clinical features.
GDS4930	Analysis of lung tissues at 53 to 154 days post conception. Results provide insight into the molecular regulation of lung development.
GDS4891	Analysis of discoid lupus erythematosus (DLE) and psoriasis skin samples. DLE is the most common skin manifestation of lupus; psoriasis is the most well-characterized autoimmune skin disease to date. Results provide insight into the molecular mechanisms underlying DLE skin.
GDS4777	Analysis of freshly-isolated endothelial cells (EC) from umbilical arteries and veins and cultured arterial and venous ECs from different vascular regions. Culturing leads to loss of the arterial phenotype. Results provide insight into molecular mechanisms underlying arteriovenous EC heterogeneity.
GDS4268	Analysis of PBMCs from scleroderma patients with pulmonary arterial hypertension (PAH). PAH is a common, potentially fatal complication of chronic systemic scleroderma. Results provide insight into the molecular mechanisms underlying scleroderma-related PAH.
GDS3514	Analysis of various types of liposarcomas treated with doxorubicin in vitro. While doxorubicin is an established chemotherapeutic for treating liposarcomas, the response to this drug is low. Results provide insight into the molecular basis of the resistance of liposarcomas to doxorubicin.
GDS3292	Analysis of LCM-harvested high-grade squamous intraepithelial lesions (HSIL) and invasive squamous cell carcinomas (SCC) from cervices. If left untreated, a subset of the HSILs will progress to SCCs. Results provide insight into the molecular mechanisms underlying cervical cancer progression.
GDS3182	Analysis of skeletal muscles from young and aged individuals undergoing vigorous endurance exercise training for over 4 years. Results provide insight into the effects of endurance exercise on age-related insulin resistance and mitochondrial dysfunction.
GDS3027	Analysis of skeletal muscles from 1.5 to 61 month old children with Duchenne muscular dystrophy (DMD). DMD is a degenerative skeletal muscle disease caused by mutations in the dystrophin gene. Results provide insight into the early phases of DMD pathogenesis and pathophysiology.
GDS2737	Analysis of endometrial specimens from women with endometriosis. Endometrial gene expression examined at various phases of the menstrual cycle. Results provide insight into the molecular pathogenesis of endometriosis.
GDS2678	Comparison of various human and chimpanzee brain regions. Results provide insight into the genetic basis of human specializations in brain organization and cognition.
GDS2201	Comparison of serrated and conventional colorectal adenocarcinoma tumor samples. Results differentiate serrated from conventional colorectal carcinomas (CRC) and provide insight into the molecular pathogenesis of serrated CRC.
GDS1362	Analysis of myocardial tissues from nonischemic (NICM) and ischemic cardiomyopathy (ICM) patients. NICM and ICM, major forms of dilated cardiomyopathy leading to congestive heart failure, have similar presentations but differ in pathophysiology, prognosis, and response to therapy.
GDS651	Examination of left ventricle in idiopathic dilated and ischemic cardiomyopathy. Diseased ventricles examined in reference to normal.
GDS4764	Analysis of basal-like breast cancer (BLBC) cell lines following DUSP4-knockdown or MAP-ERK kinase (MEK)-inhibition with AZD6244/selumetinib (up to 24hr). Results provide insight into role of DUSP4 in promoting cancer stem cell-like phenotypes in BLBC.
GDS3181	Analysis of skeletal muscles from normal, healthy glucose-tolerant individuals exposed to acute physiological hyperinsulinemia for up to 4 hours. Results suggest a low-grade inflammatory response which may provide insight into the etiology of insulin resistance in type 2 diabetes and obesity.
GDS2987	Analysis of three primary cell lines treated with Rho kinase (ROCK) 2 inhibitor SLx-2119 or with atorvastatin. Effects of ROCK inhibitors overlap to some extent with the pleiotropic (nonlipid lowering) effects of statins. Results suggest possible synergistic effects between the two classes of drugs.
GDS2642	Analysis of colonoscopic biopsies from patients with Crohn’s disease (CD) or ulcerative colitis (UC). CD and UC are inflammatory bowel diseases with variable, overlapping clinical features and complex pathophysiologies. Results provide insight into the pathogenesis of CD and UC.
GDS2529	Analysis of the basal plate of the placenta from midgestation to term. The basal plate is the region where maternal and fetal cells coexist. Its proper formation is required for pregnancy. Results provide insight into the molecular basis of the unique cell-cell interactions in the basal plate.
GDS2528	Analysis of the basal plate of the placenta from midgestation to term. The basal plate is the region where maternal and fetal cells coexist. Its proper formation is required for pregnancy. Results provide insight into the molecular basis of the unique cell-cell interactions in the basal plate.
GDS2419	Analysis of peripheral blood mononuclear cells from relapsing-remitting multiple sclerosis (MS) patients 1 day before, 1 day after, and up to 12 months after the initiation of interferon beta-1a (IFN-beta-1a) therapy. Results identify biomarkers for beta-IFN responsiveness.
GDS2219	Analysis of primary testicular diffuse large B cell lymphomas (DLBCLs) and nodal DLBCLs. DLBCLs are classified as germinal center B cell-like (GCB), activated B cell-like, or undetermined. GCB is associated with a favorable prognosis. Results provide insight into the nature of testicular DLBCL.
GDS1960	Analysis of testicular diffuse large B cell lymphoma (DLBCL) tissues with small homozygous HLA-DQ/HLA-DR deletions, larger hemizygous MHC complex deletions, or without deletions. Results provide insight into the significance of the downregulation of HLA class II expression in testicular DLBCL.
GDS1667	Analysis of 8 head and neck squamous cell carcinoma (HNSCC) tumors positive for human papilloma virus (HPV). 28 HNSCC HPV negative tumors examined. Between 15% and 35% of HNSCCs harbor HPV DNA. Results provide insight into the effect of HPV infection in HNSCC.
GDS1256	Analysis of bronchial epithelial cells treated with interferon (IFN) gamma, or dexamethasone (dex), or both. IFN-gamma plays a role in lung inflammatory responses and corticosteroids such as dex are used as treatments for inflammation. Cells examined 8 or 24 hours after treatment.
GDS1235	Expression profiling of bone marrow from pediatric patients with acute lymphoblastic leukemia (ALL). 10 B-cell ALL, 5 T-cell ALL, and 3 B-cell ALL, with the MLL/AF4 chromosomal rearrangement, patients examined. Results provide insight into the pathogenesis of childhood ALL.
GDS1096	Expression profiling of 36 types of normal tissue. Each RNA tissue sample pooled from several donors. Results identify tissue specific genes and provide baselines for interpreting gene expression in cancer.
GDS963	Expression profiling of dermal fibroblasts from patients with macular degeneration. Fibroblasts subjected to sublethal oxidative stress. This study tests the hypothesis that patients with macular degeneration have an abnormal response to cellular injury in sites other than the eye.
GDS449	Analysis of effect of Tat transactivation during cell cycle. HeLa CD4+ cells transfected with epitope-tagged Tat plasmid or parental vector pCEP4. Cells synchronized with cell cycle blocker hydroxyurea or nocodazole and sampled at 0, 3, 6 and 9 hours.
GDS172	Analysis of SIV MAC 251 disease progression in Rhesus Macaque peripheral blood mononuclear cells (PBMC). Slow, typical and fast progression groups examined at baseline, 3 and 7 weeks post-infection.
GDS4467	Analysis of primary glioblastomas (GBM), astrocytomas, oligodendrogliomas and secondary GBM brain tumors. MNK1 kinase upregulation observed in primary GBM brain tumors. Results identifiy signaling pathways differentially regulated in gliomas.
GDS4444	Analysis of lesional and non-lesional skin biopsies from Atopic Dermatitis patients following NB-UVB phototherapy. Results identify a set of biomarkers of disease response to NB-UVB phototherapy.
GDS4380	Analysis of specimens from consecutive stage II and stage III colorectal cancer (CRC) patients with high or low chromosomal instability (CIN) phenotype. CIN-high CRC showed poorer outcome than CIN-low CRC. Results provide insight into molecular biomarkers to distinguish between the CIN phenotypes.
GDS4231	Analysis of postmortem brain of ART-treated, HIV-1-associated neurocognitive disorders (HAND) patients. ART reduces morbidity and mortality in HIV infection, but HAND persist despite treatment. Results provide insight into ART effectiveness in brain and into molecular signatures of HAND under ART.
GDS4012	Analysis of sural nerve of progressive and non-progressive diabetic neuropathy (DN) patients. DN is characterized by progressive loss of peripheral nerve, eventually resulting in complete loss of sensation. Results provide insight into molecular mechanisms underlying DN onset and progression.
GDS2056	Analysis of tibialis anterior, deltoid, quadriceps, and gastrocnemius muscles obtained at autopsy from pediatric and geriatric subjects unaffected by neuromuscular disease. Results provide insight into the molecular basis of the selective involvement of different muscles in muscular dystrophies.
GDS2055	Analysis of tibialis anterior, deltoid, quadriceps, and gastrocnemius muscles obtained at autopsy from pediatric and geriatric subjects unaffected by neuromuscular disease. Results provide insight into the molecular basis of the selective involvement of different muscles in muscular dystrophies.
GDS1559	Analysis of atrium from patients with permanent atrial fibrillation (AF). AF is associated with extensive structural, contractile, and electrophysiological remodeling. Results identify adoption of a ventricular-like genomic signature as a general feature of the fibrillating atrium.
GDS1282	Expression profiling of clear cell sarcoma of the kidney (CCSK). Wilms' tumors and fetal kidney control samples also examined. Objective is to reveal diagnostic markers and insight into the pathogenesis of CCSK.
GDS1085	Expression profiling of 115 samples from 35 different types of normal tissues. Samples obtained by surgery or autopsy, and evaluated by pathologists. Results provide insight into the molecular organization of diverse cell types, and provide a baseline for comparison to diseased tissues.
GDS4464	Analysis of brain tumor tissue from primary central nervous system lymphoma (PCNSL) patients. PCNSL is an extranodal form of non-Hodgkin lymphoma that arises in the craniospinal axis. Results provide insight into the molecular mechanisms underlying survival in patients with PCNSL.
GDS4382	Analysis of paired colorectal cancer (CRC) tumors and adjacent non-cancerous tissues. Colorectal cancer is a worldwide public health problem. Results provide insight into the molecular mechanisms underlying CRC carcinogenesis.
GDS3838	Analysis of esophageal squamous cell carcinoma (ESCC) and adjacent normal tissue from patients in China. Genomic instability plays an important role in ESCC. Gene expression results, together with DNA copy number neutral loss of heterozygosity (CNNLOH) status, provide insight into ESCC development.
GDS3029	Analysis of small-cell lung carcinoma cell (SCLC) lines. Expression profiles compared to the cell lines' sensitivity to the Bcl-2 antagonist ABT-737 and chromosomal gains that include changes in Bcl-2 gene copy number. ABT-737 induces the regression of a fraction of SCLC solid tumors.
GDS2935	Analysis of skin biopsies from nickel-allergic patients whose skins were exposed to nickel, a sensitizing hapten, for up to 96 hours to elicit allergic contact dermatitis (ACD). Results provide insight into molecular mechanisms underlying the pathogenesis of ACD.
GDS1344	Analysis of renal tumors from 34 papillary renal cell carcinoma (PRCC) cases. Results identify 2 molecular signatures that correlate with the morphologic classification of PRCC. Molecular class type 1 tumors correlate with excellent survival, while type 2 tumors correlate with poor survival.
GDS1290	Analysis of CD4+ lymphocyte induced to differentiate into Th1 and Th2 by treatment with IL-12 and IL-4 respectively in the presence of TGFbeta. Cells examined at various time points up to 48 hours after treatment. Results provide insight into the mechanisms regulating CD4+ cell polarization.
GDS999	Expression profiling of bronchoalveolar lavage cells of lung transplant recipients with acute rejection. Rejection status determined from biopsies. Results identify possible gene markers of lung transplant rejection.
GDS4766	Analysis of malignant epithelia and tumor-associated stroma from patients with pregnancy-associated breast cancer (PABC). PABCs exhibit heightened aggressiveness compared to cancers in age-matched nonpregnant (non-PABC) women. Results provide insight into the molecular mechanisms underlying PABC.
GDS4491	Analysis of paired samples of nonlesional atopic dermatitis (ANL) and lesional atopic dermatitis (AL) skin lesions compared with normal skin. ANL skin is characterized by terminal differentiation defects. Results provide insight into molecular mechanisms that characterize ANL skin.
GDS4027	Analysis of fresh pancreatic islets, expanded islet cells, and re-differentiated cells. Three different protocols were used to expand pancreatic islets, followed by attempts at redifferentiation back to islets. Results provide insight into active pathways in expanded and redifferentiated islets.
GDS3983	Analysis of adult pancreatic beta cell-enriched fractions and duct cell-enriched fractions and other human primary tissues. Results provide insight into conserved beta cell markers for assessment of beta cell phenotype.
GDS3961	Analysis of adipose tissue from subjects (BMI 16.7-50.2) with normal or impaired glucose tolerance, or type 2 diabetes. Adipocytes regulate energy balance and glucose homeostasis. These results, together with miRNA profiling results, provide insight into molecular basis of adipogenesis and obesity.
GDS3794	Analysis of peripheral blood mononuclear cells of rheumatoid arthritis (RA) patients. Results provide insight into the molecular pathogenesis and pathophysiology of RA.
GDS3068	Analysis of primary hepatocytes (PHs) and HepG2 liver cells treated with various fluoroquinolones. PHs are used in drug metabolism research, and HepG2 cells are surrogates for PHs. Results provide insight into the differences in the response of PHs and HepG2 cells to xenobiotics.
GDS2416	Analysis of 33 biopsies from 11 cervical cancer patients. Biopsies were obtained from 2 to 5 different areas of each tumor. Results provide insight into the extent of intratumor heterogeneity in gene expression in cervical cancer patients.
GDS1257	Expression profiling of pulmonary artery endothelial cells exposed to plasma from sickle cell disease (SCD) patients with sickle acute chest syndrome or from SCD patients at steady state. Results provide insight into the role of extra-erythrocytic factors in sickle cell vasoocclusion.
GDS1020	Expression profiling of peripheral mononuclear blood cells (PMBC) from patients with post-traumatic stress disorder. PMBC samples obtained from patients a few hours and 4 months after exposure to psychological stress.
GDS495	Temporal analysis of human umbilical cord vein endothelial cell (HUVEC) isolates treated with angiogenic factors vascular endothelial growth factor-A (VEGF-A) and placental growth factor (PlGF) in low or high serum media.
GDS5016	Analysis of four cell types from the placentas of male or female fetuses: cytotrophoblasts, syncytiotrophoblasts, and arterial and venous endothelial cells. Results provide insight into sex-biased molecular mechanisms underlying functional differences in gestations from male and female fetuses.
GDS4854	Analysis of whole blood from pediatric seizure patients with H1N1 or rotavirus infections during acute and recovery phases. Results provide insight into molecular mechanisms underlying pathogenic differences in the complex seizures induced by influenza A(H1N1)pdm09 or rotavirus gastroenteritis.
GDS4424	Analysis of paired nasal lavage samples obtained from asthmatic children during an acute Picornavirus-induced asthma exacerbation in vivo and 7-14 days later. Severe episodes can be life-threatening. Results provide insight into molecular mechanisms underlying virus-induced asthma exacerbations.
GDS4327	Analysis of hepatocytes isolated from chimeric mouse livers repopulated with human hepatocytes (c-heps) or from normal human livers (h-heps). Results provide insight into the potential use of chimeric mice as a relevant model for human liver biomedical experiments.
GDS4147	Temporal analysis of PBMCs from relapsing-remitting multiple sclerosis (RRMS) patients treated with Interferon-β-1b (Betaferon) or IFNβ-1a (Rebif). Half of the patients developed neutralizing antibodies (NAB) to IFNβ. Results provide insight into molecular basis of IFNβ bioactivity in MS patient
GDS3964	Analysis of subcutaneous tumors or lung metastases from immunodeficient mice injected subcutaneously or intravenously with a poorly-metastatic A375 melanoma cell line (ATCC) or with highly-metastatic derivative cell lines. Results provide insight into the molecular mechanisms underlying metastasis.
GDS3656	Analysis of endothelial progenitor cells (EPCs) from patients with type 1 diabetes (T1D) before and 4 weeks of dietary folic acid (FA) supplementation. EPCs are involved in vascular wall repair. T1D results in reduced circulating EPCs. Results provide insight into the effect of FA on EPC function.
GDS3502	Analysis of LCM-captured microvascular endothelial cells and neurons from post mortem brain tissue from schizophrenia patients, bipolar disorder patients, and healthy controls. Results provide insight into molecular mechanisms underlying the pathophysiology of schizophrenia.
GDS3434	Analysis of gastric mucosa from H. pylori specific pathogen free (SPF) rhesus monkeys infected with wildtype H. pylori strain J166 or its isogenic cag pathogenicity island (cag PAI) knockout mutant. Results provide insight into the role of cag PAI in the H. pylori host-pathogen interaction.
GDS3363	Temporal analysis of primary airway epithelial cells (AEC) treated with 0.4, 1 or 4mM hypochlorous acid (HOCl). HOCl is a potent oxidative agent that can be generated by neutrophils in inflammatory diseases of airways. Results provide insight into mechanisms underlying HOCl-induced toxicity in AECs.
GDS3041	Analysis of pharyngeal epithelial cells exposed to various encapsulated strains of Streptococcus pneumoniae. Nasopharynx colonization by S. pneumoniae is mediated by adherence to the respiratory epithelium. Results provide insight into the capsule-dependent host response to pneumococcal adherence.
GDS2341	Analysis of lung epithelial A549 cells 6 and 24 hours following treatment with type I interferon (IFN), type II IFN, or both. Results provide insight into the molecular basis of the synergistic antiviral and antiproliferative effects observed when type I and type II IFNs are combined.
GDS1993	Analysis of colon carcinoma Caco-2 cells cultured for various lengths of time up to 3 weeks in flasks or on filters. An array focusing on transporters and ion channels was used. Results provide insight into the influence of cell differentiation on the mRNA expression of transporters and channels.
GDS1974	Analysis of keratinocyte HaCaT cells at 24 and 72 hours following induction of GLI1 or a constitutively active form of GLI2 from a tetracycline inducible promoter. GLI transcription factors mediate the hedgehog signal in development and carcinogenesis.
GDS1258	Expression profiling of pulmonary artery endothelial cells exposed to plasma from sickle cell disease (SCD) patients with sickle acute chest syndrome or from SCD patients at steady state. Results provide insight into the role of extra-erythrocytic factors in sickle cell vasoocclusion.
GDS1212	Temporal analysis of the effect of tumor necrosis factor (TNF) on gene expression in HeLa cells with NF-kappaB inactivated. NF-kappaB inactivated with 2 ug/ml doxycycline. Cells examined at various time points following stimulation with 25 ng/ml TNF. Results identify potential targets of NF-kappaB.
GDS470	Expression profiling of normal and cancerous cervix tissue samples at stages 1B, 2A, 2B and 3B.
GDS395	Temporal gene expression analysis of fetal lung fibroblast cell line IMR-90 seeded onto collagen/chondroitin sulfate tissue engineering scaffold mesh material. Integration of genomic information with biomaterial engineering.
GDS5022	Analysis of blood from first-time acute myocardial infarction (AMI) patients, clinically indistinguishable at baseline, with or without recurrent cardiovascular events at 18 months. Results provide insight into molecular mechanisms distinguishing AMI patients with or without recurrent events.
GDS3313	Comparison of endometria after short-term treatment with tibolone, estradiol (E2), or E2 + medroxyprogesterone acetate (E2 + MPA) in healthy postmenopausal women undergoing hysterectomy. A synthetic steroid, Tibolone is used as an alternative for estrogen or estrogen/progesterone hormone therapy.
GDS2171	Analysis of prostate adenocarcinoma specimens with Gleason patterns 3, 4, or 5. Adenocarcinoma specimens obtained by radical prostatectomy. Results identify molecular alterations underlying prostate cancer grades.
GDS1332	Analysis of blood samples of 5 presymptomatic and 12 symptomatic Huntington's disease (HD) patients. Studies suggest that gene expression may be altered in a variety of tissues in HD, including peripheral blood. Results identify potential markers for HD.
GDS1331	Analysis of blood samples of 5 presymptomatic and 12 symptomatic Huntington's disease (HD) patients. Studies suggest that gene expression may be altered in a variety of tissues in HD, including peripheral blood. Results identify potential markers for HD.
GDS1330	Expression profiling of mucosal biopsy samples from sigmoid colons of 10 patients with Crohn disease (CD) and 10 patients with ulcerative colitis (UC). CD and UC are two forms of inflammatory bowel disease. Results provide insight into the pathogenesis of CD and UC.
GDS810	Expression profiling of brain hippocampi from 22 postmortem subjects with Alzheimer's disease (AD) at various stages of severity. 7, 8, and 7 subjects diagnosed with incipient, moderate, and severe AD respectively. Results provide insight into mechanisms underlying the early pathogenesis of AD.
GDS5059	Analysis of CD34+ cells nucleofected (6h) or transduced (3d, 8d) with AML leukemia fusion oncogenes: AML1-ETO, MLL-AF9, PML-RARA or NUP98-HOXA9. Results provide insight into molecular mechanisms of fusion oncogene-driven leukemogenesis and early temporal patterns of gene deregulation in AML.
GDS4931	Analysis of monocyte-derived macrophages that phagocytosed S. aureus in vitro. Monocytes analyzed for up to 48 hours after phagocytosis. Results provide insight into the molecular mechanisms employed by S. aureus to prolong their intracellular survival.
GDS4880	Analysis of antigen-specific CD4+ and CD8+ T-cells from treatment-naive, chronic hepatitis C virus (CHC) patients with high or low viral loads. Results provide insight into molecular mechanisms underlying functional impairment differences between CD4+ and CD8+ T-cells during CHC infection.
GDS4819	Analysis of A375 melanoma cells treated with small molecule MLN4924 for up to 24 hrs. MLN4924 selectively inhibits Nedd8-activating enzyme resulting in inactivation of the entire family of Cullin-RING ubiquitin ligases. Results provide insight into the molecular basis of MLN4924-induced cell death.
GDS4608	Analysis of trypsin-disassociated keratinocytes (KCs) isolated from normal skin as a model for epidermal injury. These sorted keratinocytes (KC sorted) were compared to KCs isolated by LCM (KC LCM) and long-term cultured KCs (KC in vitro). Results provide insight into the KC injury response.
GDS4487	Analysis of HT1080 cells treated with IFN-alpha, the Ras/MEK inhibitor U0126, or both for 6 or 12 hours. SKOV3 cells treated with IFN-alpha for 6 hours examined. HT1080 is moderately resistant to the anti-viral effects of IFN-alpha. MEK inhibition increases the sensitivity of HT1080 to IFN-alpha.
GDS4460	Analysis of skin biopsies from AD patients treated with pimecrolimus on 1 upper limb and betamethasone (BM) on the other upper limb. BM is clinically more effective but does not restore the skin barrier, compared to pimecrolimus. Results provide insight into mechanisms of action of both substances.
GDS4458	Analysis of psoriatic skin biopsies from patients treated with 150mg of subcutaneous anti-IL-17 mAb ixekizumab (previously LY2439821) at weeks 0 and 2. IL-17 blockade resulted in a high-grade clinical improvement in psoriasis. Results provide insight into the role of IL-17 in disease pathogenesis.
GDS4407	Analysis of PBMCs from biallelic CEBPA (encoding CCAAT/enhancer binding protein)-mutated, acute myeloid leukemia (AML) patients with or without multilineage dysplasia (MLD). Cases without CEBPA mutations also examined. Results provide insight into the classification of CEBPA-mutated AML patients.
GDS4345	Analysis of paired muscle biopsies (i.e., pre-resection baseline and 8 month post-resection follow-up, disease-free/weight-stable for previous 2 months) from upper gastrointestinal cancer patients. Results provide insight into molecular mechanisms underlying cancer-associated muscle wasting.
GDS4291	Analysis of T-ALL cell lines treated with γ-secretase inhibitor (GSI) to block Notch signaling. Cell lines include parental cells and cells transduced with ICN (a GSI-independent form of activated Notch1) or with c-Myc (a downstream Notch1 target). Results provide insight into Notch1 role in T-ALL.
GDS4136	Analysis of laser-captured hippocampal CA1 gray matter from FFPE hippocampal sections of subjects at varying stages (incipient, moderate, severe) of Alzheimer’s disease (AD). Results provide insight into gray matter-specific molecular mechanisms underlying AD.
GDS4052	Analysis of MCF7 cells depleted of ERK1 or ERK2 and treated with estradiol for up to 24hrs. ERK1 and ERK2 are downstream effectors in the MAP kinase pathway; estrogen receptor α (ERα) and MAPKs play key roles in hormone-dependent cancers. Results provide insight into ERα and MAPK interactions.
GDS3318	Analysis of platelets from patients with sickle cell disease. Sickle cell disease patients exhibit increased activation of platelets. Results provide insight into the molecular basis of platelet dysfunction in sickle cell disease.
GDS3100	Analysis of skeletal muscles of postmenopausal women treated with hormone replacement therapy (HRT) or with a placebo. Menopause is accompanied by age-associated changes in muscle structure and function. Results provide insight into the effect of HRT and estrogen deprivation on skeletal muscles.
GDS2824	Analysis of lymphoblastoid cells from males with autism due to a fragile X mutation or a 15q11-q13 duplication. Results provide insight into the pathogenesis of autism spectrum disorders.
GDS2780	Analysis of liver carcinoma HepG2 cells exposed to various heavy metals. Results provide insight into the molecular basis of heavy metal cytotoxicity.
GDS2635	Analysis of invasive ductal carcinoma (IDC) cells, invasive lobular carcinoma (ILC) cells, and their normal counterparts. Cells obtained from postmenopausal breast cancer patients. Results provide insight into the molecular differences between IDC and ILC.
GDS2615	Analysis of primary airway epithelial cells cultured at an air-liquid interface for up to 28 days to induce their differentiation into polarized, pseudostratified epithelia of ciliated and mucus-secreting cells. Results provide insight into the mechanisms underlying mucociliary differentiation.
GDS1852	Analysis of HEK293 cells following siRNA knockdown of p53, RelA, or ATM, and subsequent treatment with neocarzinostatin, a radiomimetic drug that induces DNA double-strand breaks. Results indicate RNAi combined with expression profiling is a powerful method for dissecting transcriptional networks.
GDS1772	Analysis of cell lines lacking VHL or p53 following exposure to hypoxia. VHL is the gene responsible for degrading transcription factor HIF-1. p53 null mutants examined to identify genes whose expression under hypoxia depends on p53. Results identify genes regulated by HIF-1.
GDS1746	Analysis of epithelial cell cultures from prostate tumor explants. Results identify an epithelial-restricted transcription profile that can be integrated with tumor grade and clinical information with the aim of discriminating indolent and aggressive prostate tumors that are histologically similar.
GDS1210	Expression profiling of 22 primary advanced gastric cancer tissues. Whole gastric cancer tissues examined in the presence of metastasis and according to histological type. Results provide insight into the progression and diversity of gastric cancer.
GDS737	Comparison of lung tissue from smokers with severe emphysema (removed at lung volume reduction surgery) and smokers with mild or no emphysema. Study provides insights into the pathogenesis of chronic obstructive pulmonary disease (COPD).
GDS707	Analysis of gene expression profiles obtained from the postmortem frontal cortex of 18 normal males and 12 normal females at 26 to 106 years of age. Results provide insight into molecular events underlying the onset of brain aging.
GDS214	Examination of muscle biopsies from Duchenne muscular dystrophy patients and normal subjects of various age groups. Both mixed groups of patients (5 patient biopsies per group) and individual biopsies analyzed.
GDS171	Gene expression profile of proliferating normal peripheral blood mononuclear cells (PBMC) infected with HIV type 1 RF. Assessed at 0, 12, 24, 48, and 72 hours postinfection and compared with those of matched uninfected PBMC.
GDS4987	Analysis of FACS-sorted endometrial cell types from proliferative phase endometrial biopsies collected from overweight/obese women with PCOS. Results provide insight into the molecular mechanisms underlying an endometrial disease phenotype in women with PCOS.
GDS4844	Analysis of rectal mucosal epithelia from cystic fibrosis patients homozygous for the three-base-pair deletion c.1521_1523delCTT (p.Phe508del, F508del) in the cystic fibrosis transmembrane conductance regulator (CFTR). Results provide insight into molecular mechanisms underlying CF.
GDS4396	Analysis of primary or metastatic lesions from patients with unresectable colorectal cancer (CRC) prior to FOLFOX6 therapy (oxaliplatin, 5-fluorouracil, leucovorin regimen). Results provide insight into molecular signatures that predict responders to FOLFOX therapy for unresectable CRC.
GDS4300	Analysis of mononuclear cells from PICALM-MLLT10-positive T-cell acute lymphoblastic leukemia (T-ALL) patients (2 cases with histone methyltransferase gene EZH2 mutations) and PICALM-MLLT10-negative T-ALL patients. Results provide insight into molecular mechanisms underlying the leukemia subtypes.
GDS4281	Analysis of 29 uveal melanomas isolated from male and female patients. Uveal melanoma is an aggressive intraocular tumor cancer that metastasizes to the liver in ~50% of patients, with high lethality. Results provide insight into molecular pathways involved in uveal melanoma metastatic progression.
GDS3951	Analysis of lung tissue from patients with different types of interstitial lung disease (ILD). The ILDs represent a broad category of restrictive lung disorders. These results, together with miRNA profiling results, provide insight into molecular mechanisms underlying ILDs.
GDS3920	Analysis of peripheral blood mononuclear immune cells from multiple sclerosis (MS) patients and unaffected controls. MS is an inflammatory, neurodegenerative disease. Results provide insight into the molecular mechanisms underlying MS etiology.
GDS3631	Analysis of peripheral blood CD2+ leukocytes from asthmatic children of low and high socioeconomic families. Low socioeconomic status is a social factor associated with disease morbidity, including more severe asthma in childhood. Results provide insight into the molecular basis of this link.
GDS3139	Analysis of histologically normal breast epithelia of breast cancer patients. Results provide insight into the molecular abnormalities in normal appearing breast epithelium in breast cancer and the roles these abnormalities play in carcinogenesis.
GDS3104	Analysis of vastus lateralis muscles from women with insulin-resistant polycystic ovary syndrome (PCOS). Insulin resistance in skeletal muscles is a risk factor for the development of type 2 diabetes in women with PCOS. Results provide insight into the pathogenesis of insulin resistance in PCOS.
GDS2493	Analysis of pretreatment acute lymphoblastic leukemia samples that are either sensitive or resistant to glucocorticoid (GC)-induced apoptosis in vitro. Results used to search a database of expression profiles of pharmacologic treatment of cells for small molecules that reverse the resistance to GCs.
GDS1688	Expression profiling of a set of 29 lung cancer cell lines consisting of 10 non-small cell adenocarcinoma, 10 small cell cancer, and 9 squamous cell cancer lines. Gene expression results analyzed in relation to the sensitivity of each cell line to commonly used anti-cancer agents.
GDS267	Investigation of CD4+ lymphocytes from patients with and without atopy, in combination with asthma.
GDS266	Investigation of CD4+ lymphocytes from patients with and without atopy, in combination with asthma.
GDS4950	Analysis of tumors from high-grade serous ovarian cancer patients resistant or sensitive to platinum-based chemotherapy. Tumor samples collected prior to chemotherapy. Results identify a gene expression profile associated with intrinsic chemotherapy resistance.
GDS4350	Analysis of endoscopic biopsies of Barrett's esophagus (BE), normal adjacent epithelia gastric cardia, and normal squamous esophagus. BE is a metaplastic condition and precursor to esophageal adenocarcinoma. Results provide insight molecular mechanisms underlying early stages of BE.
GDS4160	Analysis of Huh7 hepatoma cells infected with JFH-1 Hepatitis C Virus (HCV) at 6, 12, 18, 24, and 48 hours post-infection. HCV is a leading cause of chronic liver disease. Results provide insight into molecular mechanisms that contribute to HCV-associated liver pathogenesis.
GDS3721	Analysis of pretreatment breast cancer (BC) tumors from patients enrolled in a paclitaxel/radiation clinical trial. Patients achieved pathologic complete response (pCR) or partial response (pPR). Results provide insight into molecular markers of pathologic response to paclitaxel/RT treatment of BC.
GDS3679	Analysis of SC and OM adipose tissue collected from morbidly obese patients. Patients grouped as Low or High Acylation Stimulating protein (ASP) and Triglyceride (TG). ASP is associated with various metabolic disorders. Results provide insight into molecular basis of the two ASP-TG lipemic indices.
GDS3610	Analysis of biopsies from patients with Epstein-Barr virus (EBV)-positive undifferentiated nasopharyngeal carcinoma (NPC). NPC is a common cancer in China and Southeast Asia. Results provide insight into the molecular pathogenesis of NPC.
GDS2656	Analysis of circulating blood reticulocytes from umbilical cords and normal adults. Reticulocytes are immature red blood cells containing residual RNA. Results provide insight into the molecular basis of terminal erythroid differentiation.
GDS2655	Analysis of circulating blood reticulocytes from umbilical cords and normal adults. Reticulocytes are immature red blood cells containing residual RNA. Results provide insight into the molecular basis of terminal erythroid differentiation.
GDS2601	Analysis of blood mononuclear cells of sporadic Alzheimer disease (AD) and age- gender-matched normal controls. Results reveal insights into systemic nature of gene dys-regulation in sporadic AD and suggest novel pathways of beta-amyloid deposition.
GDS2513	Analysis of thrombopoietin-cultured CD34+ cells at various time points up to 5 days following treatment with nicotinamide. Thrombopoietin induces CD34+ cells to differentiate into megakaryocytes. Results provide insight into the effect of nicotinamide on megakaryocyte differentiation.
GDS2206	Comparison of septal myocardial tissue samples from 13 patients with dilated cardiomyopathy (DCM) to those from 15 patients with non-failing (NF) hearts. DCM is a common cause of heart failure. Results contribute to the identification of a gene expression signature for DCM.
GDS1917	Analysis of cortical samples corresponding to the crus I/VIIa area of the cerebellum from schizophrenia patients. A study indicates that targets of the RNA-binding ELAV-like protein HuD are overexpressed in the prefrontal cortex of patients with schizophrenia.
GDS1726	Analysis of brain frontal cortex of HIV-seropositive patients with HIV encephalitis (HIVE). HIVE affects >40% of AIDS patients, promoting neurodegeneration and cognitive impairment. Results suggest HIV-mediated dysregulation of genes involved in neuronal maintenance might play an important role.
GDS1714	Analysis of mutagen-sensitive lymphoblastoid cell lines after exposure to bleomycin. Mutagen-sensitive cells exhibit a high number of bleomycin-induced chromatid breaks. Mutagen sensitivity (MS) reflects an individual's susceptibility to sporadic cancers. Results identify genes involved in MS.
GDS1563	Analysis of whole blood from Kenyan children with acute malaria or other febrile illnesses, both at hospital admission and after recovery. Samples collected during July September 2002. Results provide a perspective of the host response to malaria and further insight into processes of pathogenesis.
GDS1562	Analysis of 14 tumor biopsies from children affected by alveolar rhabdomyosarcoma (ARMS). Seven patients were positive for the PAX3-FKHR fusion gene, which indicates an unfavorable prognosis. Results identify expression signatures that differentiate PAX3-FKHR positive from PAX3-FKHR negative ARMS.
GDS1481	Analysis of cultured abdominal subcutaneous preadipocytes from 7 male and 7 female non-diabetic obese Pima Indians. The prevalence of obesity in Pima Indians is among the highest of any population. Results provide insight into the role of preadipocytes in obesity and obesity-related inflammation.
GDS1480	Analysis of cultured abdominal subcutaneous preadipocytes from 7 male and 7 female non-diabetic obese Pima Indians. The prevalence of obesity in Pima Indians is among the highest of any population. Results provide insight into the role of preadipocytes in obesity and obesity-related inflammation.
GDS1392	Analysis of bone marrow CD34+ progenitor cells from normal-karyotype, low-blast-count, early, low-risk myelodysplastic syndrome (MDS) patients, age-matched controls, and patients with non-MDS anemia. Results provide insight into pathogenesis of MDS and identify putative markers of MDS.
GDS1221	Analysis of peripheral blood and bone marrow of chronic myelogenous leukemia (CML) patients prior to imatinib (Gleevec) treatment. Imatinib induces complete cytogenetic response (CCR) in most CML patients. This study attempts to determine transcriptional signature of imatinib non-responders.
GDS5058	Analysis of PBMCs exposed in vitro to LASV or ML29 viruses and collected up to 24 hrs post-exposure. The ML29 vaccine candidate is derived from Lassa and Mopeia viruses and protects against Lassa fever disease. Results provide insight into LASV-induced pathology and mechanisms of attenuation.
GDS5030	Analysis of PBMCs from patients with active pulmonary tuberculosis (PTB) up to 6 months after initiation of anti-tuberculosis chemotherapy treatment. Results provide insight into the molecular mechanisms associated with PTB.
GDS4477	Analysis of pediatric glioblastoma (GBM) tumors with mutations in H3F3A gene. Mutation of key residues in histone H3.3 are specific to GBM and highly prevalent in children and young adults. Results indicate that defects in chromatin architecture underlie pediatric GBM pathogenesis.
GDS4416	Temporal analysis of HEK293 cells stably-expressing wildtype NOD2 receptor or variant NOD2L1007fsinsC and treated with muramyl dipeptide (MDP). MDP-induced NOD2 activation induces inflammatory and antibacterial factors. Results provide insight into molecular basis of NOD2-mediated immune response.
GDS4387	Analysis of explanted livers of 4 patients with HBV-associated ALF who underwent liver transplantation. Liver has inherent regenerative capacity via hepatic stem/progenitor cells (HSPC) when hepatic loss is massive. Results provide insight into role of HSPC in liver regeneration associated with ALF.
GDS4110	Temporal analysis of EP156T cells infected with a recombinant retrovirus encoding either p53R175H mutant (M cells), dominant-negative p53 peptide GSE56 (G cells) or control vector (C cells). Results provide insight into molecular mechanisms underlying early stages of transformation.
GDS3942	Analysis of bone marrow-derived, hematopoietic stem cells (HSC) from healthy, hematologically normal young and elderly donors. Aged HSCs are increased in frequency and are less quiescent than young HSCs. Results provide insight into molecular mechanisms underlying the hematopoietic aging phenotype.
GDS3595	Analysis of macrophages at 1, 3, and 6 hours post-infection with H1N1 or H5N1 viruses in vitro. The avian H5N1 virus is highly pathogenic, while the swine H1N1 virus is less so. Alveolar macrophages are targets of H5N1. Results provide insight into the host response to H1N1 and H5N1 infections.
GDS3262	Analysis of yolk sac tumors (YSTs) and seminomas, the two principal histological variants of pediatric malignant germ cell tumors (MGCTs). Seminomas and YSTs are presumed to arise from the same progenitor cell. Results provide insight into the molecular basis for the divergence of pediatric MGCTs.
GDS2889	Analysis of microvascular endothelial cells treated at various concentrations of the model air pollutant diesel exhaust particles (DEP), an oxidized phospholipid (ox-PAPC), or both. Results provide insight into the synergistic effect of DEP and ox-PAPC in promoting vascular inflammation.
GDS2604	Analysis of epithelial and mesothelial lung cell lines at various time points up to 7 days after exposure to asbestos. Asbestos exposure causes lung diseases such as asbestosis, malignant mesothelioma, and lung cancer. Results provide insight into the pathogenesis of asbestos-associated diseases.
GDS2052	Analysis of the normal endometrium at distinct phases of the menstrual cycle. Results provide insight into whether molecular profiles of the endometrium can distinguish the different phases of the menstrual cycle.
GDS1904	Analysis of various wild type murine tissues using a glycogene array. Glycosylation is the most common posttranslational modification of proteins. Results used to determine whether glycogene expression profiles could be used for the analysis of glycan synthesis and function.
GDS1902	Analysis of colon adenocarcinoma HT29 cells at various time points up to 12 hours following treatment with 2 or 10 nM of the cyanobacterial metabolite apratoxin A. Results provide insight into the molecular mechanisms underlying the cytotoxic effect of apratoxin A on tumor cells.
GDS1062	Expression profiling of 18 primary squamous cell carcinomas of the oral cavity with or without lymph node metastasis. Expression in lymph node metastasis also examined. Results used to identify gene expression signature in primary tumors that indicates the presence of lymph node metastasis.
GDS625	Examination of gastric mucosa inflammatory response to Helicobacter pylori infection. Gastric biopsies from healthy and H. pylori-infected patients compared. Infection can lead to cellular hyperproliferation and malignant transformation.
GDS4882	Analysis of peripheral blood mononuclear cells from hepatocellular carcinoma (HCC), pancreatic carcinoma, and gastric carcinoma patients. Results provide insight into a blood-based gene signature for detection of early-stage HCC.
GDS4465	Analysis of surgical brain tumors from high grade astrocytoma (HGA) patients with known clinical outcomes. Increased expression of immune function-related genes was positively correlated with longer survival. Results provide insight into molecular profiles associated with long-term survival in HGA.
GDS4264	Analysis of lymphoblastoid cell lines established from individuals with the t(11;22)(q23;q11)-balanced translocation (carriers) or the +der(22)t(11;22)(q23;q11) karyotype (Emanuel syndrome patients). Results provide insight into the effect of balanced chromosomal rearrangements on the transcriptome.
GDS4202	Analysis of chronic lymphocytic leukemia (CLL) patient cells cultured with LMP-420 (2 uM) for 24 hr. LMP-420 is an anti-inflammatory agent that induces CLL cell apoptosis in vitro without impairing normal immune cells. Results provide insight into the mechanism of action of LMP-420 in CLL.
GDS4193	Analysis of B cells sorted from the peripheral blood of patients with quiescent lupus (inactive > 6 months). B cell activation and production of a wide variety of autoantibodies appear central to lupus development. Results provide insight into molecular mechanisms underlying systemic lupus.
GDS4007	Analysis of myeloma-patient whole bone marrow (BM) aspirates after immediate RNA fixation or after delayed fixation (up to 660 min). Aspiration interrupts the natural BM interactions. Results provide insight into the molecular pathways regulated by intercellular interactions within myelomatous BM.
GDS3710	Analysis of A549 epithelial cells treated for up to 72 hours with TGF-beta to induce epithelial-mesenchymal transition (EMT). EMT is a developmental process that facilitates the dispersion of cells. A similar process is reactivated in cancer cells as an early event during tumor metastasis.
GDS3119	Analysis of colonic mucosa samples with or without signs of inflammation from patients with ulcerative colitis (UC), a type of inflammatory bowel disease (IBD). Results provide insight into the molecular mechanisms contributing to the development of inflammation in UC.
GDS2518	Analysis of uninvolved and lesional skin of 13 patients with plaque-type psoriasis. Psoriasis vulgaris is characterized by hyperproliferation and incomplete terminal differentiation of epidermal keratinocytes. Results provide insight into the molecular pathogenesis of psoriasis.
GDS1252	Expression profiling of lung tissues from patients with idiopathic pulmonary fibrosis (IPF), a progressive and lethal disorder characterized by the abnormal formation of fibrous scar tissue in the lungs. Results provide insight into the pathogenesis of IPF.
GDS841	Part of a study profiling 54 bone marrow and 65 peripheral blood samples from 116 adults with acute myeloid leukemia (AML). Results identify distinct gene expression signatures that correlate with clinical outcomes. Signatures used to construct a clinical outcome predictor using 133 genes.
GDS4277	Analysis of bone marrow cells from AML cases representing MLL chromosomal translocation (tMLL) or partial tandem duplication (MLL-PTD). Rearrangements of MLL at chromosome 11q23 are commonly involved in acute leukemia. Results provide insight into molecular heterogeneity between MLL-PTD and tMLL.
GDS4263	Analysis of composite bone marrow (BM) from healthy children and adults. Normal BM constitutes a complex tissue of blood progenitor cells changing in composition with age. Results provide insight into molecular mechanisms associated with changes in the total precursor B-cell compartment with age.
GDS2922	Analysis of aneurysmal tissue from ascending aortas of patients with normal tricuspid aortic valves or abnormal bicuspid aortic valves (BAVs). BAV is a congenital anomaly associated with an increased risk for ascending aortic aneurysm (AscAAs). Results provide insight into the pathogenesis of AscAA.
GDS2821	Analysis of substantia nigrae from postmortem brains of patients with Parkinson’s disease (PD). Neurons in the substantia nigra, which produces dopamine, degenerate in PD. Results provide insight into the molecular pathogenesis of PD.
GDS2611	Analysis of cultured epidermal keratinocytes treated with various cytokines of the interleukin-20 (IL-20) subfamily. IL-20 cytokines are up-regulated in psoriatic skin. Results provide insight into the role of IL-20 cytokines in the pathogenesis of psoriasis.
GDS2324	Analysis of breast cancer MCF7/BUS cells treated with 17beta-estradiol (E2) at concentrations up to 100 pM. Results compared to that from an experiment examining the response to hormone starvation (GDS2323). Results provide insight into the E2 sensitivity of E2 inducible or suppressible genes.
GDS1663	Comparison of expression data from the Translational Genomics Research Institute to that from the Children's National Medical Center in Washington, DC. Data consists of normal kidney, liver, and spleen expression profiles.
GDS1557	Analysis of right atria and left ventricles of hearts. While both the ventricle and atrium contract, the atrium is also a source and target for neurohumoral signals. Results provide insight into the molecular basis for the ultrastructural and functional differences between the atrium and ventricle.
GDS5064	Analysis of HeLa cells expressing the G392E mutant of neuroserpin. Accumulation of mutant neuroserpin polymers in the ER is associated with familial encephalopathy with neuroserpin inclusion bodies. Results provide insight into pathways initiated by the polymerization of neuroserpin within the ER.
GDS4903	Analysis of synovial biopsy samples from anti-TNF resistant rheumatoid arthritis (RA) patients 12 wks after the start of rituximab (RTX) therapy. RTX is a mAb against CD20, expressed on subsets of B cells. Results provide insight into how RTX-induced B cell depletion interferes with RA pathogenesis.
GDS4838	Analysis of central nervous system primitive neuroectodermal tumors (CNS PNET). CNS PNETs are embryonal tumors that occur predominantly in children. Results provide insight into the molecular mechanisms underlying CNS PNET pathogenesis.
GDS4773	Analysis of venous endothelial cells (EC) following experimental venous hypertension treatment, a venous stress test designed to model peripheral venous congestion. Results provide insight into the molecular consequences of peripheral acute venous congestion in ECs.
GDS4601	Analysis of cultured keratinocytes treated with various cytokines: interleukin-4, -13, -17A, interferon-α, -γ, or TNF. Marked proliferation of keratinocytes characterizes the chronic inflammatory skin disease psoriasis. Results provide insight into cytokine activity signatures in keratinocytes.
GDS4550	Analysis of whole blood from pediatric PFAPA patients during flares and asymptomatic intervals; hereditary autoinflammatory disease patients during flares were also examined. PFAPA is a common periodic fever disease in children. Results provide insight into the molecular basis of PFAPA pathogenesis.
GDS4472	Analysis of D425 medulloblastoma (MB) cells with doxycyline inducible shRNA against OTX2, sampled 0 to 96 hrs after induction in 3 independent time courses (TC). OTX2 is implicated as an oncogene in childhood MB. Results provide insight into role of OTX2 in medulloblastoma.
GDS4454	Analysis of bladder cancer cell line RT112 subjected to doxycycline-inducible, shRNA knockdown of FGFR3. Knockdown of FGFR3 in RT112 cells significantly attenuates tumor growth in vitro and in vivo. Results provide insight into the molecular mechanisms underlying FGFR3-driven bladder cancer.
GDS4329	Analysis of circulating tumor cells (CTC) from patients who underwent surgery for PDAC. Most cancer deaths are caused by metastases, resulting from CTCs that detach from the primary cancer and survive in distant organs. Results provide insight into molecular characterization of CTC motility in PDAC.
GDS4314	Analysis of left ventricle cardiac biopsies taken from the vital, non-infarcted zone of diabetic patients with ischemic heart failure (HF). Increased morbidity and mortality are associated with ischemic HF in diabetic patients. Results provide insight into the underlying pathogenetic mechanisms.
GDS4304	Analysis of lymphoblasts from 12 acute myeloid leukemia (AML) patients cultured for 24hrs with ATP. Extracellular nucleotide ATP inhibits proliferation and accumulation of AML cells. Results provide insight into the molecular mechanisms underlying the inhibitory activity of ATP on leukemic cells.
GDS4290	Temporal analysis of mixed lineage leukemia (MLL)-rearranged cell lines MV4-11 and MOLM-13 treated with EPZ004777, a potent inhibitor of DOT1L histone methyl transferase. EPZ004777 induces differentiation and apoptosis in MLL-rearranged cells. Results provide insight into role of DOT1L in MLL cells.
GDS4280	Analysis of mononuclear cells from normal karyotype, acute myeloid leukemia (CN-AML) patients with BCL6 corepressor (BCOR) mutation. CN-AML BCOR mutations are associated with oculo-facio-cardiodental genetic syndrome and poor outcome. Results provide insight into role of BCOR in CN-AML pathogenesis.
GDS4203	Analysis of glucocorticoid (GC)-resistant and -sensitive derivatives of the CEM-C7H2 T-ALL cell line following 6hrs of dexamethasone treatment. GC drugs are a central component of childhood ALL therapy. Results provide insight into molecular mechanisms underlying the anti-leukemic effects of GC.
GDS4114	Analysis of stroma associated with prostate and breast invasive tumors. Stromal reaction (tumor-associated tissue remodeling) occurs in various cancers. Results provide insight into whether this stromal response is largely a generic phenomenon or whether it reflects tumor-specific properties.
GDS4100	Analysis of saliva supernatant from pancreatic cancer patients and healthy subjects. Oral fluid (saliva) meets the demand for non-invasive, accessible, and highly efficient diagnostic medium. Results provide insight into salivary biomarkers for detection of pancreatic cancer.
GDS4051	Analysis of tamoxifen-sensitive and -resistant subclones of breast tumor MCF7 cells treated with estrogen (E), 4-hydroxy-tamoxifen (4-OHT), or E + 4-OHT. Success of 4-OHT therapy is limited by intrinsic and acquired drug resistance. Results provide insight into mechanisms leading to drug resistance.
GDS3963	Analysis of blood after an overnight fast from Impaired Fasting Glucose, commonly called pre-diabetes, and Type 2 Diabetes mellitus (T2D) male patients. These results, together with miRNA profiling, provide insight into the mechanisms underlying the transition from pre-diabetes to overt T2D.
GDS3938	Analysis of induced pluripotent stem cells (iPSCs) generated from schizophrenic patients and differentiated to iPSC-derived neurons in vitro. Schizophrenic iPSC-derived neurons showed diminished neuronal connectivity. Results provide insight into molecular mechanisms responsible for schizophrenia.
GDS3867	Analysis of induced pluripotent stem (iPS) cells from somatic cells (melanocytes, fibroblasts, and hepatocytes) representing all 3 embryonic germ layers, embryonic stem (ES) cell lines (H1, H7, H9) and their embryoid bodies. Results suggest iPS cells retain a memory of the original somatic cells.
GDS3789	Analysis of CD133+ endothelial progenitor cells of coronary artey disease (CAD) patients after 3 months of exercise. Bone marrow derived progenitor cells with endothelial differentiation potential are fewer in CAD. Results provide insight into the impact of exercise on CD133+ cells of CAD patients.
GDS3761	Analysis of RWPE1 cells, an immortalized, non-tumorigenic prostate epithelial cell line, treated with 1,25(OH)2D (i.e., the active form of vitamin D), for up to 48 hrs. RWPE1 cells are growth arrested by 1,25(OH)2D. Results provide insight into the role of vitamin D in prostate cancer prevention.
GDS3592	Comparison of normal ovarian surface epithelia (OSE) and ovarian cancer epithelial cells (CEPIs). CEPIs were isolated by laser capture microdissection from serous papillary ovarian adenocarcinomas. Results provide insight into the role of OSE in the development of ovarian adenocarcinoma.
GDS3540	Ex vivo analysis of macrophages from individuals with a history of latent, pulmonary and meningeal tuberculosis (TB) following treatment with cell lysates of Mycobacterium tuberculosis H37Rv. Results provide insight into the molecular basis of susceptibility to TB.
GDS3503	Analysis of peripheral blood mononuclear cells collected from 12 healthy subjects at baseline and after 3 months of exercise, then cultured for the endothelial progenitor cell-colony forming units (EPC-CFUs) assay. Results provide insight into EPC phenotype and relevance to endothelial function.
GDS3496	Analysis of alveolar macrophages from cigarette smokers. Cigarette smoking is associated with increased lung cell turnover. Mononuclear phagocytes, such as macrophages, play an important role in the removal of apoptotic cells.
GDS3493	Analysis of normal bronchial epithelial cells exposed to cigarette smoke from a typical full flavor brand for up to 24 hours. Results provide insight into the impact of cigarette smoke exposure at the molecular level.
GDS3388	Analysis of random periareolar fine-needle aspirates collected from unafflicted, contralateral breast tissue of breast cancer patients and treated with bisphenol A (BPA). BPA is a prevalent xenoestrogen. Results provide insight into early molecular events induced by BPA in susceptible breast tissue.
GDS3342	Analysis of U937 monoctyes exposed to oxidative stress then treated for 4 or 18 hrs with curcumin, a dietary polyphenol. Curcumin restores oxidative stress impaired histone deacetylase-2 activity and corticosteroid efficacy in vitro. Results provide insight into the molecular basis of these effects.
GDS3073	Analysis of neutrophils from healthy males before and after 30 minutes of aerobic exercise. The number of circulating neutrophils increases after exercise. Results provide insight into the molecular response of these immune cells to exercise.
GDS2740	Analysis of skeletal muscles at various time points up to 24 hours after acute bouts of either lengthening (LCs) or shortening contractions (SCs). Resistance training using LCs results in greater increases in muscle size than SCs. Results provide insight into the molecular basis of this difference.
GDS2366	Analysis of undifferentiated and differentiated preadipocytes from abdominal subcutaneous, mesenteric, and greater omental regions. Separate fat depots differ in size, function, and contribution to pathological states. Results provide insight into the contribution of preadipocytes to this variation.
GDS2214	Analysis of septic neutrophils treated with lipopolysaccharide or high mobility group box 1 (HMGB1) protein. Neutrophils isolated from patients with sepsis-induced acute lung injury (ALI). HMGB1 is a late mediator of endotoxin lethality, and neutrophils play a role in endotoxemia-associated ALI.
GDS1972	Analysis of uterine myometrial tissue specimens stored in RNAlater preservative for 24 or 74 hours at room temperature. Results indicate RNALater did not contribute any systematic shift in quantitative RNA expression results relative to alternative tissue processing methods (fresh, snap-frozen).
GDS1839	Analysis of lymph node biopsies from 24 follicular lymphoma patients. Biopsies obtained before any systemic therapy. Results analyzed together with the subsequent response of patients to rituximab, a monoclonal antibody directed against the B cell antigen, CD20.
GDS1413	Analysis of RKO colorectal carcinoma cell line at 6 and 24 hours following exposure to subcytotoxic and cytotoxic amounts of 4-hydroxy-2-nonenal (HNE). HNE is an abundant product of polyunsaturated fatty acid oxidation and decomposition and reacts extensively with DNA and proteins.
GDS1321	Expression profiling of normal esophageal epithelium, premalignant Barrett's metaplasia, and esophageal adenocarcinoma samples. Tissue samples of each type obtained from 8 patients by transhiatal esophagectomy. Results identify potential markers of disease progression.
GDS1036	Expression profiling of microglial cells obtained from 4 different samples following treatment with 200 u/ml interferon-gamma (IFN-gamma). Cells examined 1, 6, and 4 hours after treatment. Results provide insight into the regulation of immune functions in microglia by IFN-gamma.
GDS946	Expression profiling of lymphoblastic cell lines derived from the peripheral blood lymphocytes of patients with familial combined hyperlipidemia (FCHL), the most common form of genetically determined dyslipidemia. Results provide insight into the pathophysiology of FCHL.
GDS690	Analysis of intestinal epithelial cell immune response. 14 day old colon adenocarcinoma cell lines Caco-2 and T84 stimulated 4 hours with flagellin, or lymphotoxin beta or TNF alpha cytokines.
GDS533	Comparison of gene expression in uterine smooth muscle tumors. Normal myometrium, benign uterine leiomyoma, malignant uterine and extra-uterine leiomyosarcoma examined.
GDS478	Temporal analysis of in vitro model of coxsackievirus B3 (CVB3) infection. HeLa cells infected with either CVB3, CVB3 and U0126 (blocks cytokines and metalloproteinases) or control PBS, and samples examined at 0, 0.5, 3 and 9 hours after treatment.
GDS426	Analysis of gene expression in a variety of normal tissues. Samples typically composed of a pool of 10-25 individuals. Included as part of the GeneNote project.
GDS425	Analysis of gene expression in a variety of normal tissues. Samples typically composed of a pool of 10-25 individuals. Included as part of the GeneNote project.
GDS424	Analysis of gene expression in a variety of normal tissues. Samples typically composed of a pool of 10-25 individuals. Included as part of the GeneNote project.
GDS423	Analysis of gene expression in a variety of normal tissues. Samples typically composed of a pool of 10-25 individuals. Included as part of the GeneNote project.
GDS422	Analysis of gene expression in a variety of normal tissues. Samples typically composed of a pool of 10-25 individuals. Included as part of the GeneNote project.
GDS360	Breast cancer core biopsies taken from patients found to be resistant (greater than 25% residual tumor volume) or sensitive (less than 25% residual tumor volume) to docetaxel treatment.
GDS268	Identification of proteins involved in fatty acid oxidation in skeletal muscle. Fat oxidation may be reduced in morbidly obese individuals. Provides understanding of how obesity contributes to cardiovascular disease via insulin resistance.
GDS4814	Analysis of SKOV3 ovarian cancer xenograft tumors treated with trastuzumab (TZ), pertuzumab (PZ), or both. TZ and PZ target Human Epidermal Growth Factor Receptor 2 (HER2). Combined therapy results in enhanced antitumor activity. Results provide insight into the molecular basis of this enhancement.
GDS4279	Analysis of whole lung biopsy or explant from early and advanced idiopathic pulmonary fibrosis (IPF) patients. IPF is a fatal subtype of pulmonary fibrosis difficult to diagnose. Results provide insight into developing a diagnostic model for IPF.
GDS4275	Analysis of gonadotrope/null cell tumors and normal pituitaries from autopsy samples. Pituitary gonadotrope tumors cause significant morbidity, hormonal deficits, and are more common in men. Results provide insight into molecular mechanisms involved in pituitary tumorigenesis and progression.
GDS4133	Analysis of skeletal muscle from obese women with polycystic ovary syndrome (PCOS) and obese, healthy women. Results provide insight into whether pioglitazone ameliorates preexisting abnormalities in PCOS patients.
GDS3841	Analysis of cumulus cells from lean and overweight-obese polycystic ovary syndrome (PCOS) patients undergoing in vitro fertilization (IVF). PCOS is a heterogeneous endocrinopathy in women of reproductive age, mostly associated with ovulation failure. Results provide insight into PCOS pathogenesis.
GDS3669	Analysis of T cells from familial hypercholesterolemia (FH) patients. FH patients have a defective or missing LDLR resulting in atherosclerosis. In response to initial events of atherosclerosis, T cells interact with vessel wall. Results provide insight into the role of T cells in atherosclerosis.
GDS3668	Analysis of monocytes (MO) from familial hypercholesterolemia (FH) patients. FH patients have a defective or missing LDLR resulting in atherosclerosis. Atherosclerotic lesions often contain MO-derived, lipid-laden macrophages. Results provide insight into the role of MO in onset of atherosclerosis.
GDS3417	Analysis of skeletal muscle biopsies from untreated girls with active symptoms of juvenile dermatomyositis (JDM) less than 2 months or greater than 2 months. Results provide insight into the impact of the duration of chronic inflammation on gene expression in muscle of untreated children with JDM.
GDS3127	Analysis of peripheral blood mononuclear cells from individuals exposed to diesel exhaust (DE), a major source of urban fine particulate matter (FPM). Exposure to ambient FPM is associated with cardiovascular disease. Results provide insight into molecular mechanisms underlying such health effects.
GDS2516	Analysis of endothelial cells treated with interferon (IFN) alpha, beta, or gamma for 5 hours. The effect of IFNs on fibroblasts was also examined. Results provide insight into the molecular basis of the antiangiogenic activity exhibited by IFNs.
GDS2048	Expression profiling of peripheral blood mononuclear cells (PBMCs) from children with acute rotavirus diarrhea. Rotavirus is the most common cause of severe diarrhea in children.
GDS1442	Analysis of primate livers exposed to ciprofibrate at various doses for 4 or 15 days. Peroxisome proliferator-activated receptor-α (PPARα) agonists such as ciprofibrate cause hepatocarcinogenesis in rodents but not in primates. Results identify species differences in response to PPARα agonist.
GDS1324	Analysis of T-cell acute lymphoblastic leukemia (ALL) samples containing t(10;11)(p13;q14-21) translocation that fuses the clathrin-assembly protein-like lymphoid-myeloid leukemia gene CALM to the transcription factor AF10. Results provide insight into the consequences of CALM-AF10 expression.
GDS1023	Human-goat chimerism achieved by transplanting human CD34+Lin- cord blood cells into fetal goats. Markers indicate human genes expressed in goat liver and blood. Human/goat hematopoietic stem cell (HSC) xenogeneic model allows analysis of HSC transplantation, expansion and differentiation in vivo.
GDS971	Comparison of gene expression in 12 pediatric rhabdomyosarcomas (RMS) to that in 11 pediatric Ewing's sarcomas (EWS). 3 embryonic and 9 alveolar RMS tumors examined. RMS and EWS appear similar in routine histology. Results identify expression profiles that distinguish RMS from EWS.
GDS564	Examination of sex specific transcription in hypothalamus using postmortem samples from individuals averaging 70 years of age.
GDS563	Search for modifying factors and pathogenic pathways involved in Duchenne muscular dystrophy (DMD). Quadricep skeletal muscle biopsies from 12 DMD patients and 11 unaffected control patients examined.
GDS232	Identification of genes causing medulloblastoma tumors to metastasize. Analyzed 23 primary medulloblastomas clinically designated as either metastatic or non-metastatic.
GDS4917	Analysis of primary airway epithelial cells treated for 18 hours with cigarette smoke condensates prepared from 5 commercial and 4 research cigarettes, at doses of about 4 ug/ml nicotine. Cigarettes vary in tobacco blend, filter ventilation, additives, and other physical and chemical properties.
GDS4858	Analysis of biceps brachii muscles from men and women 19 to 28 or 65 to 76 years of age. Results provide insight into the influence of gender on age-related changes in the molecular properties of the skeletal muscle.
GDS4831	Analysis of Huh7, HepG2, and Hep3B hepatocellular carcinoma (HCC) cells depleted for the ubiquitin modulator COP1. COP1 regulates p53 activity by ubiquitination. p53 is wild type in HepG2, mutated in Huh7, and lacking in Hep3B. Results provide insight into the role of COP1 in HCC pathogenesis.
GDS4389	Analysis of alcoholic hepatitis (AH) livers. AH is a severe form of alcoholic liver disease characterized by hepatocellular damage, steatosis and pericellular fibrosis. Results provide insight into the molecular mechanisms underlying AH pathogenesis.
GDS4272	Analysis of PBMC from 11 patients with juvenile idiopathic arthritis (JIA) following 6 months of methotrexate (MTX) therapy. Individual response to MTX is variable. Results provide insight into the molecular mechanisms underlying response to MTX in JIA.
GDS4154	Analysis of 2 regions of PD medullas: dorsal motor nucleus of the vagus (DMNV) and inferior olivary nucleus (ION). A functional magnetic resonance imaging variant was used to identify brainstem regions targeted by (DMNV) and resistant to (ION) PD. Results provide insight into molecular basis of PD.
GDS4093	Analysis of pre and post (3 wk) tumor core biopsies of postmenopausal women with ER+, HER2- breast cancer (BC) in neoadjuvant trial of anastrozole and fulvestrant with/without gefitinib. Results provide insight into mechanisms of resistance and inhibition of hormone receptors targeted in BC therapy.
GDS3977	Analysis of xenograft tumors derived from clinical samples of adenoid cystic carcinomas (ACC) implanted into immunodeficient nu/nu mice within 36 hrs of tissue being removed from the human subjects. Results provide insight into molecular mechanisms underlying the pathology of ACC.
GDS3881	Analysis of whole blood from 11 obese subjects with type 2 diabetes (T2D), before and after bariatric surgery. Bariatric surgery resulted in weight loss and improved hyperglycemia for all subjects. Results provide insight into molecular basis for T2D susceptibility and/or therapeutic response.
GDS3855	Analysis of skeletal muscle biopsies from monozygotic female twin pairs (55-62 years) discordant for estrogen-based, HRT (2-16 years). Results provide insight into molecular mechanisms underlying the beneficial effects of long-term HRT on skeletal muscle characteristics.
GDS3836	Analysis of epithelial neoplastic cells at 3 stages of tumor development and normal cells from the main pancreatic duct. Anti-tumor immunity changes over the course of tumor progression. Results provide insight into how and when effective immune surveillance is overcome during cancer progression.
GDS3698	Analysis of 8 atherosclerotic LAD coronaries presenting at least 75% stenosis and calcified plaques. Atherosclerosis affects aorta, coronary, carotid, and iliac arteries more frequently than any other vessel. Results provide insight into molecular networks underlying the atherosclerotic condition.
GDS3697	Analysis of 8 atherosclerotic LAD coronaries presenting at least 75% stenosis and calcified plaques. Atherosclerosis affects aorta, coronary, carotid, and iliac arteries more frequently than any other vessel. Results provide insight into molecular networks underlying the atherosclerotic condition.
GDS3696	Analysis of 8 atherosclerotic LAD coronaries presenting at least 75% stenosis and calcified plaques. Atherosclerosis affects aorta, coronary, carotid, and iliac arteries more frequently than any other vessel. Results provide insight into molecular networks underlying the atherosclerotic condition.
GDS3092	Analysis of ectopic endometrial tissues implanted in the peritoneal cavity of 11 subjects. The growth of endometrial tissue outside of the uterus is called endometriosis. Results provide insight into the molecular pathology of endometriosis.
GDS2887	Analysis of lymphocytes from patients with moderate stage Huntington's disease (HD). Results provide insight into the feasibility of using gene expression to identify biomarkers for moderate stage HD.
GDS2868	Analysis of vastus lateralis skeletal muscle biopsies from older males and females (aged 55-80 years) before and during a diet inadequate in proteins. Results provide insight into the molecular changes in skeletal muscles brought about by inadequate dietary protein intake.
GDS2609	Analysis of normal-appearing colonic mucosa of early onset colorectal cancer (CRC) patients without a prior family history of CRC. Results provide insight into the molecular pathogenesis of early onset CRC.
GDS2495	Analysis of airway epithelia from healthy individuals 7 and 14 days following injury by epithelial denudation. Results provide insight into the molecular mechanisms underlying airway epithelial repair.
GDS2486	Analysis of small airway epithelial cells of phenotypically normal smokers. The earliest morphologic evidence of changes in the airways associated with chronic cigarette smoking is in the small airways. Results provide insight into how smoking modifies small airway structure and function.
GDS1476	Analysis of 7 uterine fibroids carrying fumarate hydratase (FH) mutations. FH catalyzes hydration of fumarate in the Krebs tricarboxylic acid cycle. Results provide insight into the connection between the disruption of mitochondrial metabolic pathways and neoplasia.
GDS1424	Analysis of HT-29 colon cancer cells cultured in pteroylglutamic acid or methyl-tetrahydrofolate at concentrations of 10 or 100 ng/ml each. Studies suggest that folate deficiency can have an inhibitory effect on the progression of established colonic tumor cells.
GDS686	Comparison of HEK-293-derived monoclonal cell lines with high or low levels of store-operated Ca2+ entry (SOCE). Levels of SOCE confirmed by monitoring thapsigargin-stimulated Ba2+ entry.
GDS611	Search for modifying factors and pathogenic pathways involved in Duchenne muscular dystrophy (DMD). Quadricep skeletal muscle biopsies from DMD patients and unaffected control patients examined.
GDS610	Search for modifying factors and pathogenic pathways involved in Duchenne muscular dystrophy (DMD). Quadricep skeletal muscle biopsies from DMD patients and unaffected control patients examined.
GDS4966	Analysis of PBMCs isolated from patients with active pulmonary tuberculosis (PTB) and latent TB infection (LTBI). Results provide insight into identifying potential biomarkers that can distinguish individuals with PTB from LTBI.
GDS4824	Analysis of malignant and benign prostate tissues. Results provide insight into a gene expression signature for prostate cancer.
GDS4476	Analysis of U87MG glioma cells stably expressing parkin or vector alone. Parkin expression is dramatically reduced in glioma cells. Parkin mutations are a major cause of parkinsonism. Results provide insight into tumor suppressor function of parkin in brain tumors.
GDS4240	Temporal analysis of peripheral blood from patients with severe pdm(H1N1) influenza, bilateral chest infiltrates, and in need of mechanical ventilation, but without significant co-morbidity. Results provide insight into molecular basis of immune responses in patients with severe pdmH1N1 infection.
GDS4090	Analysis of MCF7 cells stimulated with bortezomib or depleted of PSMB3 or PSMB5. Proteasome inhibition can regulate estrogen-induced transcription. Results provide insight into mechanisms by which proteasome inhibition influences ERα function and into improved strategies for breast cancer treatment
GDS3980	Analysis of mammary artery specimens from type 2 diabetic (T2DM) males and nondiabetic controls. T2DM is associated with an increased risk of cardiovascular disease (CVD). Results provide insight into the molecular mechanisms leading to CVD among diabetic patients.
GDS3762	Analysis of left vastus lateralis muscle biopsies from 7 sedentary men following unloading (48 hr) via unilateral lower limb suspensionand and subsequent reloading (24 hr). Results provide insight into molecular events underlying the earliest stages of skeletal muscle disuse and reambulation.
GDS3463	Analysis of muscle biopsies from septic patients treated in the intensive care unit. Septic patients often develop multiple organ failure including persistent skeletal muscle dysfunction. Results provide insight into the molecular defects driving loss of muscle function and metabolic homeostasis.
GDS3383	Analysis of peripheral blood monocytes from individuals experiencing chronic stress due to being caregivers of family members with malignant brain cancer. Chronic stressors increase vulnerability to medical illness. Results provide insight into molecular mechanisms underlying this phenomenon.
GDS3305	Analysis of HEK293 spheroids and monolayer controls subjected to dry storage for up to 6 weeks, followed by 0hr or 72hr recovery (rehydration). Results provide insight into molecular mechanisms underlying long term metabolic arrest and recovery of HEK293 spheroids.
GDS2697	Analysis of sperm cells from males with consistent and severe teratozoospermia, a condition in which less than 4 percent of sperm cells are morphologically normal. Results provide insight into the molecular basis of a range of teratozoospermic presentations.
GDS2386	Analysis of peripheral blood from cardiac transplant patients with allograft rejection and from the same patients after resolution of rejection with augmented immunosuppression. Results provide insight into potential use of peripheral blood profiling for detection of cardiac allograft rejection.
GDS2352	Analysis of resting Jurkat T cells and derived mutants lacking T cell receptor (TCR) signaling proteins. Even without TCR engagement, the signaling pathways normally responsive to TCR are not inert. Results provide insight into the transcriptional consequences of the constitutive signaling pathway.
GDS2191	Analysis of postmortem orbitofrontal cortex from 10 adults with bipolar disorder. Results provide insight into the pathophysiology of the disease.
GDS1968	Expression profiling of umbilical vein endothelial cells (HUVECs) subjected to hypoxia for 1 hour and subsequent reoxygenation for various lengths of time up to 24 hours.
GDS1926	Temporal analysis of umbilical vein endothelial cells (HUVEC) treated with leukotriene D4 (LTD4) and/or thrombin. LTD4 activates the cysteinyl leukotriene receptor cysLT2-R. Thrombin activates the protease-activated receptor PAR-1. cysLT2-R and PAR-1 may cooperate to augment vascular injury.
GDS1388	Analysis of primary lymphocytes from B-cell chronic lymphocytic leukemia (B-CLL) patients. Lymphocytes from patients with indolent B-CLL compared to those with progressive B-CLL. Results identify putative gene markers of B-CLL progression from a stable to an aggressive state.
GDS1249	Temporal analysis of monocyte-derived dendritic cells (DCs) treated with lipopolysaccharide (LPS), an agonist for toll-like receptor (TLR) 4, the synthetic imidazoquinoline resiquimod R848, an agonist for TLR8, or both. Provides insight into the synergistic effect of TLR agonists in activating DCs.
GDS1063	Analysis of Kaposi's sarcoma-associated herpesvirus (KSHV) positive mononuclear cells from 3 patients with primary effusion lymphoma (PEL), 9 KSHV positive PEL cell lines, and 3 KSHV negative cell lines from lymphomatous effusions. Effect of concomittant Epstein-Barr virus infection also examined.
GDS612	Search for modifying factors and pathogenic pathways involved in Duchenne muscular dystrophy (DMD). Quadricep skeletal muscle biopsies from DMD patients and unaffected control patients examined.
GDS609	Search for modifying factors and pathogenic pathways involved in Duchenne muscular dystrophy (DMD). Quadricep skeletal muscle biopsies from DMD patients and unaffected control patients examined.
GDS4853	Analysis of gastric cancer (GC) cell line AZ-521 induced to express dominant-negative SOX2 (dnSOX2), a C-terminally truncated version of SOX2, for up to 24hr. Aberrant expression of specific gastric differentiation marker SOX2 has been observed in GC. Results provide insight into role of SOX2 in GC.
GDS4519	Analysis of colon mucosal tissue from 10 monozygotic (MZ) twins discordant for ulcerative colitis (UC). Twins (paired samples) were analyzed to obtain mucosal response data independent of genetic variation. Results provide insight into molecular mechanisms underlying UC.
GDS4360	Analysis of MCF10A and HER2-overexpressing MCF10A cells grown on Matrigel in the absence or presence of epidermal growth factor (EGF). MCF10A-HER2 cells exhibited autonomous growth, independent of growth factors. Results provide insight into molecular bases underlying the growth autonomy confer
GDS4276	Analysis of subcutaneous and visceral adipose tissue (VAT) from lean and obese pre-pubertal children. The inflammatory environment of VAT may promote insulin resistance and type 2 diabetes. Results provide insight into molecular mechanisms underlying the inflammatory milieu of VAT in children.
GDS4213	Analysis of T cell acute lymphoblastic leukemia (T-ALL) cell lines treated with a peptide that inhibits the activity of IKK, an activator of NF-kB. NF-kB pathway is downstream of oncogenic Notch1 in T-ALL. Results provide insight into the molecular basis of Notch-induced NF-kB activation in T-ALL.
GDS4161	Temporal analysis of liver from macaques infected with virulent lymphocytic choriomeningitis virus (LCMV)-WE or with non-virulent LCMV-Armstrong. LCMV-WE-infected macaques develop viral hemorrhagic fever similar to human Lassa fever. Results provide insight into molecular basis of LCMV pathogenesis.
GDS4132	Analysis of skeletal muscle from obese women with polycystic ovary syndrome (PCOS) before and after thiazolidinedione (TZD) pioglitazone treatment. TZDs improve metabolic disturbances in PCOS patients. Results provide insight into the molecular mechanisms underlying the effect of TZD in PCOS.
GDS3981	Analysis of vastus lateralis muscle from obese men after 30 days of resveratrol supplementation. Resveratrol, a calorie restriction mimetic, significantly reduced sleeping and resting metabolic rate. Results provide insight into molecular mechanisms underlying the metabolic effects of resveratrol.
GDS3782	Analysis of beta-cell enriched pancreatic tissue obtained by laser capture microdissection from subjects with type 2 diabetes (T2D). In subjects predisposed to T2D, beta-cell dysfunction occurs early in the course of the disease. Results provide further insight into the pathogenesis of T2D.
GDS3681	Analysis of myotube cell lines established from type 2 diabetes (T2D) subjects. Insulin resistance and reduced mitochondrial biogenesis coexist early in T2D pathogenesis independent of hyperglycemia and obesity. Results provide insight into the effect of T2D on developing skeletal muscle cells.
GDS3658	Analysis of monocytes from patients with chronic coronary occlusions who were dichotomized as sufficient or insufficient collateral responders following coronary intervention. Results of in vitro stimulation of monocytes with LPS provide insight into the role of IFN-beta in collateral artery growth.
GDS3602	Analysis of cultured abdominal subcutaneous mature adipocytes from 5 male and 5 female non-diabetic obese Pima Indians. The prevalence of obesity in Pima Indians is among the highest of any population. Results provide insight into the role of adipocytes in obesity and obesity-related inflammation.
GDS3487	Analysis of myeloid leukemia K562 cells depleted for cAMP Response Element Binding Protein (CREB), a transcription factor. CREB is overexpressed in bone marrow samples of patients with acute leukemia. Results provides insight into the molecular mechanisms by which CREB contributes to acute leukemia.
GDS3474	Analysis of skeletal muscles from patients with limb girdle muscular dystrophy 2A (LGMD2A). LGMD2A is a recessive genetic disorder caused by mutations in calpain 3 (CAPN3). Results provide insight into the molecular pathogenesis of LGMD2A.
GDS3353	Analysis of circulating B lymphocytes from postmenopausal women with low or high bone mineral density (BMD). Osteoporosis is characterized by low BMD. Results provide insight into the role of B cells in bone metabolism and osteoporosis.
GDS3091	Analysis of noncancerous hepatic tissues surrounding tumors from hepatocellular carcinoma (HCC) patients with and without venous metastasis. Results provide insight into the role of the hepatic microenvironment in HCC metastasis.
GDS3082	Analysis of cultured nasal epithelia prepared from healthy and allergic individuals following exposure to house dust mite (HDM) extract in vitro. Results provide insight into the molecular mechanisms underlying the allergic response of the nasal epithelia to allergens.
GDS2918	Analysis of blood plasma from patients with colorectal cancer. Results used to identify gene markers for colorectal cancer.
GDS2881	Analysis of patient matched normal and stage 1 or stage 2 clear cell renal cell carcinoma (cRCC) tumors. Results provide insight into the molecular pathogenesis of cRCC.
GDS2880	Analysis of patient matched normal and stage 1 or stage 2 clear cell renal cell carcinoma (cRCC) tumors. Results provide insight into the molecular pathogenesis of cRCC.
GDS2835	Comparison of endometriosis lesions to normal endometrial tissues obtained from the same patient at the same time. Results provide insight into the pathogenesis of endometriosis.
GDS2822	Analysis of inflamed placentas from patients with chronic placental malaria (PM). Chronic inflammation during PM is frequent in first time mothers and is associated with poor maternal and fetal outcomes. Results provide insight into the pathogenesis of chronic PM.
GDS2795	Analysis of entorhinal cortex neurons containing neurofibrillary tangles (NFT) from 10 mid-stage Alzheimer's disease (AD) patients. Comparison with histopathologically normal neurons from the same patients and brain region. Results provide insight into the formation of NFTs in AD.
GDS2777	Analysis of gemcitabine (Gem)-resistant non-small lung cancer Calu3 cells treated with bexarotene (Bex). Acquired drug resistance is a major obstacle in cancer therapy. Results provide insight into molecular mechanisms underlying the ability of bexarotene to overcome Gem-resistance in Calu3 cells.
GDS2310	Analysis of white blood cells (WBCs) from 5 males following exhaustive or moderate exercise. Results provide insight into the effects of exercise at the molecular level and the feasibility of using gene expression profiles of WBCs to monitor exercise and training load.
GDS2143	Analysis of the nasal respiratory epithelium of cystic fibrosis (CF) patients with mild or severe lung disease. CF patients have identical homozygous deltaF508 CFTR genotypes but exhibit variability in pulmonary disease severity. Results provide insight into the basis of the phenotypic difference.
GDS1973	Analysis of basal, luminal secretory, stromal fibromuscular, and endothelial cells of the prostate. Cell types separated with magnetic cell sorting (MACS) based on cell-type specific cluster designation (CD) antigens. Results identify gene expression signatures at the level of individual cell types.
GDS1954	Comparison of expression profiles generated using various T7 RNA polymerase-based in vitro transcription (IVT) RNA labeling methods. The length of the IVT reactions ranged from 4 to 16 hours. Results provide evidence for amplification method-dependent biases in gene expression data.
GDS1618	Analysis of lymph node (sinuses) and tonsil (no sinuses), highly similar secondary lymphoid organs. Metastatic tumor cells are preferentially arrested in the lymph node sinuses. Results identify signature genes that are prime candidates for mediating adhesion of tumor cells to sinusoidal cells.
GDS1390	Analysis of prostate cancer progression following androgen ablation treatment. 10 treated androgen-independent primary prostate tumors compared to 10 untreated androgen-dependent primary prostate tumors. Results provide insight into progression of prostate cancer to aggressive androgen-independent
GDS884	Expression profiling of U2OS osteosarcoma cells after treatment with 17beta-estradiol (E2) for various lengths of time up to 48 hours. U2OS transfected with either estrogen receptor (ER) alpha or beta. Results identify signaling pathways in bone regulated by E2 through ERalpha and ERbeta.
GDS852	Examination of alveolar epithelial A549 cells in models of pulmonary parenchymal cell activation: exposure to tumor necrosis factor-alpha (TNF-alpha), lipopolysaccharide (LPS), or cyclic stretch. Cells examined 1 and 4 hours after exposure to each acute lung injury-causing stimulus.
GDS504	Analysis of peripheral blood mononuclear (PBMC) cells in patients with pulmonary arterial hypertension (PAH). Altered gene expression patterns in PAH PBMCs may allow disease subgroup identification and prediction of treatment response.
GDS400	Temporal analysis of differences in WS1 human skin fibroblast gene expression response to low (10 J/m2; induces transient cellular replicative arrest) or high (50 J/m2; induces apoptosis) doses of short wavelength UV radiation (UVC; 254 nm).
GDS337	Effect of overexpression of the telomerase catalytic subunit (TERT) in mammary epithelial cells (HMEC). Findings imply that ectopic telomerase expression modulates growth-controlling genes and enhances cell proliferation.
GDS4841	Analysis of pathological skeletal muscle fibers from patients with dermatomyositis (DM), polymyositis (PM), or inclusion body myositis (IBM). Results provide insight into the molecular mechanisms underlying the pathogenesis of DM, PM, and IBM.
GDS4719	Analysis of CD3-positive T cells isolated from 10 systemic lupus erythematosus (SLE) patients and 9 healthy controls. SLE is an autoimmune disease characterized by T cell dysfunction. Results provide insight into molecular mechanisms underlying SLE in T cells.
GDS4469	Analysis of sporadic medulloblastomas (MB), tumor grade IV from pediatric patients. Medulloblastoma is a highly malignant brain tumor occurring predominantly in children. Results provide insight into the molecular mechanisms underlying the pathogenesis of MB.
GDS4410	Analysis of biceps biopsies from untreated patients with infantile-onset Pompe. Pompe disease is a genetic disorder resulting from lysosomal acid alpha-glucosidase (GAA) deficiency; the severest form affects infants. Results provide insight into the molecular basis of infantile-onset Pompe disease.
GDS4212	Analysis of CD19+cells from peripheral blood of chronic lymphocytic leukemia (CLL) patients with interstitial deletions on the long arm of chromosome 11 (del11q). Del11q is associated with progressive and aggressive CLL. Results provide insight into the molecular pathogenesis of CLL with del11q.
GDS4085	Analysis of primary breast carcinoma tumors from estrogen receptor positive or negative (ER+/-) patients. ER+ tumors tend to metastasize to the bone while ER- tumors tend to induce visceral metastasis. Results provide insight into molecular basis of different metastatic phenotypes in breast cancer.
GDS4069	Analysis of triple negative breast cancer (TNBC) tumors. TNBC is usually associated with poor outcome, and is characterized by lack of estrogen and progesterone hormone receptors and lack of overexpression of HER2. Results provide insight into the molecular basis of tumorigenesis of TNBC.
GDS3975	Analysis of endometrioma and eutopic endometrium controls. Endometriosis is a pathological condition characterized by endometrial tissue outside the normal uterine location. Results provide insight into molecular mechanisms underlying the pathology of endometriosis.
GDS3962	Analysis of omental and subcutaneous adipose tissue samples from a body mass index (BMI)-matched, morbidly-obese cohort of patients that are either insulin-sensitive or insulin-resistant. Results provide insight into mechanisms underlying obesity-related insulin resistance independent of BMI.
GDS3853	Analysis of ductal carcinoma in situ (DCIS) of mammary gland. DCIS represents an early, pre-invasive stage in development of invasive breast carcinoma. These results, together with results from a rodent model of DCIS development, provide insight into molecular basis of early stages of breast cancer.
GDS3601	Analysis of cultured abdominal subcutaneous mature adipocytes from 4 male and 5 female non-diabetic obese Pima Indians. The prevalence of obesity in Pima Indians is among the highest of any population. Results provide insight into the role of adipocytes in obesity and obesity-related inflammation.
GDS3472	Analysis of Barrett's esophagus (BE), normal esophageal, and small intestinal biopsies. In BE, normal esophageal squamous epithelium transdifferentiates into simple columnar epithelium resembling that of small intestine. Results provide insight into the molecular basis of this transdifferentiation.
GDS3354	Analysis of immortalized normal prostate epithelial cell line NPrEC exposed to non-cytotoxic levels of cadmium (2.5uM CdCl2) for up to 32hrs. Cadmium is implicated in prostate carcinogenesis. Results provide insight into mechanisms underlying the initiation of carcinogenesis by Cd in the prostate.
GDS3141	Analysis of colorectal mucosae from various regions of the normal large intestine. Results provide insight into the range of variation of gene expression in normal tissues.
GDS3071	Analysis of keloid fibroblasts (FBs) treated with 1.5uM hydrocortisone (HC). Keloids are benign dermal tumors that form during protracted wound healing. HC at 1.5uM inhibits collagen and elastin synthesis in normal scar FBs but not in keloid FBs. Results provide insight into keloid pathogenesis.
GDS2920	Analysis of skeletal muscles of HIV-infected males experiencing weight loss after treatment with testosterone. HIV-associated wasting and weight loss are clinically significant concerns. Results provide insight into androgen action and the potential of anabolic therapies for wasting and sarcopenia.
GDS2142	Analysis of the nasal respiratory epithelium of cystic fibrosis (CF) patients with mild or severe lung disease. CF patients have identical homozygous deltaF508 CFTR genotypes but exhibit variability in pulmonary disease severity. Results provide insight into the basis of the phenotypic difference.
GDS1439	Expression profiling of prostate cancer tumors that are benign, clinically localized, or metastatic and refractory to hormones. Results compared to those obtained from immunoblotting to identify concordant changes in mRNA and protein levels.
GDS1287	Comparison of circulating monocytes from pre- and postmenopausal females with low or high bone mineral density (BMD). Circulating monocytes are progenitors of osteoclasts, and produce factors important to bone metabolism. Results provide insight into the role of monocytes in osteoporosis.
GDS858	Comparison of lung epithelial Calu-3 cells infected with the mucoid alginate-producing FRD1 strain to those infected with the isogenic motile flagellin-producing FRD440 strain of Pseudomonas aeruginosa. Mucoid and motile strains are associated with chronic and acute lung infections, respectively.
GDS848	Analysis of the response of luminal epithelium derived breast cancer line ZR-75-1 to either doxorubicin or 5-fluorouracil. Cells examined 12, 24, and 36 hours following treatment. Results provide insight into the response of breast cancers derived from different cell types to chemotherapeutics.
GDS847	Analysis of the response of luminal epithelium derived breast cancer line MCF-7 to either doxorubicin or 5-fluorouracil. Cells examined 12, 24, and 36 hours following treatment. Results provide insight into the response of breast cancers derived from different cell types to chemotherapeutics.
GDS846	Analysis of the response of basal epithelium derived breast cancer line HME-CC to either doxorubicin or 5-fluorouracil. Cells examined 12, 24, and 36 hours following treatment. Results provide insight into the response of breast cancers derived from different cell types to chemotherapeutics.
GDS5029	Analysis of SW480 cancer cells treated with tankyrase inhibitor, MEK inhibitor, or both, for up to 16hrs. Dual inhibition of TNKS and MEK led to tumor regression. Results provide insight into molecular mechanisms underlying the synergistic effects of TNKS and MEK inhibitors in KRAS-mutant cancers.
GDS4979	Analysis of lapatinib-resistant ErbB2-positive cells treated with 0.1 or 1 uM lapatinib. Lapatinib is an EGFR/ErbB2 inhibitor used to treat ErbB2‐positive advanced or metastatic breast cancer. Results provide insight into the mechanisms underlying the development of resistance to lapatinib.
GDS4978	Analysis of classical Hodgkin lymphoma (cHL) cell line L428 stably-transfected with a mifepristone-inducible PAX5-expression system. The L428-PAX5 cells were epigenetically modified by 5-aza-2'-deoxycytidine/TSA treatment. Results provide insight into the role of PAX5 in cHL.
GDS4974	Analysis of peripheral blood mononuclear cells from 8 nickel refinery workers. Occupational exposure to nickel is associated with an increased risk of lung and nasal cancers. Results provide insight into molecular mechanisms underlying nickel carcinogenesis.
GDS4857	Analysis of visceral fat samples from individuals with obstructive sleep apnea (OSA). OSA is associated with metabolic dysregulation and systemic inflammation. Results provide insight into the effect of OSA on visceral fat at the molecular level.
GDS4548	Analysis of colonic intestinal explants stimulated with PMA/IO to induce pro-inflammatory conditions then incubated with various commensal lactobacilli strains. Results provide insight into the molecular basis of probiotic attenuation of inflammatory processes in a colon organ culture model.
GDS4539	Analysis of SV40 skin fibroblasts collected from an HSV1 encephalitis (HSE) patient with TRIF deficiency (homozygous TRIF nonsense mutation) and stimulated with IL-1β or poly I:C . TRIF is the sole adaptor protein for TLR3. Results provide insight into the role of the TLR3 pathway in HSE.
GDS4466	Analysis of medulloblastoma (MB)-derived cell lines genetically manipulated to either overexpress or silence the MYC oncogene. MYC overexpression and/or amplification is associated with poor clinical outcome. Results provide insight into transcriptional targets mediating the effects of MYC in MB.
GDS4451	Analysis of induced pluripotent stem cells (iPSC) derived from childhood cerebral adrenoleukodystrophy (CCALD) patient dermal fibroblasts. Inflammatory brain demyelination is observed in CCALD patients. Results provide insight into molecular mechanisms underlying CCALD pathogenesis.
GDS4354	Analysis of bone biopsies from Cushing’s syndrome (CS) patients, before and mean 3 months after surgical treatment. Excess GC-induced bone loss is a serious complication in patients with endogenous CS. Results provide insight molecular mechanisms by which excess GCs influence bone metabolism.
GDS4342	Analysis of 9 individual patient-derived, pancreatic ductal adenocarcinoma (PDAC) xenografts treated with GSI MRK-003. MRK-003 monotherapy significantly reduced tumor volume in 5 of 9 xenografts. Results provide insight into the molecular basis of MRK-003-mediated attenuation of PDAC.
GDS4180	Analysis of stable TG2-knockdown NB4 APL cells induced to differentiate in the presence of all-trans-retinoic acid (ATRA) for up to 72 hrs. Silencing of TG2 delays the differentiation process of NB4 cells. Results provide insight into the role of TG2 in the ATRA-induced differentiation of NB4 cells.
GDS4135	Analysis of GFAP+ astrocytes representing different Braak stages and ApoE genotypes, in post-mortem temporal cortex samples. Astrocytes synthesize ApoE, which is involved in the astrocytic clearance of aggregated β-amyloid plaques. Results provide insight into role of ApoE in Alzheimer's pathology.
GDS4128	Analysis of temporal cortex of young adult, old healthy, and Alzheimer’s disease (AD-like) animals. AD-like animals presented ß-amyloid plaques and cortical atrophy, which are signs of AD in humans. Results provided insight into molecular basis of physiological versus pathological brain aging.
GDS4083	Analysis of BT474 (lapatinib-sensitive) and BT474-J4 (acquired lapatinib-resistance) HER2+ breast cancer cells treated with lapatinib, foretinib or both. Foretinib restored lapatinib-sensitivity in BT474-J4. Results provide insight into molecular basis of acquired lapatinib-resistance in BC cells.
GDS3959	Analysis of embryos at different stages of preimplantation embryonic development (PED): one-cell, two-cell, four-cell, eight-cell, morula, and blastocyst. The progression of PED is highly conserved among mammals. Results provide insight into molecular mechanisms underlying PED.
GDS3876	Analysis of liver biopsies from 13 obese subjects (9 with type 2 diabetes, T2D). Hepatic lipid accumulation contributes to insulin resistance, hyperglycemia, and hyperlipidemia. Results provide insight into molecular mechanisms related to hepatic lipid accumulation in obese patients with or w/o T2D.
GDS3712	Analysis of glomeruli microdissected from renal biopsy specimens from 14 patients with nephrosclerosis (NSC). Tumor-free kidney specimens from patients undergoing tumor nephrectomy (TN) served as controls. Results provide insight into the role of hypoxia in glomerulopathies such as NSC.
GDS3649	Analysis of HK2 proximal tubular cells (PTCs) treated with C-peptide, TBF-beta 1, or both agents for 18 or 48 hours. C-peptide alleviates TGF-beta 1-mediated phenotypic and morphological changes in PTCs associated with epithelial-mesenchymal transformation (EMT). EMT contributes to renal fibrosis.
GDS3501	Analysis of synchronous and metachronous liver metastatic lesions from colorectal cancer (CC). The liver is a common site of metastases from CC. Synchronous metastatic lesions arise less than 6 months after the resection of the primary tumor, metachronous lesions arise 6 months after resection.
GDS3482	Analysis of early and late passage HCT116 colon cancer cells depleted for X-linked inhibitor of apoptosis (XIAP). XIAP is overexpressed in the majority of NCI 60 cell lines compared to normal cells suggesting a potential role as a therapeutic target in a wide spectrum of malignancies.
GDS3306	Analysis of HEK293 spheroids and monolayer controls subjected to dry storage for up to 2 weeks, followed by 0hr to 72hr recovery. Results provide insight into molecular mechanisms underlying metabolic arrest and recovery of HEK293 spheroids.
GDS3274	Comparison of chromophobe renal cell carcinoma (RCC) and benign oncocytoma tumor samples. Malignant chromophobe RCC and benign oncocytoma share morphologic features. Results provide insight into the molecular differences between the two types of tumors.
GDS3217	Analysis of estrogen receptor (ER)-positive MCF7 breast cancer cells up to 48 hours following treatment with estradiol (E2). ERs facilitate the transcriptional effects of hormones. These results, together with ChIP-PET results, suggest potential correlations between ER binding and gene regulation.
GDS3125	Analysis of nu61 radioresistant tumors 5 and 24 hours following exposure to ionizing radiation. Nu61 tumors derived from the radiosensitive squamous cell carcinoma cell line SCC61. Results provide insight into the molecular basis of acquired tumor radioresistance.
GDS2756	Analysis of peripheral blood mononuclear cells (PBMCs) from measles patients. PBMCs collected upon hospital admission, at discharge, and one month after discharge. Results provide insight into the immunological changes that occur during measles infections.
GDS2732	Analysis of epidermal keratinocytes at various time points up to 48 hours following treatment with 2-(3,4,5-trimethoxyphenylamino)-pyrrolo[2,3-d]pyrimidine (PP). PP induces the terminal differentiation of epidermal keratinocytes. Results provide insight into the mechanism of action of PP.
GDS2478	Analysis of inflammatory papules and normal skin from six patients with acne. Results provide insight into the molecular pathogenesis of acne.
GDS2431	Analysis of adult differentiating CD34+ hematopoietic progenitor cells at various time points up to 11 days of growth in serum-free medium containing erythropoietin, interleukin-3 and stem cell factor. Results provide insight into the molecular basis of erythropoiesis.
GDS2418	Analysis of vulvar intraepithelial neoplasia (VIN) lesions. VIN is a premalignant disorder caused by human papillomaviruses. Results provide insight into the pathogenesis of VIN.
GDS2417	Analysis of whole white blood cells (WBC), peripheral blood mononuclear cells, and T lymphocytes following exhaustive exercise. Results provide insight into the improvements in reliability and sensitivity attained using WBC subtypes to monitor physiological states.
GDS2368	Analysis of undifferentiated and differentiated preadipocytes from abdominal subcutaneous, mesenteric, and greater omental regions. Separate fat depots differ in size, function, and contribution to pathological states. Results provide insight into the contribution of preadipocytes to this variation.
GDS2298	Analysis of baseline non-small cell lung cancer (NSCLC) cell lines with a broad range of sensitivity to the anticancer drug gefitinib. Gefitinib is an epidermal growth factor receptor (EGFR) tyrosine kinase inhibitor (TKI). Results used to define a gene expression signature of gefitinib sensitivity.
GDS2245	Analysis of uterine fibroids with mutations in the fumarate hydratase (FH) gene. FH catalyzes the hydration of fumarate in the TCA cycle. Heterozygous germline mutations in FH cause uterine fibroids and renal cell cancer. Results provide insight into the pathogenesis of TCA cycle-related tumors.
GDS2242	Analysis of bone marrow samples from 18 patients with acute promyelocytic leukemia (APL). Fms-like tyrosine kinase 3 (Flt3) is mutated in 35 to 40% of APL cases. Results provide insight into the role of Flt3 mutations in the pathogenesis of APL.
GDS2240	Analysis of HCT-8 ileocecal epithelial cells at various time points up to 72 hours after infection with Cryptosporidium parvum, an obligate intracellular protozoan that is a major cause of gastrointestinal diseases. Results provide insight into the interaction between the host cell and C. parvum.
GDS2058	Analysis of LNCaP cells treated for 6 and 24 hours with RTI-018, an androgen receptor (AR) ligand with a mechanism of action different from that of canonical agonists. Results provide insight into the link between RTI-018 induced AR conformational changes and its ability to regulate gene expression.
GDS2057	Analysis of LNCaP cells treated for 6 and 24 hours with RTI-018, an androgen receptor (AR) ligand with a mechanism of action different from that of canonical agonists. Results provide insight into the link between RTI-018 induced AR conformational changes and its ability to regulate gene expression.
GDS1989	Analysis of tissue specimens representing benign nevus, atypical nevus, melanoma in situ, vertical growth phase (VGP) melanoma, and metastatic growth phase (MGP) melanoma. Results identify expression signatures that distinguish benign and atypical nevi and melanomas in situ from VGPs and MGPs.
GDS1925	Analysis of estrogen receptor (ER) alpha positive MCF-7 breast cancer cells overexpressing constitutively active Raf-1, constitutively active MEK, constitutively active c-erbB-2, or ligand-activatable EGFR. Results indicate that increased MAPK activation results in loss of ER-alpha expression.
GDS1873	Analysis of estrogen receptor positive, aromatase transfected MCF-7 cells after treatment with an antiestrogen (AE) or an aromatase inhibitor (AI). AEs and AIs are used to treat estrogen-dependent breast cancer. Cells also treated with androgen which is converted to estrogen by aromatase.
GDS1768	Expression profiling of AG01518 foreskin fibroblasts at various time points up to 24 hours following stimulation with 10 ng/ml platelet-derived growth factor (PDGF). PDGF is a potent mitogen for fibroblasts and other cells of mesenchymal origin. Results identify genes regulated by PDGF.
GDS1665	Analysis of papillary thyroid carcinoma (PTC) tumors from 9 patients. PTC accounts for about 80% of all thyroid cancers. These results, together with those obtained from custom miRNA chips, indicate the involvement of several miRNAs and the receptor tyrosine kinase KIT in PTC pathogenesis.
GDS1617	Analysis of Ramos B-cell lymphoma cultures following 4 hour treatment with anticancer agent motexafin gadolinium (MGd), zinc acetate (25 or 50 uM), or combinations of MGd and zinc. Results provide insight into the molecular changes that accompany the disruption of intracellular zinc homeostasis.
GDS1579	Analysis of leukocytes from 6 healthy subjects intravenously administered bacterial endotoxin. Leukocytes examined at various time points up to 6 hours post-infusion. Results provide insight into the molecular mechanisms involved in the propagation and resolution of the inflammatory response.
GDS1568	Analysis of fibroblasts at various time points up to 36 hours after serum stimulation. The fibroblast serum response represents a wound healing program; cancer progression is likened to wound healing gone awry. Results provide insight into the significance of the wound healing process in cancer.
GDS1504	Expression profiling of three fibroblast cell lines derived from Hutchinson-Gilford progeria syndrome (HGPS) patients. Identified changes in gene expression may provide clues to potential risk factors or factors influencing disease progression.
GDS1503	Expression profiling of three fibroblast cell lines derived from Hutchinson-Gilford progeria syndrome (HGPS) patients. Identified changes in gene expression may provide clues to potential risk factors or factors influencing disease progression.
GDS1381	Comparison of carboplatin sensitive and resistant ovarian cancer cells. Carboplatin is a chemotherapy drug. Cancer cells prepared from primary cultures of ovarian papillary serous adenocarcinomas. Results identify potential markers for carboplatin responsiveness in ovarian carcinoma.
GDS1365	Analysis of CD14+ monocytes primed with 3 U/ml (subactivating dose) IFN-gamma for 48 hours and restimulated with 100 U/ml (saturating dose) IFN-gamma for various time point up to 24 hours. Results provide insight into the influence of IFN-gamma priming on IFN-gamma induced transcriptional responses.
GDS1348	Analysis of cultured normal bronchial epithelial cells 4 and 24 hours after exposure to 15 minutes of cigarette smoke in order to better understand molecular impact of tobacco exposure.
GDS1231	Comparison of CD34+CD33-CD38-Rho(lo)c-kit+ cells, enriched for hematopoietic stem/progenitor cells (HSC), to CD34+CD33-CD38-Rho(hi) cells, enriched for committed hematopoietic progenitor cells (HPC). Cells obtained from umbilical cord blood and bone marrow. Provides insight into control of HSC fate.
GDS1230	Comparison of CD34+CD33-CD38-Rho(lo)c-kit+ cells, enriched for hematopoietic stem/progenitor cells (HSC), to CD34+CD33-CD38-Rho(hi) cells, enriched for committed hematopoietic progenitor cells (HPC). Cells obtained from umbilical cord blood and bone marrow. Provides insight into control of HSC fate.
GDS1204	Expression profiling of lung cancer cell line A549 following treatment with 50 uM of the metal cation-containing chemotherapeutic drug motexafin gadolinium (MGd). Cells examined at 4, 12, and 24 hours following treatment. Results provide insight into the mechanism of action of MGd.
GDS1012	Analysis of adult lung fibroblasts treated with 4 ng/ml TGFbeta cytokine for 4 hours. Fibroblasts obtained from patients with idiopathic or scleroderma-associated pulmonary fibrosis. Results provide insight into the role of TGFbeta in pulmonary fibrosis.
GDS881	Analysis of gene stimulation and inhibition by the selective estrogen receptor modulators (SERMs) trans-hydroxytamoxifen (TOT) and raloxifene (Ral) or ICI 182,780 (ICI) and by estradiol (E2) in estrogen receptor-containing MCF-7 breast cancer cells. Cells were treated for 8 or 48 hours.
GDS845	Analysis of the response of the basal epithelium derived breast cancer line ME16C to either doxorubicin or 5-fluorouracil. Cells examined 12, 24, and 36 hours following treatment. Results provide insight into the response of breast cancers derived from different cell types to chemotherapeutics.
GDS4772	Analysis of left ventricle (LV) from explanted hearts of male patients with dilated cardiomyopathy (DCM). DCM is characterized by systolic contractile dysfunction of the cardiac chambers. Results provide insight into molecular mechanisms underlying the changes in LV function observed in DCM.
GDS4459	Analysis of wedge biopsies from hepatic allografts perfused intraportally with tacrolimus before transplantation. Tacrolimus, a calcineurin inhibitor, ameliorates ischemic reperfusion injury. Results provide insight into the effect of tacrolimus on the inflammatory response of the donor graft.
GDS4362	Analysis of 184A1 mammary epithelial cells pulsed once or twice with epidermal growth factor (EGF). Normal cells require continuous exposure to growth factors to cross a restriction point and commit to cell-cycle progression. Results provide insight into molecular events regulating S phase entry.
GDS4232	Temporal analysis of macrophages pretreated for 18hrs with interferon alpha 2 (IFNα2) then infected with HIV-1 (Bal strain). IFN treatment prior to in vitro HIV infection inhibits virus replication. Results provide insight into molecular mechanisms underlying this modulation of viral replication.
GDS4221	Analysis of tumors from HIV+ male patients with AIDS-related lymphomas (ARL). HIV+ individuals have an increased risk of developing an aggressive B-cell Non-Hodgkin Lymphoma relative to HIV- persons. Results identify a signature for ARL subtypes and provide insight into pathogenetic events in ARL.
GDS4063	Analysis of MCF-7 breast cancer cells treated with estradiol (E2) or insulin-like growth factor I (IGF-I) for up to 24 hours. E2 and IGF-I signaling are important for normal mammary development and breast cancer. Results provide insight into the cross-talk between these pathways.
GDS4055	Analysis of high and low grade breast cancer cells co-cultured with stromal fibroblasts. In breast tumors, fibroblasts generally represent the most abundant cell type in the stroma. Results provide insight into malignant breast epithelial responses to stromal signaling.
GDS3902	Analysis of peripheral blood from chronic B-lymphocytic leukemia (B-CLL) patients and healthy donors. MicroRNA miR-155 regulates hematopoietic cell development. Results provide insight into the role of miR-155 in the lymphoproliferative disorder B-CLL..
GDS3830	Analysis of primary skin fibroblasts of 8 Williams-Beuren Syndrome (WBS) and 9 control Caucasian females aged 3 to 8 years. WBS is a neurodevelopmental disorder associated with a microdeletion within the 7q11.23 chromosomal band. Results provide insight into the molecular basis of the WBS phenotype.
GDS3475	Analysis of skeletal muscles from patients with limb girdle muscular dystrophy 2A (LGMD2A). LGMD2A is a recessive genetic disorder caused by mutations in calpain 3 (CAPN3). Results provide insight into the molecular pathogenesis of LGMD2A.
GDS3367	Temporal analysis of MCF7 breast adenocarcinoma cells treated with argyrin A, a proteasome inhibitor that induces apoptosis by stabilizing cyclin kinase inhibitor p27kip1. Results provide insight into the molecular mechanisms that make argyrin A-induced cell death dependent upon p27kip1 expression.
GDS3282	Analysis of peripheral blood mononuclear cells from operationally tolerant liver transplant patients. Operationally tolerant patients are fully immunocompetent but accept grafts without chronic immunosuppression. Results identify a molecular signature for operational tolerance.
GDS2382	Analysis of lesional and non-lesional skin biopsy specimens from adult patients with atopic dermatitis (AD). Results provide insight into the molecular changes associated with early AD inflammation.
GDS2381	Analysis of lesional and non-lesional skin biopsy specimens from adult patients with atopic dermatitis (AD). Results provide insight into the molecular changes associated with early AD inflammation.
GDS2367	Analysis of estrogen receptor alpha (ERalpha)-positive MCF-7 breast cancer (BC) cells infected with adenovirus-ERbeta and treated with tamoxifen (Tam). Tam is a selective ER modulator used in BC prevention and treatment. Results provide insight into Tam activity in the presence of both ERs.
GDS2342	Analysis of CD34+ hematopoietic stem and progenitor cells from the bone marrow of untreated patients with chronic myelogenous leukemia (CML) in first chronic phase. Results provide insight into the pathogenesis of chronic phase CML.
GDS1380	Analysis of pseudopalisading cells obtained by laser capture microdissection from glioblastoma tumors. The presence of pseudopalisading cells is associated with aggressive malignant gliomas. Results identify putative prognostic markers for glioblastoma.
GDS536	Examination of antagonist to agonist conversion in androgen receptor-expressing hormone-sensitive LNCaP prostate cancer cells. Cells challenged with increasing doses of R1881, or bicalutamide.
GDS507	Investigation into mechanisms of renal clear cell carcinogenesis (RCC). Comparison of renal clear cell tumor tissue and adjacent normal tissue isolated from the same surgical samples.
GDS505	Investigation into mechanisms of renal clear cell carcinogenesis (RCC). Comparison of renal clear cell tumor tissue and adjacent normal tissue isolated from the same surgical samples.
GDS4969	Analysis of CD138+ and CD138− cells isolated from 8 multiple myeloma (MM) cell lines. The CD138- fraction is thought to represent MM stem cells. Results provide insight into the molecular bases of the CD138-/+ fractions of the MM cell lines.
GDS4964	Analysis of telomere-elongated PC-3 prostate cancer cells in the presence of exogenous human telomerase reverse transcriptase (hTERT). Forced elongation of telomeres promotes PC-3 cell differentiation. Results provide insight into the influence of telomere length on tumor malignancy.
GDS4962	Analysis of A673 Ewing Sarcoma cell line for up to 96hrs after inducible EWSR1/FLI1 knockdown. Oncogenic ETS fusions are driver mutations in diverse cancers, including Ewing sarcoma. Results provide insight into the molecular mechanisms underlying ETS-driven tumorigenesis.
GDS4897	Analysis of muscle from patients with a mutation (Arg1174Gln) in the tyrosine kinase domain of the insulin receptor gene (INSR). This mutation is associated with inherited insulin resistance. Results provide insight into molecular mechanisms underlying insulin resistance in skeletal muscle.
GDS4832	Analysis of cultured bronchial epithelial cells (BECs) after rhinovirus (RV) infection, cigarette smoke extract exposure, or both. The airway epithelial cell is the primary site of RV infection. Results provide insight into the impact of cigarette smoking on the response of BECs to RV infections.
GDS4807	Analysis of keratinocytes treated with Interleukin 17C (IL-17C) for 3 and 24 hours. IL-17C is induced in epithelia by bacterial challenge and inflammatory stimuli and upregulated in psoriatic skin lesions. Results provide insight into the role of IL-17C in the innate epithelial immune response.
GDS4557	Analysis of growth factor-mobilized, CD34+ hematopoietic stem cells in vitro differentiated to day 10 (polychromatophilic stage) or day 14 (orthochromatic stage) then infected with P. falciparum for 24 hr. Results provide insight into host erythroblast cell response to infection by P. falciparum.
GDS4374	Analysis of colon biopsies from individuals during acute E. histolytica diarrhea (day 1) versus convalescence (day 60) post metronidazole treatment. The E. histolytica pathogen causes diarrhea and colitis. Results provide insight into the molecular mechanisms underlying amebic colitis pathology.
GDS4252	Analysis of cystic fibrosis (CF) bronchial epithelial CFBE41o- cells exposed to Pseudomonas aeruginosa PA01 biofilms. Cells overexpressing 508del-CFTR and cells rescued with wild type CFTR were examined. CFTR mutations enhance the inflammatory response in the lung to PA01 infection.
GDS4226	Analysis of PD-1hi, PD-1lo, and naive CD8+CD3+ T cells FACS-sorted from peripheral blood of healthy adults. PD-1, a member of the CD28 family of immune modulators, is highly expressed on chronic virus-specific CD8 T cells. Results provide insight into PD-1-expressing CD8 T cells in healthy adults.
GDS4158	Analysis of LNCap prostate cancer (PC) cells following siRNA-mediated knockdown of COP1 and ETV1. Ubiquitin ligase COP1 (RFWD2) negatively regulates proto-oncogene ETV1 which has been linked to PC. Results provide insight into the role of COP1 as a tumor suppressor in PC.
GDS4150	Analysis of CD4+ and CD8+ T lymphocytes sorted from PBMCs from 4 monozygotic twin pairs discordant for relapsing remitting Multiple sclerosis (RRMS). The affected twin was free of disease-modifying therapies. Results provide insight into molecular mechanisms underlying the etiopathogenesis of RRMS.
GDS4078	Analysis of acquired paclitaxel (PTX)-resistant MDA-MB-231 cells treated with bexarotene-PTX or PTX. Retinoid X receptor-selective agonist bexarotene was efficacious in treating chemo-resistant cancer cells. Results provide insight into bexarotene’s role in overcoming acquired drug resistance.
GDS3954	Analysis of a metabolically competent HepG2 cells exposed to PCB-153, a prototype non-coplanar congener of polychlorobiphenyls (PCB). Different congeners of PCB lead to varying degrees of cellular oxidative stress. Results provide insight into the mechanism of action of non-coplanar PCB congeners.
GDS3901	Analysis of lymph-node biopsies representing the 3 clinical subsets of Burkitt lymphoma (BL): endemic, sporadic, and immunodeficiency-associated. Each BL subtype affects different populations and can present with different features. Results provide insight into the molecular basis of BL subtypes.
GDS3864	Analysis of mononuclear cells from non-leukemic individuals (1 healthy/3 epileptic) up to 24 hr after glucocorticoid (GC) injection. GCs induce apoptosis and are used to treat lymphoid malignancies. Results provide insight into molecular mechanisms responsible for the anti-leukemic GC effects.
GDS3860	Analysis of 4 discrete populations of erythroid progenitors at successive erythropoietin-dependent stages of erythropoiesis: CFU-E, Pro-E, Int-E and Late-E. Unsorted erythroid cells at each stage also examined. Results provide insight into the molecular mechanisms underlying erythroblast maturation.
GDS3848	Analysis of endothelial cells infected by R. prowazekii strains (Erus, Evir, Rp22) of varying virulence. Virulent R. prowazekii causes epidemic typhus and avirulent strains can revert to virulence. Results provide insight into the molecular basis of virulence and adaptive mutation in R. prowazekii.
GDS3806	Analysis of non-lesional epidermal samples from individuals with atopic dermatitis (AD). AD is characterized by dry eczematous skin lesions, a relapsing and often chronic course, and an intense intractable pruritus. Results provide insight into the molecular pathogenesis of AD.
GDS3711	Analysis of airway epithelial cells (AEC) from children with asthma and healthy non-atopic controls. Epithelial cells from asthmatic children fail to heal a wound in vitro. Results provide insight into the molecular mechanisms underlying dysregulated AEC repair.
GDS3644	Analysis of wrist muscle extensors and flexors of cerebral palsy (CP) patients. CP is an upper motor neuron disease that results in a progressive movement disorder. Muscles of CP patients often become spastic. Results provide insight into the molecular alterations in spastic muscles of CP patients.
GDS3638	Analysis of MDB-MB-453 breast cancer cells treated with 20 or 40 ug/ml actein for 6 or 24 hours. Actein is a triterpene glycoside from the herb black cohosh and inhibits the growth of cancer cells in vitro. Results provide insight into the molecular basis of this inhibitory effect.
GDS3561	Analysis of peripheral blood mononuclear cells from shoe factory workers exposed to benzene. Benzene is a leukemogen. Results provide insight into molecular mechanisms of benzene carcinogenicity.
GDS3560	Analysis of peripheral blood mononuclear cells from shoe factory workers exposed to benzene. Benzene is a leukemogen. Results provide insight into molecular mechanisms of benzene carcinogenicity.
GDS3559	Analysis of peripheral blood mononuclear cells from shoe factory workers exposed to benzene. Benzene is a leukemogen. Results provide insight into molecular mechanisms of benzene carcinogenicity.
GDS3513	Analysis of cardiomyocytes (CMs) derived from embryonic stem cells (ESCs). Under the appropriate conditions, ex vivo ESCs can differentiate into beating cardiomyocytes via an embryoid body (EB) intermediate. Results provide insight into the mechanisms underlying the differentiation of ESC into CMs.
GDS3511	Analysis of cultured macrophages for up to 7 days after HIV-1 infection. Macrophages are targets of HIV-1 infection and constitute a viral reservoir that facilitates the spread of HIV-1 to other cells. Results provide insight into the signaling networks affected by HIV-1 infection in macrophages.
GDS3315	Analysis of MCF-7 breast cancer cells treated with estradiol (E2) and cycloheximide, an inhibitor of protein synthesis (PS). Primary E2 targets are regulated by E2 in the absence of de novo PS. Results provide insight into mechanisms underlying primary and secondary E2 target gene regulation.
GDS3155	Analysis of 16 prostatic cancer cell lines treated with anti-tumor agent dasatinib. The cell lines display sensitivity or resistance to dasatinib. Results used to define a gene expression profile associated with sensitivity to dasatinib.
GDS2853	Comparison of low and high grade astrocytoma brain tumors. Results provide insight into the molecular differences between the two types of tumors.
GDS2778	Analysis of cultured peripheral blood mononuclear cells treated with the benzene metabolite 1,2,4-benzenetriol. Benzene is an air pollutant and carcinogen. Results provide insight into the molecular basis of benzene cytotoxicity.
GDS2739	Analysis of epithelial cells isolated from hyperplastic enlarged lobular units (HELUs). HELUs arise from the enlargement of normal terminal duct lobular units by hyperplastic columnar epithelial cells and are the earliest histologically identifiable precursor of breast cancer.
GDS2603	Analysis of p53-expressing or p53-deficient fibroblasts exposed to arsenite (As) after release from G2 phase synchrony. p53 is activated in response to mitotic disruption by arsenic. Results provide insight into the role of p53 in the As-induced disruption of G2/M phase progression.
GDS2501	Analysis of B-cell chronic lymphocytic leukemia (B-CLL) cells that express or do not express zeta-associated protein (ZAP-70) and CD38. The prognosis of patients with ZAP-70-CD38- B-CLL cells is good, those with ZAP-70+CD38+ B-CLL cells is poor.
GDS2432	Analysis of whole blood from individuals with pituitary adenoma predisposition. Pituitary adenomas are common benign neoplasms characterized by oversecretion of growth hormone, leading to acromegaly. Results provide insight into the molecular basis of pituitary adenomas.
GDS2321	Analysis of granulocyte colony stimulating factor (G-CSF) or polyethylene glycol-conjugated (pegylated) G-CSF mobilized CD34+ hematopoietic stem and progenitor cells from multiple myeloma patients undergoing chemotherapy. Pegylated G-CSF has a longer half-life than unconjugated G-CSF.
GDS2213	Analysis of HepG2 hepatoma cells following treatment with 5-aza-2'-deoxycytidine (5-aza-dC) to inhibit DNA methylation, or trichostatin A (TSA) to inhibit histone deacetylation, or both. Results identify epigentically regulated genes in hepatoma cells.
GDS2168	Analysis of CD14+ monocytes from 8 HIV patients at the aviremic state during highly active antiretroviral therapy (HAART) and at the viremic state after the cessation of HAART. Results provide insight into the impact of HIV infection and high-level HIV viremia on the function of monocytes.
GDS2049	Analysis of hepatoma HepG2 cells 6 and 12 hours following transduction with a recombinant adenovirus expressing glycosylphosphatidylinositol-specific phospholipase D (GPI-PLD). Results provide insight into the role of GPI-PLD in hepatic lipid metabolism.
GDS1753	Analysis of umbilical vein endothelial cell line HUVEC at various time points up to 24 hours following treatment with 100 ng/ml or 1 ug/ml of colchicine. Colchicine is an alkaloid used to alleviate rheumatic complaints like gout and to prevent acute attacks of familial Mediterranean fever.
GDS1672	Comparison of outer root sheath (ORS) cells of the hair follicle bulge with other defined ORS cell subpopulations within the follicle. Results provide insight into the biological distinctiveness of hair follicle bulge cells, suggesting the bulge is a repository for keratinocyte stem cells (KSCs).
GDS1630	Analysis of EA.hy926, an immortalized umbilical vein endothelial cell (HUVEC) line, and its primary cell counterpart following treatment with HMG-CoA reductase inhibitor atorvastatin to inhibit the mevalonate pathway. Results suggest EA.hy926 cells have retained endothelial cell-specific features.
GDS1505	Comparison of cultured skin substitute (CSS), cultured keratinocytes, cultured fibroblasts, and native skin. CSS contains fibroblasts and keratinocytes, and can facilitate wound healing. Results provide insight into physiological and molecular differences between CSS and native skin.
GDS1289	Analysis of epidermal keratinocytes treated with TNFalpha in the presence of 10 uM parthenolide, an NF-kappa B inhibitor. Cells examined at various time points up to 48 hours following TNFalpha treatment. Results identify NF-kappa B-dependent subset of TNFalpha-regulated genes.
GDS1263	Expression profiling of previously resected frozen primary tumors from patients with Dukes' stage B colon cancer that recurred in 5 years. Results identify potential prognostic markers for tumor relapse.
GDS1022	Analysis of A549 lung pneumocytes after infection with Pseudomonas aeruginosa (PA) PAK mutants deleted for various components of the type III secretion system (TTSS). Mutants in TTSS effectors and translocators studied. PA causes serious respiratory infections in cystic fibrosis patients.
GDS917	Comparison of RNA isolation from whole blood using the PAXgene system to that from leukocytes using the buffy coat procedure. Blood of healthy subjects and trauma patients examined. Results indicate that RNA isolated from whole blood produced more noise than that from leukocytes.
GDS177	Human foreskin fibroblasts (HFF) infected with cytomegalovirus strains fhCMV-H (rapid spread in vitro) and fhCMV-T (slow spread in vitro). UV-inactivated viruses also examined to control for response to coat glycoprotein B and active viral infection.
GDS5086	Analysis of dendritic cells for up to 24 hours following infection with Leishmania major. Leishmaniasis is a group of insect vector transmitted parasitic diseases. Results provide insight into the molecular response of dendritic cells to L. major infections.
GDS5067	Analysis of hypoxic A549 cells treated with oligooxopiperazines (OOPs) BB2-125, BB2-162, and BB2-282. OOPs are designed mimics of a key α-helical domain at the interface of hypoxia-inducible factor 1α (HIF1α) and coactivator p300. Results provide insight into the effect of OOPs on HIF signaling.
GDS4597	Analysis of an in vitro model of peptidoglycan-activated monocytes as inflammatory myeloid dendritic cells (DCs). DCs are thought to have an important role in the pathogenesis of inflammatory skin lesions such as psoriasis. Results provide insight into molecular basis of psoriasis pathogenesis.
GDS4390	Analysis of primary hepatocytes up to 24 hrs after treatment with cytokines: interferon (IFN)-α or interleukin 28B (IL28B, a type III IFN). Members of type III IFN system possess antiviral activities against Hepatitis C Virus (HCV). Results provide insight into role of III IFNs in HCV infection.
GDS4179	Analysis of lymphoid cell lines of Hodgkin, non-Hodgkin, and acute leukemia origin. Aberrant NOTCH activity is involved in the pathogenesis of B cell-derived lymphomas. Results provide insight into the molecular basis of deregulated NOTCH activity.
GDS4159	Analysis of LNCap prostate cancer cells following siRNA-mediated knockdown of COP1, ETV1, and c-JUN. Ubiquitin ligase COP1 (RFWD2) negatively regulates the abundance of ETV1 and c-JUN, both of which have been linked to PC. Results provide insight into the role of COP1 as a tumor suppressor in PC.
GDS4066	Analysis of estrogen receptor (ER)+PEO4 or ER-2008 human epithelial ovarian cancer (EOC) cells laser captured from intraperitoneal xenografts of mice treated with estrogen (E2). Menopausal E2 replacement therapy increases risk of ER+ EOC. Results provide insight into E2 effects on tumor promotion.
GDS3998	Analysis of hNHEPS hepatocytes exposed to sublethal concentrations (up to 10μM) of the highly toxic organophosphorus (OP) compound VX (O-ethyl S-[2-(diisopropylamino)ethyl] methylphosphonothiolate). Results provide insight into molecular mechanisms underlying OP-induced hepatotoxicity.
GDS3940	Analysis of minor salivary glands with varying degrees of inflammation from Sjögren's syndrome (SS) patients. SS is a chronic autoimmune disease targeting salivary and lacrimal exocrine glands. Results provide insight into the molecular mechanisms underlying the immunopathology associated with SS.
GDS3936	Analysis of primary CD34+ hematopoietic progenitor cells, cultured in low-HbF (EPO alone) or high-HbF conditions (EPO, SCF, and TGFbeta-1), on days 7 (proerythroblasts) and 14 (mature erythrocytes). Results provide insight into molecular mechanisms underlying cytokine-induced increases in HbF.
GDS3872	Analysis of ovarian xenograft tumors from nude mice inoculated with SKOV-3 cells then treated with anti-cancer agent MT19c. Xenograft tumors collected up to 30 days after initiation of MT19c treatment. Results provide insight into molecular mechanisms underlying ovarian xenograft tumor progression.
GDS3856	Temporal analysis of oral mucosal (OM) fibroblasts and patient-matched skin fibroblasts following serum starvation/induction. OM fibroblasts exhibit a preferential wound-healing response compared to that of dermis. Results provide insight into molecular basis of OM fibroblast wound healing response.
GDS3722	Analysis of MCF-7 cells silenced for activator protein (AP)-2γ transcription factor using three distinct self-targeting sequences (AP-2γ siRNA1-3). AP-2γ overexpression in breast tumors is a predictor of poor outcome. Results provide further insight into the role of AP-2γ in breast carcinoma.
GDS3705	Comparison of lungs from patients with nodular self-limiting pulmonary sarcoidosis (PS) to those with progressive fibrotic PS. About 60-70% of patients with PS have disease that resolves spontaneously, the rest follow a chronic course. Results provide insight into the pathogenesis of progressive PS.
GDS3358	Analysis of cultured LNCaP prostate cancer cells during 12 months of androgen deprivation. Following androgen ablation therapy, most prostate cancer patients develop treatment resistance. Results provide insight into prostate cancer cell survival and androgen-independence.
GDS3309	Analysis of nasal epithelia from cigarette smokers. Cigarette smoke creates a field of injury in epithelial cells lining the respiratory tract. Results extend the concept of a smoking-induced field of injury beyond intrathoracic (bronchial) epithelia to extrathoracic epithelia that line the nose.
GDS3005	Analysis of cultured monocyte-derived macrophages (MDM) stimulated with interleukin (IL) 1 or IL-6 for 4 hours. Cytokines IL-1 and IL-6 are not only produced by macrophages but also affect the cells in an autocrine manner. Results provide insight into IL-1 and IL-6 responsive genes in MDMs.
GDS2941	Analysis of postmortem brains of individuals with Down syndrome. Results provide insight into the pathogenesis of Down syndrome.
GDS2860	Analysis of aldosterone-producing adenoma (APA) samples from patients with primary hyperaldosteronism (PA). The source of aldosterone in many patients with PA is unilateral APA. Results provide insight into the mechanisms causing elevated aldosterone production in APA.
GDS2852	Analysis of bronchial A549 cells at various time points up to 24 hours following treatment with the cytokine interleukin 13 (IL-13). IL-13 contributes to the pathogenesis of asthma.
GDS2724	Analysis of DAOY medulloblastoma cells following RNAi knockdown of Bmi-1, Mel-18, or both. Bmi-1 and Mel-18 belong to the Polycomb group (PcG) of transcriptional regulators. Results provide insight into the role of Bmi-1 and Mel-18 in the pathogenesis of medulloblastoma.
GDS2447	Analysis of lymphoblast cell lines derived from six subjects with active nicotine dependence. Depression susceptibility, nicotine dependence, alcohol dependence, and cannabis dependence have correlated genetic and environmental diatheses. Results provide insight into complex behaviour disorders.
GDS2445	Analysis of embryonic fibroblasts depleted of the polycomb group (PcG) proteins EZH2, EED, SUZ12, or BMI-1. PcG proteins form complexes that regulate the expression of homeotic genes during development. Results provide insight into the mechanisms employed by PcGs to control development.
GDS2430	Analysis of monocytes (MCs) treated with M-CSF to induce differentiation into macrophages (MPs), and mature MPs treated with either IFN-gamma and LPS or IL-4 to induce polarization to M1 or M2 cells, respectively. Results provide insight into MC to MP differentiation and polarized activation.
GDS2429	Analysis of monocytes (MCs) treated with M-CSF to induce differentiation into macrophages (MPs), and mature MPs treated with either IFN-gamma and LPS or IL-4 to induce polarization to M1 or M2 cells, respectively. Results provide insight into MC to MP differentiation and polarized activation.
GDS2200	Analysis of normal skin, actinic keratotic (AK) lesion, and squamous cell carcinoma (SCC) tumor biopsies from 5 patients with non-melanoma skin cancer (NMSC). Results provide insight into the molecular pathogenesis of NMSC.
GDS2126	Analysis of synovial tissues from patients with rheumatoid arthritis (RA) and osteoarthritis. RA is a chronic, inflammatory joint disease with pronounced inter-patient heterogeneity. Results provide insight into the pathogenesis of RA.
GDS2084	Analysis of omental adipose tissues of morbidly obese patients with polycystic ovary syndrome (PCOS). PCOS is a common hormonal disorder among women of reproductive age, and is characterized by hyperandrogenism and chronic anovulation. PCOS is associated with obesity.
GDS1942	Analysis of RKO colon cancer cell line treated for up to 24 hours with ponasterone A to induce expression of a full-length, transgenic Krüppel-like factor 4 (KLF4). KLF4 is an epithelially-enriched, zinc finger transcription factor. Results provide insight into the biochemical function of KLF4.
GDS1830	Expression analysis of cell lines derived from primary and recurrent glioblastomas with resistance to O6-alkylating agents, BCNU and TMZ. Chemoresistance to these widely-used drugs is a major obstacle to tumor treatment. Results identify a transcriptomic signature of resistance to alkylating agents.
GDS1730	Analysis of U87 glioblastoma (GBM) cell clones overexpressing a dominant-negative form of platelet-derived growth factor (PDGF) A subunit to inactive the PDGF autocrine signaling loop. The autocrine PDGF loop is a hallmark of GBM. Results identify genes regulated by oncogenic PDGF signaling.
GDS1065	Analysis of muscle from 12 patients with various forms of mitochondrial encephalomyopathies associated with mitochondrial DNA mutations: 8 patients with a A3243G mutation, and 4 patients with a 4977 base pair deletion. Results identify possible expression signature for mitochondrial disorders.
GDS962	Peripheral blood mononuclear cells (PBMC) were isolated from blood samples taken from healthy male subjects before, immediately after, and 60 minutes after 30 minutes of exercise. Brisk activation and deactivation of genes associated with stress, inflammation, and tissue repair observed.
GDS894	Analysis of effects of resistance exercise (RE) and time of day in skeletal muscle. Biopsies of male vastus lateralis muscle obtained 6 and 18 hours after acute RE, or no RE. Results suggest that RE may directly modulate circadian rhythms in skeletal muscle.
GDS786	Analysis of CD4+ T cell differentiation by expression profiling of subpopulations of CD4+ cells representing 5 successive stages of differentiation: intrathymic T progenitors, double positive thymocytes, single positive thymocytes, naïve T cells from cord blood, and naïve T cells from adult blood.
GDS785	Analysis of CD4+ T cell differentiation by expression profiling of subpopulations of CD4+ cells representing 5 successive stages of differentiation: intrathymic T progenitors, double positive thymocytes, single positive thymocytes, naïve T cells from cord blood, and naïve T cells from adult blood.
GDS670	Expression profiling of lung tissue from normal individuals, and patients with either 'usual' emphysema or alpha-1 antitrypsin (AAT) deficiency-related emphysema. Global reduction in gene expression observed in emphysemic lungs.
GDS473	Comparison of gene expression in vastus lateralis skeletal muscle biopsies in healthy young (20-29 year old) and older (65-71 year old) women
GDS472	Comparison of gene expression in vastus lateralis skeletal muscle biopsies in healthy young (20-29 year old) and older (65-71 year old) women
GDS288	Comparison of gene expression in vastus lateralis skeletal muscle biopsies in healthy young (21-27 year old) and older (67-75 year old) men.
GDS287	Comparison of gene expression in vastus lateralis skeletal muscle biopsies in healthy young (21-27 year old) and older (67-75 year old) men
GDS4894	Analysis of biceps brachii muscles from trained and untrained arms 4 hours after an acute bout of bilateral arm resistance exercise (RE). Subjects underwent a 12 week progressive unilateral arm RE training program. Results provide insight into the adaptive response of skeletal muscle to RE training.
GDS4606	Analysis of skin samples from 4 responding patients who relapsed following efalizumab treatment for psoriasis: baseline non-lesional and lesional samples; week 12 post-treatment and relapse samples. Results provide insight into molecular mechanisms underlying post-therapeutic relapse of psoriasis.
GDS4580	Analysis of lung fibroblasts from individuals with rapid or slow progressing idiopathic pulmonary fibrosis (IPF). Results provide insight into molecular mechanisms underlying the different degrees of
GDS4541	Analysis of whole blood from Huntington’s disease (HD) patients and age- and sex-matched healthy controls. To date, a robust and clinically useful blood test for HD has not been developed. Results provide insight into blood biomarkers for HD activity.
GDS4473	Analysis of primary neurosphere cultures of glioblastoma (GBM) or oligodendroglial (ODG) tumors from 6 patients. Patient-derived glioma-propagating cells (GPC) contain karyotypic and gene expression profiles that are found in the primary tumor.
GDS4419	Analysis of alveolar macrophages purified from bilateral bronchoalveolar lavage after saline instillation into a lung segment followed by LPS instillation into the contralateral lung. Results provide insight into innate immune pathways activated in alveolar macrophages exposed to LPS in vivo.
GDS4400	Analysis of IPSCs generated from LRRK2 (Gly2019Ser) mutation-bearing patient fibroblasts by cell reprogramming. The LRRK2 (G2019S) mutation causes familial Parkinson's disease (PD). Results provide insight into the molecular mechanisms underlying PD.
GDS4236	Analysis of diffuse large B-cell lymphoma (DLBCL) cell lines resistant to rapamycin, the prototypical mTOR (mammalian Target Of Rapamycin) inhibitor. The mTOR pathway is constitutively activated in DLBCL. Results provide insight into mechanisms of resistance to mTOR inhibition in DLBCL.
GDS4095	Analysis of endocrine-resistant LY2 breast cancer cells depleted of p160 steroid coactivator protein SRC-1 and treated with tamoxifen. SRC-1 is central to the development of the endocrine resistant phenotype. Results provide insight into the molecular basis of endocrine resistant breast cancer.
GDS4074	Analysis of fulvestrant-sensitive MCF7-R73 cells retrovirally induced with various zinc finger transcription factors. Six unique ZF-TFs conferred stable fulvestrant-resistance. Results provide insight into molecular mechanisms underlying acquired fulvestrant-resistance in breast cancer cells.
GDS3706	Analysis of normal lung WI-38 fibroblasts exposed to various concentrations of the carcinogen benzo[a]pyrene diol epoxide (BPDE). BPDE is a metabolite of benzo[a]pyrene, a component of cigarette smoke. Results provide insight into the molecular response of normal lung fibroblasts to BPDE.
GDS3498	Analysis of cultured peripheral blood mononuclear cells (PBMCs) stimulated with interleukin-12 (IL-12). PBMCs obtained from 7 donors. IL-12 plays a central role in adaptive and innate immunity. Results provide further insight into the effects of IL-12 on the immune response.
GDS3497	Analysis of cultured peripheral blood mononuclear cells (PBMCs) stimulated with interleukin-12 (IL-12). PBMCs obtained from 7 donors. IL-12 plays a central role in adaptive and innate immunity. Results provide further insight into the effects of IL-12 on the immune response.
GDS3298	Analysis of blood monocytes infected with Francisella tularensis tularensis Schu S4 (virulent) or subsp. novicida (less virulent). F. tularensis causes the disease tularemia. Results provide insight into the molecular mechanisms that enable Francisella to dampen or subvert the host immune response.
GDS3207	Analysis of leukocytes from individuals experiencing chronically high levels of subjective social isolation (loneliness). Social environment is known to influence human health. Results provide insight into transcriptional alterations in the immune system induced by chronic social isolation.
GDS3012	Analysis of six melanoma cell lines treated with the DNA methylation inhibitor 5-aza-2'-deoxycytidine (5AzadC). Results provide insight into the role of epigenetic silencing by DNA methylation in the pathogenesis of melanoma.
GDS2908	Analysis of T-cell prolymphocytic leukemia (T-PLL) cells with the cytogenetic abnormality inv(14)(q11q32). T-PLL is a rare aggressive lymphoma derived from mature T cells. Results provide insight into the pathogenesis of T-PLL.
GDS2782	Analysis of DHT-stimulated LNCaP prostate cells treated with an androgen response (AR) element (ARE) specific DNA binding polyamide. Polyamide designed to target the sequence 5'-WGWWCW-3' and disrupt AR-mediated gene expression. Effects of the synthetic antiandrogen bicalutamide also examined.
GDS2657	Analysis of HepG2 cells overexpressing miR-124 for up to 120 hours. Results combined with a computational method for predicting miRNA targets to identify targets of miR-124.
GDS2414	Analysis of decidualized endometrial stromal cells at various time points up to 12 hours following treatment with conditioned media from trophoblasts. Results provide insight into the paracrine signaling between the trophoblast and the decidua.
GDS2374	Analysis of hyperplastic adrenal glands from patients with glucose-dependent insulinotropic peptide (GIP)-dependent Cushing's Syndrome (CS) or ACTH-dependent CS. Results provide insight into the molecular basis of the ectopic adrenal expression of GIPR in GIP-dependent CS.
GDS2295	Analysis of diffuse large B cell lymphoma SKI-DLCL cells treated with Aplidin, cytarabine (AraC), or both anticancer drugs. The effect of the drugs on animals with SKI-DLCL cell-derived tumors also examined. Results provide insight into the action of Aplidin alone and in combination with AraC.
GDS2080	Analysis of placentas from patients with early or late onset severe preeclampsia. Preeclampsia is a serious pregnancy-associated disorder characterized by hypertension and proteinuria. Results provide insight into the pathogenesis of preeclampsia.
GDS2046	Analysis of preinvasive ductal carcinoma in situ (DCIS) and invasive ductal carcinoma (IDC) tumors. Pairs of patient-matched DCIS and IDC tumor specimens analyzed. Results provide insight into the mechanisms underlying the progression of DCIS to IDC.
GDS1886	Analysis of acute monocytic leukemia THP-1 cells exposed to moderate hypothermia (MH) at 32 degrees C for 24 hours. THP-1 cell line is an in vitro system for analyzing the effects of hypothermia. MH has therapeutic applications. Results show substantial changes in gene expression in response to MH.
GDS1858	Analysis of HeLa cells at 12 or 24 hours after transfection with wild type or mutant miR-1 or miR-124. miR-1 is preferentially expressed in heart and skeletal muscle, while miR-124 is preferentially expressed in brain. Results suggest that metazoan miRNAs can reduce the levels of target transcripts.
GDS1732	Expression profiling of 7 papillary thyroid carcinoma (PTC) samples. PTC is the most common type of thyroid cancer, representing up to 80% of all malignant thyroid tumors. Results provide insight into potential molecular markers for PTC.
GDS1681	Analysis of dendritic cells (DCs) for up to 24 hours after infection with measles virus (MV). MV induces immunosuppression followed by lasting immunity. DCs appear to play a role in this effect. Results provide insight into MV-DC interactions and suggest mechanisms for MV-modulated immune response.
GDS1376	Analysis of platelets from patients with essential thrombocythemia (ET). ET is a myeloproliferative disorder resulting in an abnormal increase in the number of blood platelets. Results indicate that distinct expression patterns of 17beta-hydroxysteroid dehydrogenases are associated with ET.
GDS1028	Expression profiling of peripheral blood mononuclear cells (PBMC) from 10 adult patients with severe acute respiratory syndrome (SARS). Results provide insight into the host immune response to the SARS coronavirus.
GDS988	Expression profiling of B lymphoid cell lines overexpressing the latency-associated nuclear antigen (LANA) of Kaposi's sarcoma-associated herpesvirus. B cells made to express LANA from a tetracycline inducible promoter. Expression examined at various time points up to 48 hours after induction.
GDS838	Comparison of purified bone marrow CD34+ cells from imatinib-treated chronic myelogenous leukemia (CML) patients and healthy donors.
GDS535	Analysis of mechanisms of prostate cancer resistance to antiandrogen therapy. Isogenic hormone-sensitive and drug-resistant hormone-refractory xenograft pairs examined.
GDS511	Transcriptional profile of normal skeletal muscle collected at autopsy compared to surgical specimens.
GDS222	Part of a comparison of spotted long oligonucleotide arrays with in situ synthesized 25-mer arrays. Examination of amplified and unamplified K562 erythroleukemia RNA and Stratagene Universal Human Reference RNA.
GDS5071	Analysis of NSCL/P dental pulp stem cells cultures. This cell source consists of mesodermal and neural crest derived cells and, therefore, it shares the same origin with cells involved in lip and palate morphogenesis. Results provide insight into molecular mechanisms underlying NSCL/P etiology.
GDS5017	Analysis of T-cells from children with newly diagnosed ITP and children with chronic ITP. ITP is an autoimmune disease that resolves in the majority of children but becomes chronic in others. Results provide insight into molecular mechanisms underlying the newly diagnosed and chronic phases of ITP.
GDS4852	Analysis of fetal glial cell line SVG-derived clones 10B1 and 5F4 following infection with JCV. Clone SVG-5F4 shows low levels of viral growth, whereas clone SVG-10B1 is highly permissive to JCV infection. Results provide insight into cell type differences in JCV host range and pathogenesis.
GDS4669	Analysis of neurons and astrocytes derived from UNC-93B-deficient induced pluripotent stem cells (UNC93B-/- iPS) and from hESCs (H9). UNC-93B-/- neurons are highly susceptible to herpes simplex virus 1 (HSV-1) infection. Results provide insight into role of neurons in anti-HSV-1 immunity in the CNS.
GDS3882	Analysis of islet of Langerhans isolated from type 2 diabetic (T2D) organ donors. Phosphoinositide 3-kinases (PI3Ks) are critical regulators of pancreatic β cell mass and survival. Results provide insight into a role for class II PI3Ks in insulin secretion in pancreatic β cells.
GDS3788	Analysis of HeLa cells following shRNA knockdown of zinc-finger transcription factor Yin Yang 1 (YY1), its homolog YY2, or both YY1 and YY2. YY1 plays a critical role in controlling cell proliferation, development and DNA damage responses. Results provide insight into YY2 versus YY1 target genes.
GDS3004	Analysis of HEp2 epithelial cells subjected to heat stress at temperatures of 37 to 40 degrees C. Results provide insight into the regulatory pathways that control the response to heat stress.
GDS2696	Analysis of sperm cells from males with consistent and severe teratozoospermia, a condition in which less than 4 percent of sperm cells are morphologically normal. Results provide insight into the molecular basis of a range of teratozoospermic presentations.
GDS2622	Analysis of mammary epithelial MCF10A cells following treatment with epidermal growth factor for various time points up to 480 minutes. Results provide insight into the dynamics of growth factor signaling.
GDS1112	Expression profiling of astrocytes taken from the optic nerve head (ONH) of patients with glaucoma. The ONH is the site of damage in glaucomatous optic neuropathy. Studies suggest that damage in glaucoma is mediated by reactive astrocytes.
GDS1051	Analysis of normal theca cells treated with 500 uM valproic acid (VPA), an anti-epilipetic that induces polycystic ovary syndrome (PCOS)-like symptoms. Theca cells from PCOS patients also examined. Results provide insight into the underlying mechanisms contributing to VPA-induced PCOS-like symptoms.
GDS1050	Analysis of normal theca cells treated with 500 uM valproic acid (VPA), an anti-epilipetic that induces polycystic ovary syndrome (PCOS)-like symptoms. Theca cells from PCOS patients also examined. Results provide insight into the underlying mechanisms contributing to VPA-induced PCOS-like symptoms.
GDS477	Temporal analaysis of an in vitro model of coxsackievirus B3 (CVB3) infection. HeLa cells infected with either CVB3 or control PBS and samples examined at 0, 0.5, 1, 3, 5, 7 and 9 hours following treatment.
GDS5070	Analysis of U937 myeloid cells treated with phorbol 12-myristate 13-acetate (PMA) and depleted for the zinc finger transcription factor ZXDC. PMA treatment induces myeloid cell differentiation. Results provide insight into the role of ZXDC in myeloid cell differentiation.
GDS5045	Analysis of LCM-isolated prechondrocytes in chondrogenic condensations and total limb cells at week 6 of embryogenesis. Results provide insight into molecular mechanisms distinguishing prechondrocytes from other cell lineages in developing limbs.
GDS5023	Analysis of fibroblast growth factor receptor 3 (FGFR3)-positive, MGHU3 (Y375C) bladder cancer cells depleted for TGFβ-activated kinase 1 (TAK1) then treated with FGFR-specific PD173074 inhibitor. Results provide insight into the integration of TAK1 and FGFR3 signaling in bladder cancer.
GDS5021	Analysis of placenta retrieved at delivery from healthy women who consumed up to 930mg choline/day throughout their third trimester of pregnancy. Results provide insight into the molecular mechanisms underlying the benefits of maternal choline supplementation on placental function.
GDS4994	Analysis of PBMCs from patients with clinically isolated syndrome suggestive of multiple sclerosis (CIS) after 12 months of IFNβ-1a treatment. All patients exhibited a favorable response to IFN-β-1a treatment. Results provide insight into the role of endogenous IFN-β in the pathogenesis of MS.
GDS4957	Analysis of LNCaP prostate cancer cells overexpressing FOXA1. FOXA1 is a key member of the androgen receptor (AR) transcription factor complex. Results provide insight into the role of FOXA1 in prostate cancer.
GDS4855	Analysis of well-differentiated primary lung bronchial epithelial cells 36 hs after infection with various H1N1 influenza isolates: seasonal H1N1 BN/59, pandemic H1N1 KY/136 and KY/180. Results provide insight into the molecular basis of host responses to different H1N1 Influenza isolates.
GDS4843	Analysis of muscles of tibial muscular dystrophy (TMD) patients. TMD is a late onset, autosomal dominant distal myopathy of the anterior lower leg that results from titin mutations. Results provide insight into the molecular events leading from the causative mutations to the death of muscle cells.
GDS4833	Analysis of metastatic alveolar soft part sarcoma (ASPS) biopsies from patients treated with cediranib, a small-molecule inhibitor of vascular endothelial growth factor receptors. Results provide insight into molecular mechanisms underlying the substantial single-agent activity of cediranib on ASPS.
GDS4808	Analysis of DBTRG glioblastoma cells treated with FAK inhibitor Y15, and U87 glioblastoma cells treated with Y15 and chemotherapy drug temozolomide. Results provide insight into molecular mechanisms underlying the synergistic inhibitory effect of Y15 and temozolomide on glioblastoma growth.
GDS4803	Analysis of airway smooth muscle cells (ASM) from mild asthmatics after a 2hr interleukin-17A (IL-17A) treatment. IL-17A orchestrates airway inflammation by cooperating with and inducing proinflammatory cytokines. Results provide insight into immediate-early/primary response gene targets of IL-17A.
GDS4781	Analysis of Mtb H37Rv-infected THP-1 macrophages treated with the hormonal form of vitamin D (1,25D). Macrophages are the primary site of Mtb infection and are sites of 1,25D signaling. Results provide insight into the molecular basis of the 1,25D-enhanced macrophage response to Mtb infection.
GDS4779	Analysis of xenograft leukemia samples from NOD/SCID mice transplanted with leukemia cells from patients with pediatric BCP-ALL. The xenograft samples displayed short or long “Time To Leukemia” (TTL). Results provide insight into molecular mechanisms underlying the distinct TTL phenotypes.
GDS4765	Analysis of MCF-7 cells treated with 27HC in the presence of E2. 27HC, a primary metabolite of cholesterol and an estrogen receptor (ER) ligand, increases ER-dependent growth in mouse models of breast cancer. Results provide insight into a relationship between hypercholesterolemia and breast cancer.
GDS4756	Analysis of CML cells treated with tyrosine kinase inhibitor (TKI) imatinib and BM mesenchymal stromal cells (MSCs). Coculture with MSCs protects the CML cells from TKI-mediated cell death and depletion. Results provide insight into microenvironmental protection of CML cells from TKI treatment.
GDS4754	Analysis of JURKAT cells transduced with TYK2 and STAT1 shRNAs. JAK tyrosine kinase TYK2 and downstream effector STAT1 promote survival of T-ALL cells. Results provide insight into the molecular mechanisms underlying TYK2-STAT1 pathway dependence in T-cell ALL.
GDS4574	Analysis of fibroblasts stimulated with TGF-β in the presence of T. cruzi-conditioned medium (PCM). A soluble factor(s) from T. cruzi inhibits TGF-ß-induced MAP kinase activation. Results provide insight into the ability of secreted parasite molecules to hinder agonist-induced host cell signaling.
GDS4558	Analysis of growth factor-mobilized, CD34+ hematopoietic stem cells in vitro differentiated to day 10 (polychromatophilic stage) or day 14 (orthochromatic stage) then infected with P. falciparum for 24 hr. Results provide insight into host erythroblast cell response to infection by P. falciparum.
GDS4544	Analysis of HEK cells expressing dominant-negative GRK2-K220R. HEK cells were cultured, or expanded in NOD.Scid mice, or re-cultured after NOD.Scid expansion. GRK2-K220R enhances growth of NOD.Scid HEK cells but not cultured HEK cells. Results provide insight into basis of growth control by GRK2.
GDS4497	Analysis of acute myeloid leukemia (AML) cell lines with high or low Ecotropic viral integration site 1 (EVI1) expression. High EVI1 levels predict adverse outcome in chemotherapy-resistant AML patients. Results provide insight into novel molecular targets in AML with high EVI1 expression.
GDS4426	Analysis of epidermal punch biopsies (with minimal dermis amounts) from six EBS patients. Most EBS cases are caused by defects in the genes encoding intermediate filament proteins keratin 5 (KRT5) and keratin 14 (KRT14). Results provide further insight into the molecular basis of EBS.
GDS4417	Analysis of bronchial biopsies from allergic asthma (AA) subjects following inhaled corticosteroids (ICS) therapy. ICS represent potent anti-inflammatory controller medications for the treatment of asthma. Results provide insight into molecular mechanisms underlying the pathophysiology of AA.
GDS4386	Analysis of Ls174T colon cancer cells following doxycyclin-induction of a dominant-negative Tcf4 transgene, or a shRNA against β-catenin, to block the Wnt signal transduction pathway. Results provide insight into molecular mechanisms downstream of a defined signal transduction pathway.
GDS4361	Analysis of mammary epithelial MCF10A/HER2/FKBP/HA cells treated with AP1510 to induce the chimeric HER2-FKBP molecule to homodimerize, or with TGFα or heregulin to induce heterodimerization with EGFR or HER3. Results provide insight into signaling events following HER2 receptor dimerization.
GDS4356	Analysis of primary macrophages from three donors (D1, D2, D3) up to 6 hrs after in vitro exposure to purified Zaire ebolavirus (ZEBOV) virions. ZEBOV is the etiological agent of Ebola Hemorrhagic Fever (EHF). Results provide insight into the initial response of macrophages exposed to Ebola virions.
GDS4285	Analysis of mononuclear cells isolated from untreated, CBF-AML patients representing t(8;21) and inv(16)/t(16;16) karyotypes. The CBF-AML samples exhibited differential sensitivity to treatment with ABT-737 and BV6. Results provide insight into molecular basis of sensitivity to inhibitor treatment.
GDS4255	Analysis of Calu-3 airway epithelial cells transfected with miR-138 mimic or SIN3A siRNA. MicroRNA-138 regulates Cystic fibrosis transmembrane conductance regulator (CFTR) expression through its interactions with the transcriptional regulatory protein SIN3A.
GDS4233	Analysis of HEK293 cells transfected with homeo-domain interacting protein kinase 2 (HIPK2) and HIPK2-DN mutant. HIPK2 mediates renal fibrosis in 3 mouse models of renal fibrosis (Tg26, UUO, folic-acidinduced renal fibrosis). Results provide further insight into role of HIPK2 in kidney fibrosis.
GDS4196	Analysis of AGS gastric cancer (GC) cells depleted of NET1, a guanine exchange factor (GEF) for RhoA, and treated with lysophosphatidic acid, a RhoA activator. NET1 is up-regulated in GC and drives its aggressive phenotype. Results provide insight into the role of NET1 in GC.
GDS4188	Analysis of healthy T cells stimulated with CD3/CD28 (a Ca2+ fluxing inducer) or NO (a key trigger of mitochondrial hyperpolarization (MHP)). Enhanced Ca2+ fluxing and MHP underlie aberrant T-cell activation in SLE. Results provide insight into the molecular basis of T cell dysfunction in lupus.
GDS4172	Analysis of U937 cells transfected with GFP-(PML-RAR)α (PR) or GFP-PR2VR (cleavage-resistant mutant) and GFP-sorted at 6 and 9 hrs. Neutrophil elastase (NE) cleaves PR, the fusion protein that initiates acute promyelocytic leukemia. Results provide insight into leukemogenicity of NE-resistant PR.
GDS4107	Analysis of KUCaP-2 xenograft tissues transplanted into mice and collected during androgen-dependent growth (AD), castration-induced regression nadir (ND), and castration-resistant regrowth (CR) stages. Results provide insight into molecular basis of castration-resistant prostate cancer development.
GDS4092	Analysis of breast cancer cell lines BT-20 and Hs578T treated with methylated or un-methylated CpG DNA oligos: CDH13 and ODN 2006. Results provide insight into molecular mechanisms triggered by methylated, but not by unmethylated DNA, that could be involved in tumour biology.
GDS4089	Analysis of MCF7 cells stimulated with bortezomib (velcade). Proteasome inhibition can regulate estrogen-induced transcription. Results provide insight into the mechanisms by which proteasome inhibition influences ERα function and may uncover improved strategies for the treatment of breast cancer.
GDS4065	Analysis of MCF7 cells transfected with control siRNA, estrogen receptor α (ER) siRNA or retinoic acid receptor α (RARα) siRNA. Basal proliferation of MCF7 cells was diminished by knocking down ER or RARα. Results provided insight into the molecular basis of basal proliferation.
GDS4047	Analysis of sorted chronic myelogenous leukemia (CML) CD34+CD38- cells cultured with histone deacetylase inhibitor analog LBH589 (LBH) and/or BCR-ABL tyrosine kinase inhibitor imatinib mesylate (IM). Results provide insight into molecular mechanisms underlying treatment of CML with LBH and IM.
GDS4046	Analysis of cord blood CD34+ cells transduced with MIG vector-ZMYM2/FGFR1, -BCR/FGFR1or -P210 BCR/ABL1. FGFR1 fusion oncogenes are associated with 8p11 myeloproliferative syndrome (EMS) and aggressive acute myeloid leukemia. Results provide insight into role of FGFR1 fusion oncogenes in EMS onset.
GDS4037	Analysis of normal placenta of different gestational ages. The placenta plays a critical role in the development of the fetus. Results provide insight into gene expression patterns during normal development of the placenta.
GDS4030	Analysis of human umbilical vein endothelial cells (HUVECs) infected with S. aureus from nares of healthy carriers or from blood of septic patients (i.e. representing a disseminated disease). Results provide insight into interactions between HUVECs and virulent/non-virulent S. aureus isolates.
GDS4006	Analysis of three large B-cell lymphoma cell lines treated with the histone deacetylase inhibitor panobinostat, hypomethylating agent decitabine, or both for 48hrs. Panobinostat synergizes with decitabine in DLBCL cells. Results provide insight into the molecular basis for this synergistic effect.
GDS3973	Analysis of prostate cancer cell lines resistant to docetaxel chemotherapy, DU-145R and PC-3R, which were derived from cell lines DU-145 and PC-3, respectively. Results provide insight into the molecular mechanisms underlying docetaxel resistance.
GDS3955	Analysis of a metabolically competent liver cell line HepG2 exposed to coplanar PCB-77, a prototype congener of polychlorobiphenyls (PCB). Different congeners of PCB lead to varying degrees of cellular oxidative stress. Results provide insight into the mechanism of action of coplanar PCB congeners.
GDS3926	Analysis of H9 (WAO9) embryonic stem (ES) cells subjected to hepatic differentiation protocol. ES-derived hepatocytes depleted of nuclear hormone receptor HNF4A also examined. Results provide insight into the role of HNF4A during the formation of hepatocytes from pluripotent stem cells.
GDS3886	Analysis of peripheral blood mononuclear cells (PBMCs) from multiple sclerosis (MS) patients. MS is an inflammatory disease of the central nervous system (CNS). Results provide insight into molecular mechanisms underlying MS pathogenesis.
GDS3861	Analysis of LNCaP androgen-sensitive prostate adenocarcinoma cells, SRF (serum response factor)-silenced and treated with synthetic androgen R1881. Effects of androgens on prostate cancer (PCa) cells can be mediated by SRF. Results provide insight into targets for androgen action in PCa cells.
GDS3814	Comparison of reticulocytes from adult peripheral blood and umbilical cord blood. Hemoglobin (Hb) composition switches around the time of birth from fetal Hb to adult Hb. Together with microRNA profiling, results provide insight into the role of microRNAs in fetal-to-adult Hb switching.
GDS3796	Analysis of HaCaT keratinocytes treated with alkylphospholipids (APLs) Ino-C2-PAF, Glc-PAF, and edelfosine. APLs interfere with a variety of key enzymes implicated in cell growth, motility, invasion, and apoptosis. Results provide insight into mechanism of action of APLs.
GDS3792	Analysis of 36M2 epithelial ovarian cancer cells (EOC) treated with 100 uM carboplatin for up to 36 hours. Gene expression profile compared to those from ovarian cells of patients with unfavorable and favorable outcomes. Results provide insight into the mechanism of drug resistance in EOC.
GDS3784	Analysis of left internal mammary artery (LIMA) fitted with either a drug-eluting stent (DES) or a bare-metal stent. DES use has led to a large reduction in restenosis rates compared with bare-metal stents. Results provide insight into molecular mechanisms underlying the different clinical outcomes.
GDS3758	Analysis of monolayer cultures and Hyaff-11 scaffold cultures of chondrocytes from 3 donors suffering from osteoarthritis (OA). Results provide insight into the differentiation process of OA chondrocytes and their possible use in matrix-associated autologous chondrocyte transplantation (ACT).
GDS3717	Analysis of HPB-ALL and KOPT-K1 cells treated with SAHM1, an antagonist of the NOTCH transcription factor. SAHM1 is an alpha-helical hydrocarbon stapled peptide derived from MAML1. Results provide insight into the specificity of the antagonistic effect of SAHM1 on gene expression driven by NOTCH.
GDS3694	Analysis of skeletal muscle from obese diet sensitive and resistant women after completion of a weight loss program. Subjects are in the highest and lowest quintiles for weight loss rate. Results provide insight into the molecular basis of the variability in weight loss during caloric restriction.
GDS3609	Analysis of MCF10A breast epithelial cells depleted for Syk. Progressive loss of Syk mRNA occurs during breast tumor development. Results provide insight into Syk’s tumor suppressor function and role in normal breast development.
GDS3580	Analysis of lungs from patients with pulmonary sarcoidosis (PS). PS is characterized by the granulomatous inflammation of the lung. Results provide insight into the molecular pathogenesis of PS.
GDS3518	Analysis of Philadelphia chromosome-positive CD34+ cells of chronic myelogenous leukemia patients treated with imatinib. The anti-cancer drug imatinib is a selective bcr-abl tyrosine kinase inhibitor. Results provide insight into the molecular events affected by bcr-abl inhibition through imatinib.
GDS3495	Analysis of skin fibroblasts induced to express GFP-progerin for up to 10 days. Progerin is a mutant form of lamin A and the causal agent of premature-ageing disease Hutchinson-Gilford Progeria Syndrome (HGPS). Results provide insight into molecular mechanisms underlying this pathological effect.
GDS3467	Analysis of first trimester placenta tissues obtained by chorionic villus sampling from women destined to develop preeclampsia. Preeclampsia is a cause of maternal, fetal, and neonatal morbidity and mortality. Results provide insight into the molecular pathogenesis of preeclampsia.
GDS3413	Analysis of cultured aortic smooth muscle cells grown for 14 days in the presence of 10 or 100 umol/L DL-homocysteine (Hcy). Elevated plasma levels of Hcy are a risk factor for atherosclerotic vascular disease. Results provide insight into the role of Hcy in atherosclerosis.
GDS3393	Analysis of bronchial epithelial cells treated with interleukin (IL)-22, IL-17, or both. IL-17 receptor mutant lungs are susceptible to Klebsiella pneumonia infections. IL-22 induces antimicrobial peptide expression. Results provide insight into the extent of IL-22 and IL-17's role in host defense.
GDS3285	Analysis of MCF-7 breast cancer cells treated with estrogen for up to 12 hours. Results used in conjunction with estrogen receptor and RNA polymerase II binding data to provide insight into the mechanisms underlying estrogen-regulated gene expression in breast cancer.
GDS3218	Analysis of upper back skin biopsies of acne patients treated with 13-cis retinoic acid (13-cis RA, isotretinoin), a potent acne treatment agent that reduces the size and secretion of sebaceous glands. Results provide insight into the molecular basis for 13-cis RA's acne-clearing effect.
GDS3211	Analysis of gingival epithelial HIGK cells infected with Aggregatibacter actinomycetemcomitans or Porphyromonas gingivalis. A. actinomycetemcomitans and P. gingivalis cause periodontal infections. Results provide insight into differences in epithelial cell responses to these pathogens.
GDS3179	Analysis of LM2 breast cancer cells depleted for metadherin (MTDH), a cell surface protein in breast tumors that mediates lung metastasis. LM2 cells were grown alone or on a monolayer of lung microvascular endothelial cells. Results provide insight into molecular mechanisms underlying MTDH action.
GDS3175	Analysis of monocytes treated with an NF-kappaB or a phosphatidylinositol 3-kinase (PI3K) inhibitor and then infected with the human cytomegalovirus (HCMV). Results provide insight into the role of NF-kappaB and PI3K in the activation of monocytes to a proinflammatory state after an HCMV infection.
GDS3144	Analysis of inflamed vascular endothelial cells treated with an apple extract enriched for procyanidins of low molecular weight. Results provide insight into possible protective effects induced by the plant derived procyanidins on the endothelial cells.
GDS3124	Analysis of nu61 radioresistant tumors following exposure to ionizing radiation. Nu61 tumors derived from the radiosensitive squamous cell carcinoma cell line SCC61. Results provide insight into the molecular basis of acquired tumor radioresistance.
GDS3069	Analysis of 12 primary brain tumor biopsies with some variation in their histological diagnoses. These results, together with those obtained from miRNA profiling by real-time PCR, provide insight into the relationship between endogenous fluctuations in miRNA and mRNA expression levels.
GDS3051	Analysis of IMR-90 fibroblasts cultured in a two- or a three-dimensional collagen-glycosaminoglycan (GAG) environment. The 3-D presentation of collagen-GAG stimulates increased fibroblast remodeling activity. Results provide insight into molecular changes elicited by the 3-D collagen-GAG interface.
GDS3007	Analysis of cells expressing microRNA (miR) K12-11 from Kaposi's sarcoma-associated herpesvirus. miR-K12-11 shares sequence homology with hsa-miR-155, a miRNA up-regulated in lymphomas and important in B cell development. Results provide insight into the biological activity of miR-K12-11.
GDS2971	Analysis of prostate cancer LNCaP cells treated with the chemotherapeutic agent docetaxel or the hemiasterlin analog HTI-286. Like docetaxel, HTI-286 disrupts microtubule dynamics. But unlike docetaxel, HT-286 exhibits reduced multidrug resistance.
GDS2958	Analysis of A431, HCC827, and SKBR-3 carcinoma cell lines depleted for the tumor suppressor PTEN. Inactivation of PTEN is a common genetic lesion in cancer. Results provide insight into the molecular basis of the oncogenic phenotypes resulting from PTEN deficiency.
GDS2938	Analysis of thyroid epithelial cells (TECs) treated with IFN-gamma, IL-1beta, or both. Fas-mediated apoptosis plays a role in the pathogenesis of autoimmune thyroid diseases. TECs are resistant to Fas-mediated apoptosis, but the resistance is overcome by pretreatment with IFN-gamma and IL-1beta.
GDS2933	Analysis of gingival epithelial HIGK cells co-cultured with the the oral commensal Streptococcus gordonii or the opportunistic commensal Fusobacterium nucleatum. Results provide insight into the mechanisms underlying the adaptation of hosts to commensals.
GDS2932	Analysis of normal lung epithelial HPL1D cells and lung adenocarcinoma A549 cells treated with TGF-beta for up to 12 hours. TGF-beta inhibits growth and promotes apoptosis in normal epithelial cells but acts as a pro-tumor cytokine by promoting tumour angiogenesis, immune-escape, and metastasis.
GDS2931	Comparison of synovial fibroblasts from patients with rheumatoid arthritis (RA) to those with osteoarthritis (OA). RA is characterized by chronic inflammation and destruction of multiple joints. OA is a degenerative disease resulting from the breakdown of cartilage.
GDS2810	Temporal analysis of two nonmalignant mammary epithelial cells (HMEC) grown in a laminin-rich extracellular matrix. Both HMECs transit from a disorganized to an organized state to form polarized acini. Results identify gene signatures with potential value for breast cancer prognosis prediction.
GDS2791	Analysis of skeletal muscles from non-diabetics after a 2 hour infusion of insulin. Glucose uptake by skeletal muscles in response to insulin is impaired in type 2 diabetes. Results provide insight into the molecular mechanisms regulating glucose homeostasis in response to insulin.
GDS2790	Analysis of skeletal muscles from non-diabetics after a 3 hour infusion of insulin. Glucose uptake by skeletal muscles in response to insulin is impaired in type 2 diabetes. Results provide insight into the molecular mechanisms regulating glucose homeostasis in response to insulin.
GDS2770	Analysis of estrogen receptor (ER) alpha positive MCF-7 breast cancer cells following introduction of ERbeta and treatment with estrogen. The majority of breast cancers express both ERalpha and ERbeta. Results provide insight into the comodulatory effects of these two ERs.
GDS2761	Analysis of hypoxic MCF-7 breast cancer cells depleted for hypoxia-inducible factor (HIF)-1alpha, HIF-2alpha, or both HIF alpha subunits. Results provide insight into the extent of the role of HIF-1alpha and HIF-2alpha in the regulation of gene expression during hypoxia.
GDS2760	Analysis of hypoxic MCF-7 breast cancer cells depleted for hypoxia-inducible factor (HIF)-1alpha, HIF-2alpha, or both HIF alpha subunits. Results provide insight into the extent of the role of HIF-1alpha and HIF-2alpha in the regulation of gene expression during hypoxia.
GDS2754	Analysis of peripheral blood mononuclear cells and T lymphocytes from individuals before and after a bout of acute exhaustive exercise. White blood cell (WBC) subpopulations shift during physical activities. Results provide insight into the response of sorted WBC subpopulations to acute exercise.
GDS2676	Analysis of paired CD38(+) and CD38(-) chronic lymphocytic leukemia (CLL) cells from six patients. CD38 expression is an important prognostic marker in CLL with high levels of CD38 antigen associated with shorter overall survival. Results provide insight into the molecular basis of this association.
GDS2652	Analysis of precentral gyri from neonates fed for 12 weeks with either a formula containing both 0.33% docosahexaenoic acid (DHA) and 0.67% arachidonic acid (ARA) or one with 1.0% DHA and 0.67% ARA. DHA and AHA are the major long chain polyunsaturated fatty acids of the central nervous system.
GDS2618	Analysis of breast cancer cells that have high tumorigenic capacity. These cells express CD44 and low or undetectable levels of CD24. Results used to define a gene expression signature associated with metastasis.
GDS2617	Analysis of breast cancer cells that have high tumorigenic capacity. These cells express CD44 and low or undetectable levels of CD24. Results used to define a gene expression signature associated with metastasis.
GDS2530	Analysis of 4 retinoblastomas with loss of heterozygosity (LOH) at chromosome 16q. In addition to RB1 gene mutations, retinoblastomas frequently show gains of 1q and 6p and losses of 16q. Results identify candidate tumor suppressors on 16q in retinoblastoma.
GDS2499	Analysis of A549 lung cancer cells following treatment with anti-cancer agent sapphyrin PCI-2050 or transcription inhibitor actinomycin D. Hydrophilic sapphyrins localize to tumors, generate oxidative stress, and inhibit gene expression.
GDS2448	Analysis of CD34+ erythroid progenitors stimulated with erythropoietin (Epo) with or without LY294002, a PI3K inhibitor. Epo promotes differentiation and proliferation of early progenitors via activation of PI3K. Results provide insight into molecular mechanisms underlying the effects of Epo.
GDS2428	Analysis of short-term cultured glioblastoma cells treated with 5-aza-dC to induce DNA demethylation. Glioblastoma cells derived from 3 independent primary glioblastomas. Results provide insight into the role of epigenetic alterations in glioblastoma gene inactivation.
GDS2396	Analysis of cDNA libraries each generated from a single cultured epidermal stem cell (SC) or transit-amplifying (TA) cell. TA cells are SC progenies that are destined to terminally differentiate. Single cell expression profiling avoids the problem of potentially masking cellular heterogeneity.
GDS2395	Analysis of cDNA libraries each generated from a single cultured epidermal stem cell (SC) or transit-amplifying (TA) cell. TA cells are SC progenies that are destined to terminally differentiate. Single cell expression profiling avoids the problem of potentially masking cellular heterogeneity.
GDS2333	Analysis of umbilical vein endothelial cells 1 and 6 hours following infection with adherent wild type or the non-adherent (delta pilD) mutant form of Neisseria meningitidis. Results provide insight into the role of adherence-mediated signaling in N. meningitidis infections.
GDS2230	Analysis of intestinal CaCo-2 cell line grown in medium free of iron or supplemented with hemin to mimic iron overload. Intestinal iron absorption is crucial for systemic iron homeostasis. Results provide insight into molecular mechanisms regulating iron metabolism.
GDS2221	Analysis of monocyte-derived dendritic cells induced to mature with galectin-1, a member of the beta-galactoside-binding lectin family that binds to cell surface glyconjugates. Results provide insight into the role of galectin-1 in the immunobiology of dendritic cells.
GDS2205	Comparison of subendocardial left ventricular tissue samples from 7 patients with dilated cardiomyopathy (DCM) to those from 5 patients with non-failing (NF) hearts. DCM is a common cause of heart failure. Results contribute to the identification of a gene expression signature for DCM.
GDS2204	Analysis of 1, 2, 5 or 10 ug of Stratagene universal human reference RNA as starting material. Results provide insight into the influence of starting RNA quantity on the subsequent gene expression signal measured from a microarray.
GDS2170	Analysis of SaoS2 cells overexpressing GAS41, a cofactor of the general transcription factor IIF. GAS41 expression from a tet-off vector was suppressed by the addition of doxycycline. Results provide insight into the role of GAS41 in eukaryotic transcription initiation.
GDS2154	Analysis of parvovirus B19 positive endomyocardial biopsy (EMB) specimens from patients with inflammatory dilated cardiomyopathy (DCMi). Results report on a distinctive cardiac expression pattern in DCMi thereby providing insight into the pathogenesis of this DCM subtype.
GDS2125	Analysis of SH-SY5Y cells undergoing PMA-induced neuronal maturational differentiation after transfection with a MeCP2 decoy to disrupt binding of MeCP2 to endogenous targets. Results provide insight into the pathogenesis of Rett syndrome, a neurodevelopmental disorder caused by mutations in MeCP2.
GDS2035	Analysis of T cells costimulated with concanavalin A and anti-CD28 antibody in a vectorless gravity environment, which approximates true freefall or microgravity experienced in spaceflight. Results provide insight into the molecular basis of the altered immune function experienced by astronauts.
GDS2023	Expression profiling of bronchial epithelial cells at 4 and 24 hours following treatment with respiratory syncytial virus (RSV) at 1.0 MOI. RSV is the most common cause of bronchiolitis and pneumonia among infants.
GDS1779	Analysis of purified primary astrocytes exposed to hypoxia for 24 hours. Gene expression in HeLa cells also examined. Astrocytes play critical roles in the proper functioning of the brain. Results provide insight into the molecular events underlying the astrocytic responses to hypoxia.
GDS1760	Analysis of normal fibroblasts and endothelial cells, at various population doubling levels (PDLs), following human telomerase reverse transcriptase (hTERT) transfection. hTERT mediates cellular immortalization. Results identify cell-type specific transcriptional responses during immortalization.
GDS1758	Expression profiling of primary pterygium tissue. Pterygium, a common ocular surface disorder, is a fibrovascular overgrowth from the conjunctiva onto the cornea. Results provide insight into pterygium pathogenesis.
GDS1735	Analysis of Vdelta1 (Vd1) and Vdelta2 (Vd2) gamma delta (gd) T cells following stimulation with a non-TCR mediated agonist, PMA/ionomycin. Vd1 and Vd2 cells differ in tissue tropism, TCR usage, and agonist response. Results provide insight into the functional differences between Vd1 and Vd2 cells.
GDS1696	Expression profiling of Jurkat cells 30min and 60min after exposure to nanosecond pulsed electric fields (nsPEFs) for two consecutive 10 ns pulses at 280kV/cm. Results provide insight into the early response genes to DNA damage caused by electric field radiation.
GDS1549	Expression profiling of estrogen receptor positive breast cancer cell lines treated with estradiol for 24 hours. MCF-7, T47-D, and BT-474 breast cancer cell lines examined. Results identify candidate genes involved in estrogen stimulated breast cancer growth.
GDS1530	Analysis of fibroblasts infected with cytomegalovirus (CMV) AD169 strain or a derivative lacking the CMV chemokine receptor US28. Cells examined at 50, 72, and 98 hours post-infection. Results identify pathways affected by CMV and provide insight into the role of US28 in the late phase of infection.
GDS1499	Analysis of HEK293 embryonic kidney cells overexpressing wild type hepatocyte nuclear factor (HNF) 1beta or HNF1alpha, or the HNF1beta A263insGG mutant. Results identify gene targets of HNF1 beta, and provide insight into the functional differences between HNF1beta and HNF1alpha.
GDS1447	Analysis of bronchial epithelial cells after 4 hours of exposure to 50 uM vanadium (V) or zinc (Zn). Excessive V and Zn in the air can arise from the burning of heavy fuel and during welding and smelting operations, respectively. Results identify biomarkers that distinguish V from Zn exposure.
GDS1438	Analysis of kidneys removed by laparoscopic donor nephrectomy (LDN), a minimally invasive procedure that involves several hours of carbon dioxide pneumoperitoneum. Renal cortices of kidneys recovered by LDN compared to those removed by open donor nephrectomy.
GDS1414	Analysis of glial cell line Hs683 at various time points up to 48 hours following exposure to 300 nM of candoxin (CDX) snake venom. CDX is a neurotoxin that inhibits post-synaptic neuromuscular and neuronal alpha7nACh-receptors, and delays cell death in glial cells.
GDS1407	Analysis of whole blood following 4 hour treatment with lipolysaccharide (LPS). Leukocytes from individuals with high and low responses to LPS examined. LPS response assessed by measuring cytokine production. Results provide insight into the variability of LPS responses between individuals.
GDS1373	Analysis of HepG2 cells expressing peroxisome proliferator-activated receptor (PPAR) alpha, beta/delta, gamma 1, or gamma 2. Cells expressing PPARs treated with fenofibric acid, GW501516, or ciglitizone to activate alpha, beta/delta, or gamma subtypes respectively. PPARs regulate lipid homeostasis.
GDS1353	Analysis of cultured immortalized lens epithelial cells (LEC) 4 and 16 hours after treatment with 1 uM dexamethasone, a glucocorticoid steroid hormone. Long-term glucocorticoid use can induce cataract formation. Results identify glucocorticoid targets and short-term effects of glucocorticoid on LECs
GDS1340	Expression profiling of vastus lateralis muscles from 6 healthy, elderly, sedentary males after 3 months of exercise at 80% of maximal capacity. Results provide insight into the molecular changes induced by exercise in sedentary skeletal muscles.
GDS1326	Analysis of the response of estrogen receptor (ER) negative MDA-MB-231 breast cancer cells infected with full-length ER alpha adenoviral constructs to treatment with 17beta-estradiol (E2). Results provide insight into the anti-proliferative effect of E2 on breast cancer cells reexpressing ER.
GDS1320	Analysis of Scott B lymphoblasts after calcium ionophore A23187 treatment. Lymphoblasts derived from a patient with Scott syndrome, a hemorrhagic disease. Results provide insight into the mechanisms underlying the apoptotic effect of A23187, and susceptibility of Scott B lymphoblasts to apoptosis.
GDS1310	Analysis of neonatal mononuclear cells from cord blood incubated with 5 ug/ml lipopolysaccharide (LPS). Effect of LPS on adult mononuclear cells from peripheral blood compared. Results provide insight into the molecular basis for increased susceptibility of neonates to sepsis.
GDS901	Analysis of breast cancer cell line 231/ERalpha expressing L540Q mutant estrogen receptor after 1 or 2 hour estradiol treatment. Mutant receptor is defective in binding steroid receptor coactivator (SRC) proteins. Results identify estrogen-regulated genes that require SRCs for expression.
GDS826	Expression profiling of K562 erythroleukemia cells induced to differentiate into erythroid-like cells by hemin. K562 cells examined at various time points up to 72 hours following treatment with 50 uM hemin. Results provide insight into mechanisms underlying hemoglobinization.
GDS776	Expression profiling of monocytes cultured for 2 days with 150 pg/ml interferon (IFN) gamma and then stimulated with 25 ng/ml of IFN-alpha. Monocytes obtained from 3 donors. Results provide insight into mechanisms underlying the enhanced response of IFN primed monocytes to cytokines.
GDS709	Enterocyte differentiation analyzed using colonic adenocarcinoma cell line Caco-2 BBe as a model. Cells examined at 2, 8, and 15 days in culture: these are in the proliferating, postproliferative nondifferentiated, and differentiated stages respectively.
GDS479	Temporal analysis of effect of 3 Gy and 10 Gy ionizing radiation (IR) exposure on lymphoblastoid cells. Various time points up to 24 hours examined.
GDS359	Glaucoma study investigating molecular basis of increase in aqueous humor outflow when human ciliary muscle or human trabecular meshwork cells are treated with prostaglandin analogs latanoprost free acid or prostaglandin F2alpha.
GDS261	Comparison of epithelial cells derived from asthmatic and normal bronchial airways, and examination of factors that enhance inflammatory and immunologic responses which exacerbate asthma. Effects of ozone and rhinovirus examined.
GDS198	Molecular profiles of muscle tissue in patients with inflammatory myopathies.
GDS170	Analysis of tumor suppressor protein p53 gene dosage effects in HCT116 colorectal carcinoma-derived cell lines p53 -/-, +/- and +/+ at 0 and 12 hours. Cells with different numbers of functional TP53 alleles can be distinguished by gene expression profile.
GDS156	Comparison of gene expression in vastus lateralis skeletal muscle biopsies in healthy young (21-31 year old) and older (62-77 year old) men. Sample RNAs isolated from individuals and pooled into groups of 8.
GDS5072	Analysis of prostate cancer cells microdissected from high grade prostate cancer tumor samples. Results identify a gene expression signature for high grade prostate cancer.
GDS4763	Analysis of MCF10A cells overexpressing the HER2 and MYC oncoproteins. HER2 and MYC are commonly co-amplified in breast cancer and associated with an aggressive phenotype. Results provide insight into the molecular basis of HER2 and MYC cooperation in the development of aggressive tumors.
GDS4538	Analysis of hESC (H9)-derived CNS cell types: neural rosettes, neurons, astrocytes and immature oligodendrocytes. Results provide insight into molecular profiles of CNS neuronal populations susceptible to herpes simplex virus 1 (HSV-1) infection.
GDS4388	Analysis of SIN3 transcription regulator homolog A (Sin3a)-depleted MCF7 cells stimulated with LIF cytokine to activate signal transducer and activator of transcription 3 (STAT3). STAT3 transcription factor is a potent oncogene. Results provide insight into role of Sin3a in mediating STAT3 activity.
GDS4071	Analysis of HMEC-TR cells silenced for TIF1γ or Smad4 and treated with TGFβ. A strong EMT increase was observed in TIF1γ-silenced cells after TGFβ1 treatment; Smad4 inactivation completely blocked this process. Results show the relationship between TIF1γ and Smad4 in TGF-β signaling and EMT.
GDS3984	Analysis of insulin-producing cells generated from expanded dedifferentiated islet cells induced with Redifferentiation Cocktail (RC). Results provide insight into molecular mechanisms underlying RC-induced phenotypic change in expanded islet cells towards the phenotype of uncultured islet cells.
GDS3523	Comparison of non-migratory villous cytotrophoblasts (CTBs) and invasive extra-villous trophoblasts. Invasion of CTBs into uterine tissues is essential for placental development. Results provide insight into the molecular mechanisms regulating trophoblast invasion.
GDS3500	Analysis of cultured intestinal epithelial cells infected with Cryptosporidium hominis or parvum. Cryptosporidium parasites are pathogens of human intestinal epithelial cells. Results provide insight into the early pathogenesis of Cryptosporidium infection.
GDS3484	Analysis of breast cancer MCF-7 cells stimulated with insulin-like growth factor-I (IGF-I) for 3 or 24 hours. High serum IGF-I levels are associated with an elevated risk of breast cancer. Results provide insight into the role of IGF-1 in the development and progression of breast cancer.
GDS3281	Analysis of tuberous sclerosis complex (TSC) skin hamartomas (angiofibromas and periungual fibromas) with normal-appearing skin from the same patients. Hamartomas overgrow epithelial and mesenchymal cells in TSC skin. Results provide insight into the pathogenesis of TSC hamartomas.
GDS3115	Analysis of peripheral blood mononuclear cells from chronic heart failure (CHF) patients with ischemic or non-ischemic cardiomyopathy (ICM or NICM). Results provide insight into diagnostic/prognostic markers and CHF gene expression profiles.
GDS2867	Analysis of H1299 cells expressing the TAp63alpha-Q540L mutant protein. TAp63alpha-Q540L is a form of p63 that contains a missense mutation in the SAM domain. Mutations in the SAM domain of p63 are associated with Hay-Wells syndrome.
GDS2606	Analysis of bronchial epithelial BEAS-2B cells exposed to UV-inactivated Staphylococcus aureus, Pseudomonas aeruginosa, or respiratory syncytial virus. Results provide insight into the common and specific molecular responses of bronchial epithelial cells to various airway pathogens.
GDS2490	Analysis of large airway epithelial cells of phenotypically normal smokers. Lung cancer tumors exhibit neuroendocrine properties, and chronic smokers have increased numbers of neuroendocrine cells. Results provide insight into the effect of cigarette smoking on neuroendocrine cells.
GDS2453	Analysis of dendritic cells (DCs) treated with the PPAR-gamma ligand rosiglitazone alone or with the RAR-alpha antagonist AGN193109. DCs treated with the RAR-alpha agonist AM580 also examined. Results provide insight into the contribution of retinoid signaling to the PPAR-gamma response.
GDS2332	Analysis of umbilical vein endothelial cells 4 hours following infection with adherent wild type, frpC-deficient mutant, or the non-adherent (delta pilD) mutant form of Neisseria meningitidis. Results provide insight into the role of adherence-mediated signaling in N. meningitidis infections.
GDS1646	Analysis of peripheral blood mononuclear cells infected with various titers of HIV-1 and exposed to a single infectious dose of Neisseria gonorrhoeae (Gc). Results provide insight into the role of viral burden in defining the cellular contribution to host immune response to co-infection with Gc.
GDS1347	Comparison of mesenchymal stem cells (MSC) treated with dimethylsulphoxide and butylated hydroxyanisole (DMSO/BHA) for 6 or 48 hours to fetal brain (positive control) or adult liver (negative control). Results raise doubts about the DMSO/BHA protocol for generating neural cells from MSCs.
GDS1304	Analysis of phenotypically normal 10th to 12th order small airway bronchial epithelia from cigarette smokers. Cigarette smoking is the most common cause of chronic obstructive pulmonary disease (COPD). Results provide insight into the early pathogenesis of COPD.
GDS1088	Expression profiling of 115 samples from 35 different types of normal tissues. Samples obtained by surgery or autopsy, and evaluated by pathologists. Results provide insight into the molecular organization of diverse cell types, and provide a baseline for comparison to diseased tissues.
GDS855	Analysis of CB-CD34 CD34+ hematopoietic stem cells after treatment with 200 pM TGFbeta for 2 and 4 hours. Part of a study comparing CB-CD34 cells to acute myelogenous leukemia cells. Reveals cytostatic role of TGFbeta in hematopoiesis and identifies p57 as a possible tumor suppressor.
GDS738	Gene expression profiles of intervertebral disc cells (IVD) exposed to iso-osmotic, hyper-osmotic and hypo-osmotic conditions. Under physiological conditions, IVD are subject to osmotic stress.
GDS494	Effect of 1mM 4-phenylbutyrate (PBA) at 0, 12 and 24 hours in cystic fibrosis bronchial epithelial model cell line IB3-1. PBA modulates heat shock protein and promotes trafficking of deltaF508 cystic fibrosis transmembrane conductance regulator (CFTR).
GDS493	Effect of 1mM 4-phenylbutyrate (PBA) at 0, 12 and 24 hours in cystic fibrosis bronchial epithelial model cell line IB3-1. PBA modulates heat shock protein and promotes trafficking of deltaF508 cystic fibrosis transmembrane conductance regulator (CFTR).
GDS476	Expression profiles of foreskin fibroblasts at 12 time points beginning 30 minutes after infection by human cytomegalovirus (HCMV) and continuing until 48 hours after infection.
GDS412	Identification of amyotrophic lateral sclerosis (ALS) associated genes. Post mortem spinal cord grey matter from sporadic and familial ALS patients compared with controls. Attempt to identify mechanisms by which ALS destroys motor neurons.
GDS358	Molecular characterization of lepromatous leprosy (LL) and borderline tuberculoid (BT) leprosy skin lesions.
GDS78	Identification of host pathways affected by the Salmonella virulence transcription factor phoP. phoP found to play a role in Salmonella-induced human macrophage cell death.
GDS4760	Analysis of true interval breast cancers (TIBCs; tumors appearing after a negative screening mammogram) and mammogram screen-detected breast cancers (SDBCs). The development and progression of TIBCs differ from those of SDBCs. Results provide insight into the molecular mechanisms underlying TIBCs.
GDS4559	Analysis of fibroblasts from patients with CCALD, the childhood cerebral form of X-linked adrenoleukodystrophy (X-ALD). X-ALD is an early onset X-linked neurological disorder affecting the nervous, adrenocortical, and male reproductive systems. Results provide insight into molecular basis of CCALD.
GDS4489	Analysis of induced pluripotent stem cells (iPSCs) derived from monosomy X (Turner syndrome (TS)) amniocytes. TS derived-iPSCs facilitate modeling of aneuploidy-related abnormal early development. Results provide insight into the molecular mechanisms underlying aneuploid syndromes.
GDS4468	Analysis of 5 glioblastoma cell lines (LN018, LN215, LN229, LN319 and BS149). Results provide insight into molecular mechanisms underlying glioblastoma multiforme and other aggressive brain cancers.
GDS4399	Analysis of granulosa cells from ovarian aspirates from polycystic ovary syndrome (PCOS) women undergoing in vitro fertilization. PCOS is an endocrine disorder associated with greater risk for infertility, diabetes and cardiovascular diseases. Results provide insight into molecular basis of PCOS.
GDS4397	Analysis of colorectal cancer (CRC) cell lines treated with 5-aza-2’-deoxycytidine (5-aza-dC). 5-aza-dC, a DNA methylation inhibitor, was used to reactivate silenced genes in the CRC cell lines. Results provide insight into the molecular mechanisms underlying epigenetic alterations in CRC.
GDS4384	Analysis of Stage III CRCs exhibiting microsatellite-stable (MSS) and mutant p53 phenotypic features. p53 mutations are associated with higher Stage III MSS CRC mortality than p53 wild-type phenotypes. Results provide further insight into the prognostic value of p53 mutations in Stage III MSS CRCs.
GDS4308	Analysis of paired diaphragm biopsies from 5 patients during cardiothoracic surgery: the 1st as soon as diaphragm was exposed, the 2nd as late in surgery as possible (4.9 ± 1.8 hrs between biopsies). Results provide insight into diaphragm muscle biology after prolonged cardiothoracic procedures.
GDS4298	Analysis of ETV6/RUNX1 (E/R) fusion gene-positive, BCP ALL cell lines (AT2 and REH) following E/R knockdown. E/R (also known as TEL/AML1) is the most frequent gene fusion in childhood ALL. Results provide insight into role of E/R gene fusion in leukemia propagation and maintenance.
GDS4259	Analysis of paired peripheral blood samples from 5 children who initially presented with severe malaria then 1 month later with mild malaria. Results provide insight into molecular mechanisms underlying mild versus severe disease presentations.
GDS4224	Analysis of primary retinal pigment epithelial (RPE) cells and RPE ARPE-19 cells infected with West Nile virus (WNV). WNV infection can lead to ocular pathologies such as chorioretinitis, uveitis, or optic neuritis. Results provide insight into the molecular response of RPE cells to WNV infection.
GDS4209	Temporal analysis of MOLT-4 leukemia cells treated with 10 ug/mL anti-CD47 dimer MABL (S-S diabody). Cell surface antigen CD47 ligation induces apoptosis in B-chronic lymphocytic leukemia. Results provide insight into the molecular mechanism of CD47-mediated apoptosis in lymphoid malignant cells.
GDS4165	Analysis of liver biopsies from HCV/HIV co-infected patients who are positive for GB virus C (GBV-C) infection. GBV-C infection reduces HCV-related liver disease in HCV/HIV co-infection. Results provide insight into underlying molecular mechanisms that may be involved in the reduced liver disease.
GDS4152	Analysis of peripheral blood from MS patients with high or low serum levels of transmembrane-type semaphorin Sema4A. MS patients with high Sema4A levels have more severe disabilities and are unresponsive to IFN-β treatment. Results provide insight into role of Sema4A in the pathogenesis of MS.
GDS4142	Analysis of PBMCs from primary-progressive multiple sclerosis (PPMS) male patients carrying risk (GAA/AGA) or protective (AGA/AGA) perforin 1 (PRF1) haplotypes. Results provide insight into associations between PRF1 polymorphisms and male patients with MS, particularly male patients with PPMS.
GDS4120	NOD/SCID mice with established LuCaP35 xenografts were castrated, and tumors were isolated 4 weeks later. Androgen deprivation regresses androgen-dependent disease, but relapse often occurs in an androgen-independent manner. Results provide insight into the molecular basis of castration resistance.
GDS4104	Analysis of skeletal muscle from eight healthy men following a 10-week application of heat stress (8 hours/day, 4 days/week) on the quadriceps muscles without exercise training. Results provide insight into the molecular mechanisms involved in the muscular adaptation to heat stress.
GDS3946	Analysis of airway smooth muscle (ASM) cells treated with glucocorticoid (GC) dexamethasone for 4 or 24h. GCs are used to treat asthma, exerting their therapeutic effects in part through modulating ASM structure/function. Results provide insight into molecular mechanisms underlying GC action in ASM.
GDS3941	Analysis of vaginal epithelium of postmenopausal women with vaginal dryness. Vaginal dryness and atrophy are associated with menopausal estrogen depletion. Results provide insight into molecular mechanisms underlying vaginal atrophy.
GDS3892	Analysis of iPSCs generated from fibroblasts from patients with Hutchinson-Gilford progeria syndrome (HGPS), a rare and fatal premature aging disease. Premature aging was recapitulated by differentiation of the HGPS-iPSCs. Results provide insight into molecular mechanisms underlying premature aging.
GDS3820	Analysis of polymorphonuclear cells from patients affected with autosomal dominant monocytopenia characterized by mycobacterial, fungal, and viral infections, and frequently myelodysplasia. RNA extracted using STAT60. Results provide insight into molecular mechanisms underlying this syndrome.
GDS3819	Analysis of polymorphonuclear cells from patients affected with autosomal dominant monocytopenia characterized by mycobacterial, fungal, and viral infections, and frequently myelodysplasia. RNA extracted using RNeasy. Results provide insight into molecular mechanisms underlying this syndrome.
GDS3727	Analysis of AG01522 fibroblasts transfected with the small RNA fraction from an identical culture, essentially doubling cellular miRNA content to enhance downregulation of the normally targeted transcripts. Results provide insight into the scope of miRNA regulation in a particular cellular context.
GDS3665	Analysis of visceral adipose omentum tissues of obese women with type 2 diabetes mellitus. Age and BMI-matched glucose-tolerant women used as controls.
GDS3615	Analysis of peripheral blood mononuclear cells of children with acute asthma during exacerbation and at subsequent convalescence. Severe asthma exacerbations in children are associated with viral infection and occur among atopics. Results provide insight into the significance of these comorbidities.
GDS3606	Analysis of primary cultured myeloid leukemia cells treated with recombinant human thrombopoietin or the thrombopoietin receptor agonist SB-559457 (SB). SB is toxic to leukemia cells. Results provide insight into the mechanism of action of SB.
GDS3576	Analysis of fibroblasts from patients with Diamond-Blackfan anaemia (DBA). DBA is a rare inherited red cell hypoplasia characterized by a defect in the maturation of erythroid progenitors. Results provide insight into the involvement of non-hematopoietic tissues in DBA pathogenesis.
GDS3555	Comparison of monocytes and macrophages. Samples obtained from patients with acute coronary syndrome. Results compared to the performance of Affymetrix arrays (GDS3554). The result from two-color arrays (GDS3553) was used as a reference for the Illumina and Affymetrix arrays.
GDS3554	Comparison of monocytes and macrophages. Samples obtained from patients with acute coronary syndrome. Results compared to the performance of Illumina arrays (GDS3555). The result from two-color arrays (GDS3553) was used as a reference for the Illumina and Affymetrix arrays.
GDS3525	Analysis of primary ovarian tumors from patients with high depressive symptoms. Results provide insight into the contribution of biobehavioral factors such as such as stress, depression, and social support to the molecular progression of cancer.
GDS3299	Analysis of micro-punches of five different nuclear regions of the dorsal thalamus. Nuclei of the mammalian thalamus are aggregations of neurons with unique architectures and input-output connections. Results provide insight into the molecular basis of nuclear specificity in the dorsal thalamus.
GDS3060	Analysis of cultured endometrial endothelial cells derived from the eutopic endometria of patients with endometriosis. Results provide insight into the role of aberrant angiogenesis in the pathogenesis of endometriosis.
GDS3054	Analysis of buccal epithelia from cigarette smokers. Cigarette smoke creates a field of injury in epithelial cells lining the respiratory tract. Results extend the concept of a smoking-induced field of injury beyond intrathoracic (bronchial) epithelia to extrathoracic epithelia that line the mouth.
GDS2990	Analysis of full-term placentas exposed to maternal cigarette smoke. The placenta produces and metabolizes steroids and xenobiotics. Results provide insight into the effects of maternal cigarette smoking on the placenta at term, with a focus on xenobiotic- and steroid-metabolizing genes.
GDS2959	Analysis of leukocytes from individuals before and after the administration of granulocyte colony-stimulating factor (G-CSF). G-CSF is used to boost granulocyte counts in immunocompromised patients. Results provide insight into the effect of G-CSF on the immune system.
GDS2856	Analysis of peripheral blood-derived monocytes at various time points up to 24 hours following treatment with lipopolysaccharide. Results compared with those obtained from Massively Parallel Signature Sequencing.
GDS2729	Analysis of chronic myelogenous leukemia (CML) cells resistant to cyclophosphamide (CP), an alkylating anticancer drug. Results provide insight into the molecular basis of CP resistance in CML.
GDS2695	Analysis of sperm cells from males with consistent and severe teratozoospermia, a condition in which less than 4 percent of sperm cells are morphologically normal. Results provide insight into the molecular basis of a range of teratozoospermic presentations.
GDS2356	Analysis of unstaged hair follicles from males and females. Results provide insight into the feasibility of extracting intact RNA, from a small number of hair follicles, in sufficient quantities for expression profiling.
GDS2246	Analysis of uterine fibroids with mutations in the fumarate hydratase (FH) gene. FH catalyzes the hydration of fumarate in the TCA cycle. Heterozygous germline mutations in FH cause uterine fibroids and renal cell cancer. Results provide insight into the pathogenesis of TCA cycle-related tumors.
GDS2216	Analysis of monocyte-derived dendritic cells treated with cyanobacterial product (CyP) for 1 or 3 hours, or with lipopolysaccharide (LPS) in the presence or absence of CyP for 3 hours. Results provide insight into the extent of the antagonistic activity of CyP on LPS-induced responses.
GDS2083	Analysis of vastus lateralis muscle after knee immobilization for 48 hours. Limbs immobilized due to injury or illness experience significant muscle atrophy within 1 or 2 weeks. Results provide insight into the mechanisms regulating the rapid protein degradation in immobilized skeletal muscles.
GDS2045	Analysis of preinvasive ductal carcinoma in situ (DCIS) and invasive ductal carcinoma (IDC) tumors. Pairs of patient-matched DCIS and IDC tumor specimens analyzed. Results provide insight into the mechanisms underlying the progression of DCIS to IDC.
GDS2042	Analysis of intraepithelial cytotoxic T lymphocytes (IE-CTLs), aberrantly expressing the cytolytic natural killer (NK) cell lineage receptor NKG2C, from celiac disease patients. Results provide insight into the role of IE-CTLs reprogrammed into NK-like cells in the pathogenesis of celiac disease.
GDS2040	Analysis of microvascular endothelial cells stimulated to either proliferate or undergo tubulogenesis in vitro. Results provide insight into the molecular mechanisms underlying the regulation of endothelial cell morphogenesis.
GDS2039	Analysis of microvascular endothelial cells stimulated to either proliferate or undergo tubulogenesis in vitro. Results provide insight into the molecular mechanisms underlying the regulation of endothelial cell morphogenesis.
GDS2038	Analysis of Epstein-Barr virus (EBV) negative B-cell lines BL41K3 and BJABK3 following activation of EBV nuclear antigen 2 (EBNA-2). EBNA-2 fused to the hormone-binding domain of the estrogen receptor, and EBNA-2 activated upon estrogen binding. Results identify EBNA-2 target genes.
GDS2018	Analysis of HEK293T embryonic kidney cells subjected to hypoxia or overexpressing hypoxia-inducible factor (HIF)-1, degradation resistant HIF-1, or HIF-2. Results provide insight into the respective roles of HIF-1 and HIF-2 in the cellular response to hypoxia.
GDS1847	Analysis of intestinal epithelial Caco-2 cells following treatment with 1,25-dihydroxyvitamin D3 for 24 hours. 1,25-dihydroxyvitamin D3 stimulated calcium absorption in the intestine. Results provide insight into the additional effects of vitamin D on intestinal epithelial cells.
GDS1835	Analysis of individual cell lines representing different tissues against a Universal Reference RNA (URR). URR prepared from pooled RNA from the individual cell lines. Results indicate the individual cell lines contribute their own unique set of genes, thereby diversifying gene representation in URR.
GDS1713	Analysis of Ewing family tumor (EFT) and neuroblastoma (NB) samples. Distinguishing EFTs from other small round blue cell tumors (SRBCTs), such as NBs, by histologic methods is often difficult. Results identify EF-associated genes that enable molecular discrimination between EFTs and other SRBCTs.
GDS1637	Analysis of transformed cell lines that either exhibit oncogene-induced senescence (OIS) triggered by MEK activation or bypass OIS. Senescent cells exist in premalignant tumors but not in malignant ones. Results provide insight into the molecular basis of OIS.
GDS1523	Analysis of 10 ovarian cancer cell lines: 4 ovarian serous adenocarcinomas, 1 paclitaxel/cisplatin resistant ovarian adenocarcinoma cell line derivative, 5 ovarian clear cell adenocarcinomas. Expression profile of each cell line compared to its sensitivity to paclitaxel and cisplatin.
GDS1436	Anlaysis of alveolar macrophages of 5 phenotypically normal smokers who consume ~20 packs cigarettes/year. Smoking is the leading cause of respiratory diseases collectively known as chronic obstructive pulmonary disease (COPD). Provides insight into early events in molecular pathogenesis of COPD.
GDS1405	Analysis of epithelial cells isolated from 13 fetal lungs (13-20 wks old) and cultured in dexamethasone/cyclic AMP/isobutylmethylxanthine (DCI) for 72 hrs to promote type II cell differentiation. Mature alveolar type II cells that produce surfactant are critical for adaptation to extrauterine life.
GDS1312	Expression profiling of squamous lung cancer biopsy specimens and paired normal specimens from 5 patients. Differentially expressed genes integrated with protein interaction maps. Results suggest that differentially expressed genes are highly connected through protein interactions.
GDS1286	Analysis of esophageal cell line SKGT4 following exposure to low pH 6.5. Cells examined at various time points up to 2 hours following exposure. Results provide insight into role of gastric acid in pathogenesis of gastro-esophageal reflux disease (GORD) and esophagus adenocarcinoma.
GDS909	Detection of tissue-specific regulation of alternative splicing for 316 genes in five normal tissues (brain, muscle, liver, bone marrow, testes) using array containing oligonucleotides spanning individual exons and splice junctions.
GDS781	Expression profiling of CD14+ cells isolated from granulocyte colony stimulating factor (G-CSF) mobilized peripheral blood mononuclear cells (G-PBMC). Cells collected from normal donors after 3 days of G-CSF stimulation. G-PBMCs may confer a survival advantage to allogeneic transplant recipients.
GDS725	Time course of androgen-independent LNCaP C4-2 prostate adenocarcinoma cells following a dose of 10 Sv ionizing radiation (IR). Cells harvested at several time points up to 24 hours after IR.
GDS562	Evaluation of osteosarcoma TE85 cell tissue culture on a variety of amino acid conjugated surfaces at 6 and 32 hours. Study holds potential applications for bone tissue engineering.
GDS513	Comparison of subcutaneous adipose tissue from individuals with familial combined hyperlipidemia (FCHL) exhibiting either upstream transcription factor 1 (USF1) susceptibility or protective haplotype. USF1 regulates glucose and lipid metabolism genes.
GDS484	Comparison of normal myometrium and uterine leiomyomas obtained from fibroid afflicted patients.
GDS258	Examination of skeletal muscle from juvenile dermatomyositis (JDM) patients, a common pediatric inflammatory myopathy. Muscle biopsies processed singly or in mixed groups of two. Patients genotyped for TNFalpha which is associated with prolonged disease.
GDS162	Analysis of gene expression in pooled vastus lateralis muscle samples from insulin-sensitive and insulin-resistant equally obese, non-diabetic Pima Indians. A search for susceptibility genes for type 2 diabetes.
GDS161	Analysis of gene expression in pooled vastus lateralis muscle samples from insulin-sensitive and insulin-resistant equally obese, non-diabetic Pima Indians. A search for susceptibility genes for type 2 diabetes.
GDS160	Analysis of gene expression in pooled vastus lateralis muscle samples from insulin-sensitive and insulin-resistant equally obese, non-diabetic Pima Indians. A search for susceptibility genes for type 2 diabetes.
GDS158	Analysis of gene expression in pooled vastus lateralis muscle samples from insulin-sensitive and insulin-resistant equally obese, non-diabetic Pima Indians. A search for susceptibility genes for type 2 diabetes.
GDS157	Analysis of gene expression in pooled vastus lateralis muscle samples from insulin-sensitive and insulin-resistant equally obese, non-diabetic Pima Indians. A search for susceptibility genes for type 2 diabetes.
GDS85	Temporal transcriptional program of primary fibroblasts in response to serum. Samples taken at various time points up to 24 hours.
GDS80	Identification of host pathways affected by the Salmonella virulence transcription factor phoP. phoP found to play a role in Salmonella-induced human macrophage cell death.
GDS5046	Analysis of LCM-isolated prechondrocytes in chondrogenic condensations at week 6 of embryogenesis and articular chondrocytes at week 17 of development. Results provide insight into molecular markers during the process of prechondrocyte maturation.
GDS4595	Analysis of monolayer cultures of amnion mesenchymal cells (AMC) following interleukin-1β challenge for up to 8 hrs. These AMCs represent an in vitro model system by which to study the inflammatory component of labor. Results provide insight into molecular response of AMCs to cytokine challenge.
GDS4560	Analysis of oral squamous cell carcinoma (OSCC)-derived cell lines. OSCC is a lethal disease with early death typically occurring as a result of local invasion and regional lymph node metastases. Results provide insight the molecular mechanisms underlying OSCC.
GDS4540	Analysis of PBMCs collected from an HSV1 encephalitis (HSE) patient with TRIF deficiency (homozygous TRIF nonsense mutation) and stimulated with LPS or resiquimod hydrochloride R-848. TRIF is the sole adaptor protein for TLR3. Results provide insight into the role of the TLR3 pathway in HSE.
GDS4401	Analysis of LRRK2 (Gly2019Ser) mutant neural stem cells (NSC) treated with LRRK2 kinase specific inhibitor LRRK2-IN-1. The LRRK2 (G2019S) mutation causes familial Parkinson's disease. Results provide insight into molecular basis of progressive degeneration of NSCs caused by pathogenic LRRK2.
GDS4385	Analysis of CD133-positive and CD133-negative colorectal cancer cells and CAFs isolated from the same stage II patient specimen. CD133+ colon cancer cells exhibit enhanced tumorigenicity over CD133- cells. Results provide insight into molecular basis of the enhanced tumorigenicity of CD133+ cells.
GDS4349	Analysis of MKN28 cell line (E-cadherin positive) overexpressing E-cadherin isoform CDH1a. CDH1a overexpression promotes mild MKN28 aggregation and increases invasion. Results provide insight into role of CDH1a as a negative modulator of canonical E-cadherin function in cancer cells.
GDS4312	Analysis of iPSCs derived from skin fibroblasts of Dilated Cardiomyopathy (DCM) family members carrying point mutation R173W in the sarcomeric protein cardiac troponin T (TNNT2) gene. Results provide insight into the molecular mechanisms underlying familial dilated cardiomyopathy.
GDS4239	Analysis of type I-like alveolar epithelial cells infected with pandemic influenza H1N1 (pdmH1N1) or seasonal H1N1. Type I alveolar epithelial cells are a key target cell in pdmH1N1 pneumonia. Results provide insight into molecular mechanisms underlying host responses induced by H1N1 infections.
GDS4070	Analysis of breast cancer cell line MDA-MB-231 depleted of prolyl isomerase Pin1 or mutant-p53. Pin1 overexpression and p53 mutation associate with poor outcome in breast cancer. Results provide insight into the role of a Pin1/mutant p53 axis in the acquisition of aggressive features by tumor cells.
GDS4067	Analysis of estrogen-independent, metastatic hybrid cell line B6TC generated by aggressive, ER-negative (MDA231) and less aggressive, ER-positive (ZR75) breast cancer cells in mouse bone marrow. Results provide insight into the contribution of breast tumor heterogeneity to its progression.
GDS4054	Analysis of fulvestrant-resistant MCF7 cells transfected with antisense miRNA inhibitors targeting miR-221 and miR-222. miR-221/222 knockdown inhibits cell proliferation in fulvestrant-resistant MCF7-F cells. Results provide insight into the role of miR-221/222 in acquired resistance to fulvestrant.
GDS4041	Analysis of macrophage-like THP-1 cells treated with Stx1 or lipopolysaccharides (LPS). Shiga toxins (Stxs) are bacterial cytotoxins produced by enteric pathogens Shigella dysenteriae and some serotypes of E. coli. Results provide further insight into the effects of Stxs on cell function.
GDS3783	Analysis of Jurkat T cells exposed to to 0.2 mg/L of silver nanoparticles (AgNPs) and Ag ions for 24 hours. Cell viability screening revealed that Jurkat T cells exhibit higher sensitivity to AgNPs than to Ag ions. Results provide insight into the molecular basis of this difference in sensitivity.
GDS3691	Analysis of PBMCs from healthy males after 3 weeks of virgin olive oil (VOO) consumption at doses common in the Mediterranean diet. The Mediterranean diet protects against cardiovascular diseases. Results provide insight into the molecular mechanisms underlying the beneficial action of VOO.
GDS3635	Analysis of GM5659 skin fibroblasts treated with ascorbic acid or the stable vitamin C derivative, ascorbic acid 2-phosphate. Vitamin C is an important water-soluble free radical scavenger and an essential cofactor for collagen synthesis by dermal fibroblasts.
GDS3568	Analysis of umbilical vein endothelial cells (HUVEC) treated with VEGF-A or EGF for up to 6 hours. VEGF-A is a major trigger of vasculogenesis and angiogenesis. EGF is a general growth factor. Results provide insight into the mechanisms underlying the vasculogenic and angiogenic activity of VEGF-A.
GDS3556	Analysis of H295 adrenal carcinoma cells treated with torcetrapib, an anti-cholesterol drug. Adverse side effects of torcetrapib treatment include changes in blood pressure, potassium, sodium, and aldosterone. Results provide insight into the molecular basis of the off-target side effects.
GDS3537	Analysis of H295R adrenocortical carcinoma cells treated with the hydroxylated polybrominated biphenyl ether (PBDE) 2-OH-BDE47 or 2-OH-BDE85. PBDEs are used as flame retardants in various products. The two PBDEs are cytotoxic. Results provide insight into the molecular basis of PBDE cytotoxicity.
GDS3429	Analysis of T lymphocyte Jurkat cells treated with 1 or 10 nM azaspiracid-1 (AZA-1) for up to 24 hours. AZA-1 is a marine biotoxin reported to accumulate in shellfish and is associated with severe gastrointestinal intoxication. Results provide insight into the mechanism of action of AZA-1.
GDS3428	Analysis of immature dendritic cell lines (iDCs) treated with the butanol-fraction of stems and leaves of E. purpurea [BF/S+L/Ep] containing defined bioactive phytocompounds. Results provide insight into molecular mechanisms underlying the immune-modulatory activities induced by the phytocompounds.
GDS3424	Analysis of intestinal Caco-2 cells treated with conjugated linoleic acid (CLA) isomer trans-10, cis-12 CLA or cis-9, trans-11 CLA. CLA exerts isomer-specific effects on transepithelial calcium transport and cell growth in Caco-2 cells. Results provide insight into molecular mechanisms of action.
GDS3402	Comparison of UCB1 and UCB2 cells, two distinct isogenic mesenchymal stem/stromal cell (MSC) populations isolated from umbilical cord blood. UCB1 and UCB2 display phenotypic differences. Results provide insight into the molecular basis of the phenotypic heterogeneity among MSC populations.
GDS3401	Comparison of UCB1 and UCB2 cells, two distinct isogenic mesenchymal stem/stromal cell (MSC) populations isolated from umbilical cord blood. UCB1 and UCB2 display phenotypic differences. Results provide insight into the molecular basis of the phenotypic heterogeneity among MSC populations.
GDS3362	Analysis of monocytes from male, familial combined hyperlipidemia (FCH) patients following 4 wks of treatment with atorvastatin, an HMG-CoA reductase inhibitor that slows the production of cholesterol. Results provide insight into molecular mechanisms underlying the pathogenesis of FCH.
GDS3290	Analysis of interleukin-6 (IL-6) infused skeletal muscle (SKM) biopsies at time points up to 6hr. IL-6, a cytokine secreted from skeletal muscle during exercise, works in both an autocrine and paracrine manner. Results provide insight into IL-6-induced expression of other secreted factors in SKM.
GDS3283	Analysis of MCF-7 breast cancer cells treated with estradiol for 3 or 6 hours. Results combined with ChIP experiments to identify estrogen receptor alpha binding sites and estradiol target genes in breast cancer cells.
GDS3203	Analysis of monocytes following up to 168 hours of adherence-induced differentiation. Monocytes differentiate into macrophages, which are critical in the pathogenesis of many diseases. Results provide insight into the molecular mechanisms underlying monocyte to macrophage differentiation.
GDS3111	Analysis of LNCaP prostate cancer cells treated with the androgen dihydrotestosterone (DHT). DHT binds to androgen receptor (AR), a ligand dependent transcription factor that plays a key role in prostate cancer. Results provide insight into mechanisms underlying AR-dependent prostate cancer growth.
GDS3088	Analysis of primary monocytes treated for up 16 hours with leukotriene B4 (LTB4) in vitro. LTB4 is a mediator of inflammation. Monocytes express the cell surface receptors BLT1 and BLT2 that mediate the action of LTB4. Results provide insight into the transcriptional response of monocytes to LTB4.
GDS2758	Analysis of MCF-7 breast cancer cells exposed to hypoxia or treated with the non-specific 2-oxoglutarate (2-OG) dependent dioxygenase inhibitor dimethyloxalylglycine. Results provide insight into the role of 2-OG dioxygenases in the regulation of gene expression during hypoxia.
GDS2494	Analysis of the glucocorticoid (GC) resistant T cell lymphoblastic leukemia cell line CEM-c1 following treatment with rapamycin for 3 or 24 hours. Results compared to a GC sensitivity expression signature. Results provide insight into the feasibility of using rapamycin to reverse GC resistance.
GDS2491	Analysis of large airway epithelial cells of phenotypically normal smokers. Lung cancer tumors exhibit neuroendocrine properties, and chronic smokers have increased numbers of neuroendocrine cells. Results provide insight into the effect of cigarette smoking on neuroendocrine cells.
GDS2470	Analysis of amniotic fluid samples from pregnant women carrying fetuses with neural tube defects (NTDs) diagnosed during ultrasound examination. Results provide insight into the feasibility of using amniotic fluid samples to characterize polygenic disorders, such as NTD, at the molecular level.
GDS2323	Analysis of breast cancer MCF7/BUS cells starved of estrogen for up to 2 days. Results compared to that from an experiment (GDS2324) examining the response to low concentrations of 17beta-estradiol (E2). Results provide insight into the E2 sensitivity of E2 inducible or suppressible genes.
GDS2307	Analysis of retinal pigment epithelial ARPE-19 cells following treatment with LDL or oxidatively modified LDL (ox-LDL) for 48 hours. Results provide insight into the role of ox-LDLs in the development of age-related macular degeneration.
GDS2215	Analysis of primary fetal astrocytes following exposure to the insecticide chlorpyrifos, an organophosphate, or cyfluthrin, a pyrethroid. Results provide insight into the neurotoxicity of cyfluthrin compared to chlorpyrifos and the mechanisms underlying the neurotoxicity of both insecticides.
GDS2153	Analysis of skeletal muscle biopsies of 5 patients with dermatomyositis (DM). DM is an idiopathic inflammatory myopathy characterized by muscle weakness and skin lesions. Results provide insight into the pathogenic pathways responsible for muscle fiber damage and dysfunction in myositis.
GDS2054	Analysis of cells that constitutively express misfolded surfactant protein C, which induces chronic endoplasmic reticulum (ER) stress and cytotoxicity. Results provide evidence for an NF-kB-dependent adaptive response to the chronic ER stress imposed by the misfolded protein.
GDS2021	Expression profiling of coronary smooth muscle cells treated with metoprolol or nebivolol. Metoprolol and nebivolol are beta 1-receptor blockers. In a study of 155 patients with hypertension, adverse effects of metoprolol were higher than nebivolol (Uhlir et al. 1991).
GDS1846	Analysis of keratinocytes treated with interferon gamma (IFN-gamma) for up to 48 hours. IFN-gamma is a multifunctional, immunomodulatory cytokine with cell type-specific antiviral activities. Results provide insight into molecular processes regulated by IFN-gamma in keratinocytes.
GDS1841	Analysis of cells that constitutively express misfolded surfactant protein C, which induces chronic endoplasmic reticulum (ER) stress and cytotoxicity. Results provide evidence for an NF-kB-dependent adaptive response to the chronic ER stress imposed by the misfolded protein.
GDS1783	Analysis of cerebral vascular smooth muscle cells after activation of voltage-dependent (VDCCs) or store-operated calcium channels (SOCCs). VDCCs activated by K+ depolarization and SOCCs by thapsigargin. Results provide insight into the effect of different calcium signals on gene expression.
GDS1684	Expression profiling of endomyocardial tissues from 3 subjects before, during, and after a rejection episode. Cardiac allograft rejection is a significant clinical problem in the early phase after heart transplantation and requires frequent surveillance with endomyocardial biopsy.
GDS1477	Expression profiling of BT-20 breast cancer cells 48 hours after transfection with FoxM1 siRNA. Elevated expression of FoxM1 has been observed in hepatocellular carcinoma, basal cell carcinoma, and breast cancer. Results provide insight into the role of FoxM1 in cancer cell growth.
GDS1397	Analysis of Jurkat T cells infected with an HIV-based vector transducing green fluorescent protein. Expression of genes hosting HIV integration events examined. Results provide insight into how expression from the HIV type 1 promoter is affected by the integration site of the provirus.
GDS969	Analysis of impact of pre-analytical handling of bone marrow (BM). Time delays of 0, 24, or 48 hours between sample aspiration and RNA extraction examined. Storage of BM has dramatic effects on mRNA expression of individual transcripts.
GDS918	Analysis of Ewing family tumor (EFT) cell line A673 response to interleukin-2 (IL-2) transfection to assess possible undesirable effects (e.g. tumor stimulation) of in vitro manipulation. Results impact the potential use of IL-2 transfection as an in vivo immunotherapy for EFT patients.
GDS916	Human embryonic kidney cells HEK293 transfected with the Ewing family tumor (EFT)-specific EWS-FLI1 fusion protein to investigate the histogenetic origin of EFTs. The observed EFT-specific gene expression profile supports the concept of a neural crest and endothelial origin of EFT stem cells.
GDS911	Expression profiling of T98G cancer cells in growth-arrest induced by 3 days of either serum deprivation or contact inhibition. Results show that targets of the p130- E2F4 repressor complex are downregulated under the two growth-arrest conditions.
GDS910	Detection of tissue-specific regulation of alternative splicing for 316 genes in five normal tissues (brain, muscle, liver, bone marrow, testes) using array containing oligonucleotides spanning individual exons and splice junctions.
GDS834	Comparison of 293 cells that are resistant to Sindbis virus-induced cell death (clones 9, 43) versus cells that are sensitive to Sindbis virus-induced cell death (wild type 293).
GDS528	Evaluation of colorectal tumor cell line (HCT116) response to X radiation (XR). XR sensitive HCT116-CloneK cells treated at 4 Gy for 10 minutes, 6 hours, and 24 hours.
GDS527	Evaluation of colorectal tumor cell line (HCT116) response to X radiation (XR). XR sensitive HCT116-CloneK cells treated at 4 Gy for 10 minutes, 6 hours, and 24 hours.
GDS483	Analysis of effect of DACH1 in breast cancer cell line MDA-MB-231. DACH1 induced by ponasterone A treatment for 0, 18 or 36 hours. DACH1 may regulate aberrant TGF beta signals that have role in breast cancer progression.
GDS5026	Analysis of MCF-7 breast cancer (BC) cells depleted for ERK5 then treated with 17β-estradiol. Increased kinase activity is associated with a poorer outcome for BC patients. Results provide insight into the interplay between estrogen receptor and protein kinase pathways to regulate BC aggressiveness
GDS5015	Analysis of cumulus cells surrounding mature oocytes derived from modified natural in vitro fertilization (IVF) and controlled ovarian hyperstimulation IVF cycles. Results provide insight into the molecular mechanisms underlying the lower success rates of modified natural IVF.
GDS4989	Analysis of A375P melanoma cells depleted for PGC1alpha. PGC1alpha is a transcriptional coactivator that promotes mitochondrial biogenesis and respiration. A375P is a cell line that overexpresses PGC1alpha. Results provide insight into the role of PGC1alpha in melanoma.
GDS4981	Analysis of cultured airway epithelial cells (AECs) treated with IL-13 for 21 days. IL-13 induces mucous production. Excess airway mucous secretion is a feature of chronic lung diseases. Results provide insight into the molecular processes responsible for mucous production driven by IL-13 in AECs.
GDS4970	Analysis of CD138+ and CD138− cells isolated from 2 multiple myeloma (MM) cell lines. The CD138- cells have greater clonogenic potential than the CD138+ plasma cells and exhibit stem cell properties. Results provide insight into the molecular basis of the CD138- clonogenic population.
GDS4960	Analyis of vastus lateralis muscles of patients with iron-sulfur cluster scaffold homolog (ISCU) myopathy. ISCU is a rare autosomal recessive Fe-S cluster deficiency syndrome characterized by life-long exercise intolerance. Results provide insight into the molecular pathophysiology of ISCU myopathy.
GDS4936	Analysis of MCF-7 breast cancer cells treated with the nucleoside analog ARC (NSC 188491). ARC inhibits transcription and selectively kills cancer cells. It has the ability to perturb angiogenesis in vitro. Results provide further insight into the mechanism of action of ARC.
GDS4778	Analysis of freshly-isolated endothelial cells (EC) from umbilical arteries (HUAEC) and veins (HUVEC). ECs lining different vessels differ in morphology and function. Results provide insight into molecular mechanisms underlying arteriovenous EC heterogeneity.
GDS4610	Analysis of memory and non-memory cells sorted from MD12/p53R2-RE cells 3 days after UV-induced DNA damage. Cells in a population respond heterogeneously to DNA damage. Results provide insight into heritable memory of DNA damage existing in subpopulations that differ in long-term cell behavior.
GDS4593	Analysis of myometrial biopsies obtained from the lower uterine segment in nulliparous Caucasian women undergoing cesarean section for dystocia (slow progressing labor). Results provide insight into the molecular mechanisms underlying dystocia in nulliparous women in spontaneous labor.
GDS4551	Analysis of healthy PBMCs stimulated with IL-10. PBMC results integrated with tuberculosis and leprosy transcriptional profiles provide insight into molecular mechanisms by which type I interferons (e.g., IFN-β and downstream gene IL-10) may suppress type II interferon anti-mycobacterial responses.
GDS4532	Analysis of prefrontal/orbito-frontal and parieto-temporal cortex at 17 and 19 gestational weeks. These cortical regions contain presumptive Broca and Wernicke language areas. Results provide insight into molecular mechanisms underlying development of human-specific features of the cerebral cortex.
GDS4435	Analysis of DCM iPSC-derived cardiomyocytes treated with sarcoplasmic reticulum Ca2+ adenosine triphosphatase (Serca2a). Serca2a treatment improved the function of these cardiomyocytes. Results provide insight into the molecular basis of Serca2a-mediated repair of DCM iPSC-derived cardiomyocytes.
GDS4418	Analysis of bronchial biopsies from allergic asthma (AA) subjects. These results, together with those from GDS4417 (a study with similar specimen collection procedures, but different subjects, GeneChips, data processing), provide insight into molecular mechanisms underlying AA pathophysiology.
GDS4359	Analysis of MCF10A mammary epithelial cells expressing HER2, HER3, or HER2/HER3 heterodimer. Co-expression of HER2 and HER3 induced migration and invasion of MCF10A cells. Results provide insight into the role of HER2 and HER3 in breast cancer.
GDS4330	Analysis of ileum neuroendocrine tumor (NET) cell line CNDT2.5 treated with octreotide for up to 16 months. Somatostain analog octreotide is used to treat NET patients. Results provided insight into molecular basis of successful octreotide therapy or the development of drug resistance in NETs.
GDS4301	Analysis of CD34+CD38- and CD34+CD38+ cell fractions isolated from 5 acute myeloid leukemia (AML) patients. AML CD34+CD38- cells are enriched leukemic stem cells (LSC) that maintain the propagation of the disease. Results provide insight into molecular mechanisms that maintain and characterize LSC.
GDS4288	Analysis of MM cell lines (KMS18, MM.1S, NCI-H929, OPM-2) exposed to 500nM 3-Deazaneplanocin A (DZNep). DZNep potently inhibited growth and induced apoptosis in the NCI-H929 and MM.1S cell lines. Results provide insight into the molecular mechanisms underlying DZNep-induced apoptosis in MM cells.
GDS4225	Analysis of MDDCs exposed to GFP-encoding HIV-1 pseudotyped with vesicular stomatitis virus protein G (VSV-G) [HIV-GFP(G)], VSV-G-pseudotyped SIVmac239 virus-like particles [SIV-VLP(G)], or both. Results provide insight into molecular mechanisms udnerlying DC activation after HIV-1 infection.
GDS4219	Analysis of peripheral blood monocyte (Mo) CD16 (FcγRIII) subsets CD16- and CD16+. Increase in circulating CD16+ Mo have been reported in inflammatory pathologies (sepsis/HIV infection). Results provide insight into developmental and functional relationship between CD16+ and CD16- Mo subsets.
GDS4175	Analysis of Ph+ ALL cell lines (BV-173, NALM-1, SUP-B15, and TOM1) treated with tyrosine kinase inhibitor (TKI) imatinib. Ph encodes oncogenic BCR-ABL1 tyrosine kinase, which defines a subset of ALL with an unfavorable prognosis. Results provide insight into TKI resistance mechanisms in Ph+ ALL.
GDS4101	Analysis of HT29 and Colo357 cancer cell lines following treatment with anti-CD24 mAbs, and HT29 cells after expression of 1 or 2 shRNA vectors directed at the CD24 gene. CD24 is overexpressed in a large variety of human malignancies. Results provide insight into the role of CD4 in carcinogenesis.
GDS4059	Analysis of MCF-7 cells treated with gamma-tocotrienol (γ-T3). Tocotrienols (T3s) inhibit the growth of various cancer cell lines without affecting normal cells. Results provide insight into the molecular mechanisms of action of T3s on cell death and other growth inhibitory pathways.
GDS4045	Analysis of Reh cells following transfection with shRNA targeting CBFA2T3, constitutively active IKKbeta(EE), or both in combination. Loss of CBFA2T3 expression is linked to LTR derepression. Results provide insight into the involvement of LTR derepression in the pathogenesis of human lymphomas.
GDS3912	Analysis of adrenocortical adenomas (AA) with β-catenin missense mutations and AAs with wild-type CTNNB1. Mutations of CTNNB1 are common in AA and adrenocortical carcinomas (ACC). Results provide insight into molecular mechanisms deregulated in adrenocortical tumors with CTNNB1 genetic alterations.
GDS3911	Analysis of hematopoietic stem cells (HSC) treated with StemRegenin 1 (SR1) and LGC006 (a less potent SR1 analog) at 30nM to 1000nM. The use of HSC transplants depends on the ability to expand these cells ex vivo. Results provide insight into molecular basis of SR1-induced ex vivo HSC expansion.
GDS3889	Analysis of hematopoietic progenitor CD34+ cells from 5 healthy donors (3 paired samples) before and after in vitro 2,3,7,8-tetrachlorodibenzo-p-dioxin (TCDD) exposure. Results provide insight into the molecular pathways of TCDD-induced hematopoietic progenitor cell impairment in bone marrow.
GDS3868	Analysis of HUVECs cultured for 24 h at a normal laminar shear stress (LSS15) or elevated shear stress (LSS75). LSS is a key regulator of endothelial function that underlies protection or predilection for atherogenesis. Results provide insight into the effect of increased LSS on the endothelium.
GDS3785	Temporal analysis of chondrocytes from osteoarthritic knee joints and mesenchymal stem cells from bone marrow of healthy donors, grown in a pellet culture system under chondrogenic conditions. Results provide insight into molecular mechanisms underlying chondrogenic commitment of both cell types.
GDS3750	Analysis of SH-SY5Y neuroblastoma cells depleted of DJ-1, an atypical peroxiredoxin-like peroxidase. Mutations in the gene encoding DJ-1 cause autosomal recessive early-onset Parkinson disease (AREP). Results provide insight into the molecular mechanisms underlying DJ-1-mediated PD pathogenesis.
GDS3730	Analysis of HEK293E cells depleted of transactive response DNA-binding protein (TDP-43). Inclusions of TDP-43 are hallmarks of frontotemporal dementia and amyotrophic lateral sclerosis (ALS). Results provide insight into the molecular basis of TDP-43 misfunction in neurodegenerative diseases.
GDS3634	Analysis of DU145 prostate cancer cells with restored miR-205 expression. miR-205 expression is lower in prostate cancer cell lines than in normal cell lines, as well as in prostate tumors than in matched normal prostate tissues. Results provide insight into the role of miR-205 in prostate cancer.
GDS3469	Analysis of monocytes following stimulation with leukotriene D4 (LTD4), a cysteinyl leukotriene (CysLT). CysLTs are mediators of innate immune responsiveness and chronic inflammatory diseases. Results provide insight into the signaling pathways involved in monocyte activation by cysLTs.
GDS3439	Comparison of intralobular and interlobular fibroblasts isolated from breast tissues. Intralobular fibroblasts surround mammary gland epithelial cells, and interlobular fibroblasts surround intralobular fibroblasts. Results provide insight into the differences between the two fibroblast subtypes.
GDS3423	Analysis of livers from middle-aged obese women on a low-fat hypocaloric diet for 8 weeks. The diet resulted in a mean weight loss of 5% of body weight. Results provide insight into the effect of a hypocaloric diet on the liver at the molecular level.
GDS3360	Analysis of the HL epithelial cell line at various time points up to 72 hours following Chlamydia pneumoniae infection. C. pneumonia is a common cause of respiratory infections such as pneumonia. Results provide insight into host-cell phenomena that are affected at the different stages of infection.
GDS3355	Analysis of HUVECs upon Ang1 stimulation in the presence (confluent) or absence (sparse) of cell-cell contacts. The Ang1-Tie2 system is implicated in both vascular quiescence and angiogenesis. Results provide insight into Ang1 signalling in the presence or absence of cell-cell contacts.
GDS3333	Analysis of immortalized gingival keratinocytes (HIGKs) infected with a Porphyromonas gingivalis SerB mutant strain. SerB mutants are deficient in internalization and survival in HIGKs. Results provide insight into the role of SerB in the interaction between P. gingivalis and HIGKs.
GDS3300	Analysis of CA1 and CA2 embryonic stem cell (ESC) lines over-expressing transcription factor SOX7 or SOX17, producing extraembryonic endoderm and definitive endoderm progenitors, respectively. Results provide insight into the roles of SOX7 and SOX17 as regulators of endoderm differentiation in ESCs.
GDS3260	Analysis of human intestinal xenotransplants infected with Shigella flexneri (virulent wild-type M90T, virulent mxiE mutant, and avirulent BS176 strains). Virulent S. flexneri are highly contagious enteric pathogens. Results provide insight into the intestinal innate immune response to infection.
GDS3192	Analysis of synovial fluid macrophages from 5 patients with rheumatoid arthritis (RA). The chronic inflammation and progressive joint destruction observed in RA are mediated in part by macrophages. Results provide insight into the molecular mechanisms underlying RA pathogenesis.
GDS3126	Analysis of nu61 radioresistant tumors following treatment with a mixture of interferons (IFNs) alpha, beta, and gamma. Nu61 tumors derived from the radiosensitive squamous cell carcinoma cell line SCC61. Results provide insight into the role of the IFN signaling pathway in tumor radioresistance.
GDS3105	Analysis of MCF-7 breast cancer cells treated with a Cimicifuga racemosa extract. Extracts from the C. racemosa rhizome are used as an herbal alternative to hormone replacement therapy for alleviation of postmenopausal disorders. Results provide insight into the extract's molecular mode of action.
GDS3095	Analysis of malignant PC-3 and non-malignant HPR-1 prostate cells treated for up to 6 hours with zinc. Zinc exposure induces apoptosis in PC-3 cells, but not in HPR-1 cells. Results provide insight into the molecular mechanisms underlying zinc-induced prostatic cell apoptosis.
GDS3034	Analysis of HUVEC umbilical vein endothelial cells (EC) exposed to Candida albicans blastopsores. ECs actively participate in the innate defense against microbial pathogens. Results provide insight into molecular mechanisms underlying the endothelial stress response to Candida infection.
GDS3032	Analysis of post-confluent Caco-2 colon cancer cells up to 10 days after treatment with ascorbate-stabilized quercetin, a polyphenol antioxidant compound. Caco-2 cells differentiate after reaching confluency. Results provide insight into quercetin's role in cell-proliferation and -differentiation.
GDS3011	Analysis of epidermal keratinocytes at various time points up to 48 hours post-interleukin-1 (IL-1) treatment. IL-1 is a proinflammatory and immunomodulatory cytokine that plays a role in inflammatory diseases of the skin. Results provide insight into gene products that mediate the effects of IL-1.
GDS2975	Analysis of immortalized ovarian surface epithelial (IOSE) cells treated for up to 12 hours with transforming growth factor beta 1 (TGFb1). IOSE cells are derived from normal ovarian epithelial cells which, unlike ovarian cancer, respond to TGFb1-induced growth inhibition.
GDS2940	Analysis of dendritic cells (DCs) at various time points up to 36 hours following treatment with TGF-beta1. DCs derived from CD34+ hematopoietic progenitor cells induced to differentiate in vitro. Results provide insight into the role of TGF-beta1 in DC development.
GDS2939	Analysis of thyroid epithelial cells (TECs) treated with IFN-gamma, IL-1beta, or both. Fas-mediated apoptosis plays a role in the pathogenesis of autoimmune thyroid diseases. TECs are resistant to Fas-mediated apoptosis, but the resistance is overcome by pretreatment with IFN-gamma and IL-1beta.
GDS2930	Analysis of keratinocytes treated with cis-urocanic acid (UCA). UCA is an epidermal chromophore that undergoes trans to cis photoisomerization following ultraviolet radiation exposure. Results provide insight into the effect of cis-UCA on the cell-mediated immune response in the skin.
GDS2858	Analysis of microvascular endothelial cells (ECs) treated with the myeloid-related protein 8 (MRP8) and 14 (MRP14), proteins that form heterodimers secreted by phagocytes at inflammatory sites. Results provide insight into the role of MRP8 and MRP14 in EC cell death during inflammation.
GDS2832	Analysis of embryonic stem cells (ESCs) after treatment with sphingosine-1-phosphate (S1P) which plays a role in regulation of fate in many cell types. ESCs grown on mouse embryo fibroblast feeder cells and under feeder-free conditions. Results provide insight into the role of S1P in ESC renewal.
GDS2763	Analysis of in vitro differentiated dendritic cells (DCs) from patients with PLOSL, an early onset dementia with bone cysts caused by mutations in DAP12 and TREM2 genes which encode important signaling molecules in DCs. Results provide further insight into mechanisms underlying PLOSL pathogenesis.
GDS2705	Analysis of NSCLC adenocarcinoma cells treated with rosiglitazone, carboplatin, or both. Rosiglitazone is an agonist of the nuclear receptor PPARgamma. Results provide insight into the molecular basis of the synergy observed between rosiglitazone and platinum-based drugs in cancer models.
GDS2565	Analysis of pulmonary artery endothelial cells HPAEC exposed to ultrafine particles for 4 hours. Results provide insight into the molecular basis of the association of pollutant particle exposure to increased cardiovascular mortality and morbidity.
GDS2536	Analysis of human umbilical vein endothelial cells treated with nickel chloride. Nickel compounds, important carcinogens and inducers of contact allergy reactions, are activators of endothelial cells. Results provide insight into the signaling pathways mediating the cellular responses to nickel.
GDS2471	Analysis of umbilical vein endothelial (HUVEC) cells stimulated with serum amyloid A (SAA) for up to 48 hours. SAA is an acute phase protein.
GDS2426	Analysis of HEK293 kidney cells overexpressing the hypertension-related calcium-regulated gene (HCaRG). HCaRG is involved in the control of renal cell proliferation and differentiation. Results provide insight into the role of HCaRG in kidney repair after injury.
GDS2241	Comparison of BeWo and JEG3 trophoblast cell lines. Trophoblast cell lines are used as surrogates for primary trophoblast cells in the study of placental function. Results provide insight into the differences between the two cell lines.
GDS2189	Analysis of MCF10A mammary epithelial cells (MECs) in 3D culture following depletion of the BRCA1/CtIP/ZBRK1 repressor complex using BRCA1 or CtIP RNAi. Results provide insight into the molecular mechanisms underlying the accelerated mammary tumor growth correlated with impaired BRCA1 function.
GDS2176	Analysis of Cockayne syndrome group B (CSB) protein-null fibroblasts rescued by expression of CSB cDNA. CS, a neurodegenerative disorder, arises mostly from CSB defects. Results provide insight into how CSB defects cause CS.
GDS2175	Analysis of Cockayne syndrome group B (CSB) protein-null fibroblasts rescued by expression of CSB cDNA. CS, a neurodegenerative disorder, arises mostly from CSB defects. Results provide insight into how CSB defects cause CS.
GDS2104	Analysis of neuroblastoma SK-N-SH cells at various time points up to 24 hours following treatment with prostaglandin J2 (PGJ2), a neurotoxic product of inflammation. Results provide insight into mechanisms of PGJ2-induced accumulation/aggregation of ubiquitinated proteins and to neuronal cell death.
GDS2097	Analysis of breast cancer MCF10A-Myc cells at various time points up to 24 hours following treatment with dexamethasone to activate the glucocorticoid receptor (GR). GR activation is critical in the stress response of virtually all cell types.
GDS2096	Analysis of breast cancer MCF10A-Myc cells at various time points up to 24 hours following treatment with dexamethasone to activate the glucocorticoid receptor (GR). GR activation is critical in the stress response of virtually all cell types.
GDS2095	Analysis of breast cancer MCF10A-Myc cells at various time points up to 24 hours following treatment with dexamethasone to activate the glucocorticoid receptor (GR). GR activation is critical in the stress response of virtually all cell types.
GDS2081	Analysis of keratinocytes at various time points up to 48 hours following treatment with the Jun kinase (JNK) inhibitor SP600125. SP600125 is a reversible ATP-competitive inhibitor specific for the three isoforms of JNK. Results identify JNK-regulated genes in epidermal keratinocytes.
GDS2034	Expression profiling of prostate cancer cell line LNCaP treated for up to 8 hours with the synthetic androgen R1881. LNCaP cells grow slowly in medium devoid of steroids but resume growth upon the addition of androgens. The study aims to identify direct targets of the androgen receptor.
GDS2014	Expression profiling of colonic mucosa from patients with ulcerative colitis, a chronic inflammatory bowel disease of the colon. Colonic mucosa from patients with irritable bowel syndrome used as controls. Biopsies obtained during colonoscopy from region with macroscopically normal appearing mucosa.
GDS1965	Expression profiling of normal melanocytes, primary melanoma cells, and metastatic melanoma cells. Results provide insight into changes in advanced melanoma relative to normal melanocytes and reveal new targets that can be used in assessing prognosis, staging, and therapy of melanoma patients.
GDS1869	Analysis of passage 1 and passage 3 Schwann cell cultures obtained from four donors and maintained in the presence of the heregulin and forskolin. Heregulin and forskolin synergistically drive Schwann cell proliferation in vitro.
GDS1857	Expression profiling of synovial tissues of patients with rheumatoid arthritis (RA). RA is a chronic inflammatory disease characterized by pain, stiffness, swelling, and destruction of joints. Results provide insight into the pathogenesis of RA.
GDS1777	Analysis of colon tubular adenoma and carcinoma cells microdissected from formalin-fixed paraffin-embedded sections of colon tubular adenomas containing focal adenocarcinomas. Results provide insight into the progression of colon cancers from pre-existing adenomas.
GDS1774	Analysis of peripheral blood cells from chronic hepatitis patients following oral administration of Agaricus blazei Murill (AbM) extract 3 times daily for 1 week. AbM extracts are used as a non-prescription remedy for cancer and infections, including hepatitis.
GDS1736	Analysis of PC-3 prostate cancer cells incubated with arachidonic acid (AA). AA is an omega-6 fatty acid shown to induce cancer cell proliferation. Results suggest AA plays an important role in stimulation of growth-related genes and proliferation via phosphatidylinositol 3-kinase (PI3K) signaling.
GDS1699	Analysis of androgen sensitive (AS) and insensitive (AI) prostate cancer cell lines. Despite the wide use of these cell lines as model systems, a global genotypic characterization of these cell lines is currently lacking. Results identify differences in gene expression profiles.
GDS1679	Expression profiling of vastus lateralis muscles 3 and 48 hours after a 75-minute bout of high-intensity cycling. Results identify transcriptional pathways activated in skeletal muscles recovering from endurance exercise.
GDS1676	Analysis of an adult T cell leukemia cell line (TaY) following infection with human herpesvirus type 6B strain OK. Cells examined up to 5 days post-infection. Chronically-infected TaY cells were also examined. Results identify candidate genes that regulate the immune response during viral infection.
GDS1604	Analysis of leukemia THP-1 moncytes exposed to ionizing radiation (IR). IR exposure is associated with thrombotic vascular occlusion. Thrombosis in cancer is associated with poor prognosis. Results provide insight into the effect of IR on the expression of tissue factor, an activator of coagulation.
GDS1580	Expression profiling of 293T cells depleted for lens epithelium-derived growth factor (LEDGF/p75). LEDGF/p75 binds to HIV integrase. Results identify LEDGF/p75 regulated genes, which may be preferential targets of HIV integration.
GDS1542	Analysis of macrovascular umbilical vein endothelial cells (HUVEC) stimulated with tumor necrosis factor (TNF)-alpha for 5 hours. TNF is a potent inflammatory stimulus. Results provide insight into the relevance of the diversity of endothelial cell subtypes for the response to inflammatory stimuli.
GDS1384	Analysis of transcriptional activity in MCF7 cells infected with control adenovirus versus adenovirus expressing c-Myb, oncogenic variant v-Myb, or a 3MutC hybrid construct. Results indicate that v-Myb is a distinct transcriptional regulator with a unique set of activities.
GDS1317	Analysis of endothelial cells (HUVEC) isolated from umbilical veins subjected to high shear stress or high intraluminal pressure. Umbilical veins exposed to each stimuli using a vascular ex vivo perfusion system. Results suggests that response to shear stress differs from response to pressure.
GDS1250	Comparison of atypical ductal hyperplasia (ADH) tissues from patients with and without a history of breast cancer. Incidence of invasive breast cancer is high in ADH patients. Results identify putative markers of invasive breast cancer.
GDS915	Analysis of skeletal muscle from overweight males with metabolic syndrome. Individuals subjected to chronic exercise training. Muscles examined prior to training, and after 1 and 14 days of recovery following 9 months training. Provides insight into effects of exercise intervention.
GDS906	Expression profiling of cultured bladder smooth muscle cells subjected to repetitive mechanical stimulation for 4 hours. Chronic overdistension results in bladder wall thickening, associated with loss of muscle contractility. Results identify genes whose expression is altered by mechanical stimuli.
GDS854	Analysis of M091 acute myelogenous leukemia cells after treatment with 200 pM transforming growth factor beta (TGFbeta) for 2 and 4 hours. Part of a study comparing M091 to hematopoietic stem cells. Reveals cytostatic role of TGFbeta in hematopoiesis and identifies p57 as a possible tumor suppressor
GDS748	Expression profiling of 293T cells infected with RCAS vector carrying beta-catenin S37A mutant. Beta-catenin S37A mutant is oncogenic and more stable than the corresponding wild type protein.
GDS557	Analysis of adult monkey whole medial and lateral rectus extraocular muscle (EOM), and microdissected medial rectus global and orbital EOM layers.
GDS556	Analysis of adult monkey whole medial and lateral rectus extraocular muscle (EOM), and microdissected medial rectus global and orbital EOM layers.
GDS12	Examination of two functionally distinct human bone marrow stromal cell lines, HS-27a and HS-5. Four independent RNA samples from each cell line analyzed.
GDS4859	Analysis of prolactinomas and normal pituitary tissues. Prolactinoma is a benign pituitary tumor that produces excessive prolactin resulting in hyperprolactinemia. Results provide insight into molecular mechanisms underlying the pathogenesis of this pituitary condition.
GDS4620	Analysis of bone marrow mesenchymal stromal cells (BM-MSCs) from untreated multiple myeloma (MM) patients. In MM, BM-MSCs support myeloma cell growth. Results provide insight into the molecular mechanisms underlying constitutive abnormalities in MM BM-MSCs relative to healthy donors’ BM-MSCs.
GDS4509	Analysis of fibroblasts expressing progerin (the mutant lamin A associated with progeria) or elevated levels of wildtype prelamin A. Cells subsequently reverted towards normal by farnesyltransferase inhibitor (FTI) or ZMPSTE24 treatment. Results identify potential effector of lamin A dysfunction.
GDS4256	Analysis of caseous pulmonary tuberculosis (TB) granulomas. TB progression involves caseous granuloma development that cavitates, releasing infectious Mycobacterium tuberculosis bacilli. Results provide insight into TB etiology and pathogen-mediated dysregulation of host lipid metabolism.
GDS4218	Analysis of histologically characterized multiple sclerosis (MS) brain lesions. MS is an inflammatory autoimmune disease which progresses to demyelination of the brain and spinal cord. Results provide insight into molecular events during MS pathogenesis.
GDS4011	Analysis of undifferentiated human embryonic stem cell line hES-T3 (T3ES), T3ES derived embryoid bodies, and T3ES derived pancreatic islet-like cell clusters (T3pi). Results provide insight into molecular mechanisms involved in the development of pancreas and/or differentiation of islet cells.
GDS3604	Analysis of endometrial epithelial cells from stage I or II endometrioid carcinomas after treatment with oestrogen or tamoxifen (TMX). Results provide insight into the molecular basis of the association of TMX treatment of breast cancer with an increased incidence of endometrial cancer.
GDS2623	Analysis of cervical carcinoma HeLa cells following treatment with epidermal growth factor for various time points up to 480 minutes. Results provide insight into the dynamics of growth factor signaling.
GDS2183	Analysis of granulocyte-macrophage colony-stimulating factor (CSF) or macrophage-CSF differentiated macrophages stimulated with bacillus Calmette-Guerin. The two macrophage types differ in their resistance to mycobacterial infection. Results identify host resistance or susceptibility genes.
GDS2182	Analysis of granulocyte-macrophage colony-stimulating factor (CSF) or macrophage-CSF differentiated macrophages stimulated with bacillus Calmette-Guerin. The two macrophage types differ in their resistance to mycobacterial infection. Results identify host resistance or susceptibility genes.
GDS2180	Analysis of granulocyte-macrophage colony-stimulating factor (CSF) or macrophage-CSF differentiated macrophages stimulated with bacillus Calmette-Guerin. The two macrophage types differ in their resistance to mycobacterial infection. Results identify host resistance or susceptibility genes.
GDS2009	Analysis of umbilical vein endothelial cells (HUVEC) at various time points up to 48 hours following transfection with a recombinant adenovirus expressing early growth response-1 (EGR1). EGR1 is implicated in cell growth, apoptosis, and differentiation. Results identify potential EGR1 target genes.
GDS2008	Analysis of umbilical vein endothelial cells (HUVEC) at various time points up to 48 hours following transfection with a recombinant adenovirus expressing early growth response-1 (EGR1). EGR1 is implicated in cell growth, apoptosis, and differentiation. Results identify potential EGR1 target genes.
GDS1940	Analysis of vastus lateralis muscles of healthy subjects 3 and 48 hrs after a bout of resistance (RES) exercise of 300 single-leg maximal eccentric contractions (EC). EC is the lengthening of a muscle due to an external force while that muscle is contracting. EC commonly results in muscle damage.
GDS1372	Analysis of pulmonary artery smooth muscle cells (PASMC) from patients with idiopathic pulmonary arterial hypertension (IPAH). PASMC treated with 200 nM bone morphogenic protein 2 (BMP-2) for 24 hours. BMP signaling dysfunction has been implicated in IPAH.
GDS885	HeLa tumor cells treated with 10 uM topoisomerase poison camptothecin (CPT) for 8 hours. This dose and time are sufficient to induce rapid apoptosis. Results identify potential targets for adjuvant cancer therapy.
GDS708	Correlation of HIV integration sites to gene activity in SupT1 (T cell), PBMC (peripheral blood mononuclear cell), and IMR90 (lung fibroblast) cell lines infected with an HIV-based vector. Results provide insight into sites preferred in HIV integration.
GDS647	Examination of aging myotubes from a muscle biopsy incubated in glucose. Myotubes in 25 mM glucose at 2, 3, 4, 5, and 7 weeks, and in 10 mM glucose at 4 weeks examined in reference to 0 mM glucose control at 1 week.
GDS289	Study of the signaling mechanisms responsible for diaphragm muscle transformation from fast-to-slow fiber type in chronic obstructive pulmonary disease (COPD) patients.
GDS262	Examination of muscle biopsies from Duchenne muscular dystrophy patients and normal subjects of various age groups. Both mixed groups of patients (5 patient biopsies per group) and individual biopsies analyzed.
GDS5085	Analysis of A375 melanoma cells harboring the BRAF V600E oncogenic mutation following treatment with the BRAF inhibitor vemurafenib. Results provide insight into the role of the BRAF V600E oncogene in the pathogenesis of melanoma.
GDS5080	Analysis of undifferentiated cells: triple positive sorted, amniotic-fluid kidney progenitor cells (hAKPC) and conditionally immortalized de-differentiated podocytes (hIPod). Results provide comparison of cell types and insight into mechanisms of stem cell differentiation into podocytes.
GDS5056	Analysis of adipose stem cells (ASC) from subcutaneous white adipose tissue (WAT) of morbidly obese and non-obese individuals. WAT serves as a reservoir for ASCs for cell renewal and repair. Results provide insight into molecular mechanisms by which obesity affects subcutaneous WAT stem cells.
GDS5040	Analysis of H441 lung cancer cells transfected with siRNA targeting V-ets erythroblastosis virus E26 oncogene homolog 2 (ETS2). ETS2 transcription factor is an evolutionarily conserved gene that is deregulated in cancer. Results provide insight into the role of ETS2 in lung cancer.
GDS5028	Analysis of differentiated cells: triple positive sorted, amniotic-fluid kidney progenitor cell-podocytes (hAKPC-P) and conditionally immortalized re-differentiated podocytes (hIPod). Results provide comparison of cell types and insight into mechanisms of stem cell differentiation into podocytes.
GDS4972	Analysis of MCF-7 breast cancer cells treated with laccaic acid A (LCA). LCA, a highly substituted anthraquinone natural product, is a small molecule inhibitor of DNA methyltransferase 1 (Dnmt1). Results provide insight into the degree of selectiveness of LCA’s inhibitory activity on Dnmt1.
GDS4884	Analysis of MDA-MB-231 cells depleted for Lysyl oxidase-like 2 (LOXL2). LOXL2 is a member of the Lysyl oxidase family of copper-containing enzymes that catalyze the oxidative deamination of epsilon-amino groups in lysines. Results provide insight into the role of LOXL2 in transcriptional regulation.
GDS4877	Analysis of TOV112D ovarian cancer cells following treatment with NSC319726, a member of the thiosemicarbzone family of metal ion chelators. NSC319726 inhibits the growth of mutant p53 cells. Results provide insight into the mechanism of action of NSC319726.
GDS4828	Analysis of U251 glioblastoma multiforme (GBM) cells depleted for cyclophilin B (CypB), a prolyl isomerase in the endoplasmic reticulum. CypB depletion reduces GBM cell survival. Results provide insight into the role of CypB in the survival of GBM cells.
GDS4825	Analysis of blood monocytes following influenza A (IAV) infection ex vivo. IVA infection of monocytes induces differentiation into dendritic cells (DCs).Results provide insight into the molecular mechanisms underlying monocyte-to-DC differentiation.
GDS4818	Analysis of SUM149 inflammatory breast cancer (IBC) cells depleted for TIG1. TIG1 depletion decreased IBC cell proliferation, migration, and invasion in vitro and inhibited tumor growth of IBC cells in vivo. Results provide insight into the role of TIG1 in the pathogenesis and progression of IBC.
GDS4800	Analysis of MDA-MB231 breast cancer cells depleted for G9a, a methyltransferase that mediates histone H3 lysine-9 di-methylation (H3K9me2). G9a depletion inhibits migratory ability and invasiveness of MDA-MB231 cells. Results provide insight into role of G9a and H3K9me2 in breast cancer progression.
GDS4797	Analysis MCF10A cells transfected with synthetic oligo mimics for microRNAs (miRNAs) miR-221 and miR-222. Both miRNAs are abundant in the basal-like subtype of breast cancer but not in the luminal subtype. Results provide insight in to the role of miR-221/222 in the pathogenesis of breast cancer.
GDS4665	Analysis of cervical cancer HeLa cells treated with casiopeinas II-gly (40µM) for 6 hours. Casiopeínas are copper-containing compounds that can promote selective programmed cell death in cancer cells. Results provide insight into the molecular mechanisms underlying casiopeína-induced apoptosis.
GDS4618	Analysis of phenotypically stabilized stem cell-like NB cells (iCSCs) established from SKNAS NB cells by DNA methylation inhibitor 5-aza-2’-deoxycytidine (5AdC) treatment followed by sphere-forming culture conditions. Results provide insight into the molecular characteristics of SKNAS iCSCs.
GDS4599	Analysis of ZNF750-silenced HaCaT keratinocytes (KCs) at day 12 of calcium-induced differentiation. ZNF750 knockdown in HaCaT KCs leads to sustained cell proliferation and decreased apoptosis. Results provide insight into molecular mechanisms underlying keratinocyte terminal differentiation.
GDS4598	Analysis of keratinocytes transfected with microR-31 (miR-31) hairpin inhibitor for 48hrs. MiR-31 is one of the most highly overexpressed miRNAs in psoriasis skin. Results provide insight into the biological role of miR-31 in keratinocytes.
GDS4592	Analysis of first-trimester placenta explants treated with antiphospholipid antibodies. Antiphospholipid antibodies are a maternal risk factor for preeclampsia. Results provide insight into molecular mechanisms underlying antiphospholipid antibody involvement in preeclampsia pathogenesis.
GDS4569	Analysis of foreskin fibroblasts infected with Toxoplasma gondii strains wildtype RHΔku80 or ROP5-deficient mutant RHΔku80Δrop5. The normally virulent parasite is rendered avirulent when lacking ROP5 pseudokinase. Results provide insight into the mechanism of action of ROP5.
GDS4567	Analysis of iDCs stimulated with rBmAsnRS, a recombinant nematode protein. Dysregulation of DCs has been implicated in human inflammatory bowel disease (IBD) pathogenesis. rBmAsnRS attenuates colonic inflammation in a murine model of IBD. Results provide insight into the molecular basis of IBD.
GDS4535	Analysis of cultures of progenitor and 4-day differentiated glioblastoma cells (GICs) derived from surgical specimens. Following induction of differentiation, NFκB is activated in GICs. Results provide insight into molecular mechanisms underlying the control of differentiation of GICs.
GDS4512	Analysis of CCD-18Co colon myofibroblasts stimulated with Sonic hedgehog homolog (SHH) for 72hr. Hedgehog (Hh)-driven, CCD-18Co proangiogenic signals drive tumor angiogenesis in vitro and in vivo. Results provide insight into the molecular mechanisms underlying Hh regulation of tumor angiogenesis.
GDS4482	Analysis of a co-culture of 92% human mesenchymal stem cells (hMSC) and 8% human umbilical vein endothelial cells (huvEC) treated with the Sonic Hedgehog morphogen inhibitor cyclopamine. The co-culture of hMSC and huvEC supports the formation of a primitive three dimensional vascular network.
GDS4475	Analysis of LN229 glioma cells with doxycycline-inducible expression of Cyr61 (CCN1), induced for 24h with doxycycline. CCN1 expression may reduce efficacy of oncolytic HSV-1 brain cancer therapy. Results provide insight into CCN1-mediated oncolytic HSV-1 inhibition.
GDS4474	Analysis of U373MG glioblastoma cells treated 24 hrs with DMSO or IC50 concentrations of anti-cancer compounds ecteinascidin-770 (ET-770), ET-770 derivative (ET-770-DR) or renieramycin M (RM). Results provide insight into pathways responsible for cytotoxic effects of compounds on glioblastoma.
GDS4448	Analysis of HeLa cells depleted of SON, a large Ser/Arg (SR)-related protein localized in nuclear speckles. SON depletion severely impairs spindle pole separation, microtubule dynamics, and genome integrity. Results provide insight into the role of SON in cell-cycle progression.
GDS4391	Analysis of uninfected hepatoma Huh7.5.1 cells treated with ribavirin. In the combination treatment for hepatitis C virus (HCV), ribavirin potentiates the anti-HCV effect of pegylated interferon (PEG-IFN). Results provide insight into the molecular mechanisms underlying ribavirin action.
GDS4377	Analysis of sorted CD43+/41+/235+ progenitors generated from trisomy 21 (T21) induced pluripotent stem cell (iPSC) lines. Down syndrome (DS, trisomy 21) affects many tissues, including blood, particularly during embryogenesis. Results provide insight into T21 effect on embryonic hematopoiesis.
GDS4346	Analysis of epithelioid carcinoma Panc1 cells expressing Gli3T, a transcriptional repressor of Gli. Gli transcription factors are essential for Kras initiation of pancreatic tumorigenesis. Results provide insight into molecular mechanisms underlying pancreatic epithelial transformation.
GDS4227	Analysis of gut biopsies from HIV+ patients following interruption of HAART. Gut-associated lymphoid tissue (GALT) is a critical host-pathogen interaction site in HIV infection. Results provide insight into molecular basis of host response to viral rebound in GALT following HAART interruption.
GDS4177	Analysis of CML cell lines (KU-812, KCL-22, and JURL-MK1) treated with tyrosine kinase inhibitor imatinib. Imatinib inhibits oncogenic BCR-ABL1, a tyrosine kinase present in most CML patients. Results provide insight into molecular mechanisms underlying imatinib inhibition of CML.
GDS4124	Analysis of induced pluripotent stem cells (iPSCs) obtained from sorted CD90+ prostate cancer (CP)-associated stromal cells cultured and transfected with stem cell transcription factor POU5F1/LIN28/NANOG/SOX2 expression vectors. Results provide insight into the stemness of CP stromal-derived iPSCs.
GDS4121	Analysis of DU145 prostate cancer cells treated with hepatocyte growth factor (HGF) for up to 24 hrs. HGF receptor c-MET is specifically expressed in immature prostate cells. Results provide insight into the role of immature cells in prostate cancer by analysis of the HGF/c-MET pathway.
GDS4113	Analysis of late passage (LP50) LNCaP cells treated with AR shRNA or control shRNA, grown in hormone-free media to deplete androgen, and treated with androgen R1881 or vehicle. Results provide insight into molecular mechanisms underlying acquired androgen independence of late passage LNCaP cells.
GDS4106	Analysis of Panc-1 cells treated with TGFβ to induce epithelial-mesenchymal transition. During EMT, cancer cells lose epithelial specific proteins and gain mesenchymal proteins to acquire migratory/invasive phenotype essential for metastasis. Results provide insight into molecular basis of EMT.
GDS4096	Analysis of MDA-468.shp53 cells cultured under 3D conditions in the presence of DOX. These cells express a DOX-inducible shRNA targeting endogenous mutant p53. The p53-reduced cells have an invasive, highly disorganized appearance. Results provide insight into role of mutant p53 in breast cancer.
GDS4091	Analysis of CD24-/CD44+/ESA+ cancer stem cells from MDA-MB-231 breast cancer (BC) cell line and its highly metastatic variants 231BoM-1833 and 231BrM-2a. The majority of BC deaths are attributed to metastatic disease. Results provide insight into the molecular basis of metastatic progression.
GDS4082	Analysis of MCF7 cells induced to express endogenous Na+/I- symporter (NIS). NIS expression raises potential for radionuclide therapy of breast cancer. However, NIS expression in most breast cancers is low. Results provide insight into mechanisms underlying NIS modulation in breast cancer.
GDS4080	Analysis of MDA-MB-231 cells transduced with a lentivirus expressing GATA3. Luminal transcriptional regulator GATA3 reduces tumorigenicity and metastases of basal triple negative breast cancers (TNBC). Results provide insight into molecular basis of GATA3-mediated reduction of TNBC metastases.
GDS4061	Analysis of MCF7 breast cancer cells after siRNA-mediated silencing of the estrogen receptor α (ERα). The induced ERα silencing resulted in estrogen/tamoxifen resistant cells (pII). Results provide insight into molecular events underlying the endocrine drug resistant phenotype in breast cancer.
GDS3910	Analysis of MCF-7 cell line treated with chemotheraputic agent cisplatin and collected when glycolysis was induced (change of ph; 8-9h) and at the beginning of cell death (change of impedance; 10-11h). Results provide insight into molecular mechanisms underlying the specific metabolic response.
GDS3903	Analysis of unruptured intracranial arterial aneurysm (IAA). IAA is a cerebrovascular disorder in which weakness in a cerebral artery wall causes localized dilation and possible rupture. Results provide insight into the molecular mechanisms underlying cerebral aneurysms.
GDS3858	Analysis of mature dendritic cells (mDC) generated from monocytes under chronic hypoxia (1%O2). Hypoxia is a common feature at pathologic sites that creates a unique microenvironment affecting cell phenotype and behavior. Results provide insight into the impact of chronic hypoxia on mDC development.
GDS3852	Analysis of HITC6 vascular smooth muscle cells (SMC) before and after serum withdrawal-induced formation of cords showing end-to-end and side-to-side SMC assemblies that approximate the association of SMCs in the arterial media. Results provide insight into molecular basis of SMC cord morphogenesis.
GDS3851	Analysis of HITC6 vascular smooth muscle cells (SMC) before and after serum withdrawal-induced formation of cords showing end-to-end and side-to-side SMC assemblies that approximate the association of SMCs in the arterial media. Results provide insight into molecular basis of SMC cord morphogenesis.
GDS3791	Analysis of HeLa cells depleted for BRCA1. BRCA1, the breast and ovarian cancer specific tumor suppressor, is a transcriptional regulator. Results identify transcriptional targets of BRCA1.
GDS3790	Analysis of umbilical vein endothelial cells (ECs) transfected with MEK5D, a constitutively active mutant kinase, to activate Erk5. The MEK5/Erk5 MAPK pathway is activated by laminar shear stress in ECs. Results provide insight into the role of the MEK5/Erk5 pathway in endothelial function.
GDS3759	Analysis of malignant mesothelioma (MM) cell lines (M25, M29, and M49) exposed to Onconase for 24 hrs. Onconase, an RNA damaging therapeutic agent, induces apoptosis in MM cells. Results provide insight into the molecular mechanisms underlying Onconase action in MM.
GDS3686	Analysis of mature monocyte derived macrophages treated with colony stimulating factor 1 (CSF-1) in vitro for 6 hours. CSF-1 supports the proliferation and differentiation of monocytes and macrophages. Results provide insight into the effect of CSF-1 stimulation on mature monocytes.
GDS3676	Analysis of CD14+ monocytes from individuals on a diet supplemented with quercetin for 2 weeks. Quercetin is a flavonoid from plant extracts used as a nutritional supplement, and has reported benefits ranging from anti-carcinogenic properties to reduced risk of cardiovascular disease.
GDS3600	Analysis of cultured umbilical vein endothelial cells treated with 1 nmol/L estradiol for 24 hours. The incidence of coronary heart disease in women increases after menopause. Results provide insight into the response of the cardiovascular system to estrogens at the molecular level.
GDS3578	Analysis of multiple myeloma MM1.S cells depleted for beta-catenin. Beta-catenin is an effector of the Wnt signaling pathway. Results provide insight into the role of Wnt/beta-catenin signaling in the progression of multiple myeloma.
GDS3571	Analysis of endometrial stromal cells engineered to have an increased expression of Jag1. Jag1 is a Notch ligand. Results provide insight into the role of Notch signaling in endometrial cells.
GDS3558	Analysis of leukemia K562 cells treated with 10 or 50 uM deferasirox. Deferasirox is an iron chelator taken orally to treat iron toxicity. Iron depletion by deferasirox inhibits cancer cell proliferation in vitro. Results provide insight into the molecular basis of this anti-proliferative effect.
GDS3557	Analysis of endothelial HUVEC cells depleted for the ETS-related gene (ERG) product. ERG is a member of the ETS family of transcription factors. Results provide insight into the role of ERG in the regulation of normal endothelial cell function.
GDS3532	Analysis of U2OS cells nearly completely depleted for the PGC-1-related coactivator PRC. Loss of PRC results in a severe reduction in respiratory energy production, the proliferation of structurally defective mitochondria, and a defect in cell cycle progression.
GDS3531	Analysis of U2OS cells partially depleted for the PGC-1-related coactivator PRC. Loss of PRC results in a severe reduction in respiratory energy production, the proliferation of structurally defective mitochondria, and a defect in cell cycle progression.
GDS3524	Analysis of cultured renal proximal tubule epithelial RPTEC cells subjected to hypoxia at 1% oxygen for 24 hours. Results identify hypoxia-controlled genes in epithelial cells.
GDS3433	Analysis of T lymphocyte Jurkat cells treated with 10 nM azaspiracid-1 (AZA-1) for up to 24 hours. AZA-1 is a marine biotoxin reported to accumulate in shellfish and is associated with severe gastrointestinal human intoxication. Results provide insight into the mechanism of action of AZA-1.
GDS3370	Analysis of HeLa cells depleted of Staufen1 (Stau1). Stau1 is a double-stranded RNA-binding protein that mediates mRNA decay (SMD) and is utilized by mammalian cells to regulate gene expression. Results provide insight into additional mechanisms by which Stau1 may regulate mRNA abundance.
GDS3330	Analysis of HT29 colon cancer cells sensitive or resistant to methotrexate (MTX). MTX is used in the treatment of cancer. Chemotherapy effectiveness in cancer cells is compromised by development of drug resistance. Results provide insight into molecular mechanisms associated with drug resistance.
GDS3310	Analysis of pulmonary microvascular endothelial cells (HMVEC-L) infected with human herpesvirus-8 (HHV-8). HMVEC-L cells are relevant to the disease process of pulmonary arterial hypertension (PAH). Results provide insight into the role of HHV-8 in the pathogenesis of PAH.
GDS3256	Analysis of young, untreated metaphase II (MII) oocytes. Results provide insight into the baseline of genes expressed in in vivo matured oocytes and into the molecular mechanisms underlying biological processes such as oogenesis, folliculogenesis, fertilization, and embryonic development.
GDS3223	Analysis of primary esophageal epithelial cells from eosinophilic esophagitis (EE) patients following 100ng/mL interleukin-13 (IL-13) stimulation. The T-helper type 2 cytokine IL-13 plays a pivotal role in eosinophilic inflammation. Results provide insight into the role of IL-13 in EE pathogenesis.
GDS3215	Analysis of cultured sebaceous gland cells (SEB-1 sebocytes) treated with 13-cis retinoic acid (13-cis RA, isotretinoin), a potent acne treatment agent that reduces the size and secretion of sebaceous glands. Results provide insight into the molecular basis for 13-cis RA's acne-clearing effect.
GDS3191	Analysis of resting natural killer (NK) cells and NK cells activated with interleukin-2 (IL-2) for up to 24 hours. The effector function of NK cells is enhanced by cytokines such as IL-2. Results provide insight into the molecular events in NK cell activation.
GDS3177	Analysis of umbilical vein endothelial cells grown to sub-confluency or confluency. Results provide insight into the molecular mechanisms underlying endothelial barrier formation.
GDS3160	Analysis of HT29 derived colon cancer cells resistant to the anticancer drug methotrexate (MTX). Results provide insight into the molecular mechanisms contributing to MTX resistance.
GDS3158	Analysis of chondrocytes treated with a supernatant from SV40 T-antigen immortalized human synovial fibroblasts derived from a patient with rheumatoid arthritis (RA). Results provide insight into the molecular mechanism underlying RA-related cartilage destruction.
GDS3147	Analysis of B-cell lines representing myeloma and Burkitt's lymphoma and exhibiting varied GL7 epitope expression. GL7high B-cells have higher functional activity for producing antibodies and presenting antigens. Results identify a candidate gene responsible for the biosynthesis of the GL7 epitope.
GDS3112	Analysis of aortic smooth muscle cells incubated for 16 hrs or 48 hrs under hypoxic conditions (1% or 3%O2). Smooth muscle cell proliferation and survival are modulated by hypoxia. Results provide insight into molecular mechanisms underlying oxygen regulation of arterial smooth muscle cells.
GDS3101	Analysis of cisplatin-resistant A549 lung adenocarcinoma cell line treated with cisplatin, a chemotherapy drug. Its cytotoxic effects are likely due to the DNA damage it induces in cells. Results provide insight into molecular mechanisms underlying the response of A549 to cisplatin insult.
GDS3089	Analysis of promyelocytic leukemia HL60 cells treated with tretinoin (all-trans retinoic acid; ATRA) or vehicle. ATRA induces terminal differentiation or growth arrest in HL60 cells. Results suggest a 90-gene expression signature for this cell culture model of hematopoietic differentiation.
GDS3062	Temporal analysis of cultures of multipotent stromal cells (MSCs) from bone marrow aspirates from 3 donors. On day 2, the MSCs are in transition from lag phase to log phase; on day 7, they are in stationary phase. Results provide insight into the molecular changes in MSCs during in vitro expansion.
GDS3049	Analysis of K562 leukemia cells treated with 1 uM imatinib for 24 hours. Imatinib is a highly selective and potent growth-inhibitor of BCR/ABL1 expressing cells such as K562. Results provide insight into molecular mechanisms underlying BCR/ABL1-mediated leukemogenesis.
GDS3048	Analysis of K562 leukemia cells treated with 1 uM imatinib for 24 hours. Imatinib is a highly selective and potent growth-inhibitor of BCR/ABL1 expressing cells such as K562. Results provide insight into molecular mechanisms underlying BCR/ABL1-mediated leukemogenesis.
GDS3047	Analysis of K562 leukemia cells treated with 1 uM imatinib for 24 hours. Imatinib is a highly selective and potent growth-inhibitor of BCR/ABL1 expressing cells such as K562. Results provide insight into molecular mechanisms underlying BCR/ABL1-mediated leukemogenesis.
GDS3046	Analysis of K562 leukemia cells treated with 1 uM imatinib for 24 hours. Imatinib is a highly selective and potent growth-inhibitor of BCR/ABL1 expressing cells such as K562. Results provide insight into molecular mechanisms underlying BCR/ABL1-mediated leukemogenesis.
GDS3045	Analysis of K562 leukemia cells treated with 1 uM imatinib for 24 hours. Imatinib is a highly selective and potent growth-inhibitor of BCR/ABL1 expressing cells such as K562. Results provide insight into molecular mechanisms underlying BCR/ABL1-mediated leukemogenesis.
GDS3044	Analysis of K562 leukemia cells treated with 1 uM imatinib for 24 hours. Imatinib is a highly selective and potent growth-inhibitor of BCR/ABL1 expressing cells such as K562. Results provide insight into molecular mechanisms underlying BCR/ABL1-mediated leukemogenesis.
GDS3043	Analysis of K562 leukemia cells treated with 1 uM imatinib for 24 hours. Imatinib is a highly selective and potent growth-inhibitor of BCR/ABL1 expressing cells such as K562. Results provide insight into molecular mechanisms underlying BCR/ABL1-mediated leukemogenesis.
GDS3042	Analysis of K562 leukemia cells treated with 1 uM imatinib for 24 hours. Imatinib is a highly selective and potent growth-inhibitor of BCR/ABL1 expressing cells such as K562. Results provide insight into molecular mechanisms underlying BCR/ABL1-mediated leukemogenesis.
GDS3003	Analysis of H292 bronchial epithelial cells exposed to house dust mite (HDM) extract. More than just a physical barrier, epithelium can produce mediators in response to pathogens and allergens. Results provide insight into the nature of the response of bronchial epithelial cells to HDM allergen.
GDS2970	Analysis of leukemia K562 cells treated with the polyamide-chlorambucil conjugate 1R-Chl. 1R-Chl down-regulates transcription of the human histone H4c gene and inhibits the growth of several cancer cell lines in vitro.
GDS2952	Analysis of whole blood samples from rheumatoid arthritis (RA) patients following anti-tumor necrosis factor therapy. Results provide insight into the pathogenesis of RA and the molecular mechanisms associated with the response to anti-TNF treatment.
GDS2951	Analysis of peripheral blood lymphocytes (PBL) subjected to hypoxia in vitro. PBL were grown at 1% or 20% ambient oxygen.
GDS2919	Analysis of astrocytes treated with the tremorogenic chemical harmane. Increased blood harmane concentration is associated with an increased risk of essential tremor. Astrocyte dysfunction is associated with neurodegenerative diseases.
GDS2904	Analysis of CD34+ hematopoietic stem cells treated for up to 24 hours with uridine triphosphate.
GDS2892	Analysis of HeLa cells depleted for optineurin using RNAi knockdown. Mutations in the gene for optineurin are associated with open-angle glaucoma. Results provide insight into the function of optineurin and its role in the pathogenesis of open-angle glaucoma.
GDS2883	Analysis of Jurkat T-cells depleted for the LEDGF/p75 transcription factor. LEDGF/p75 is involved in targeting HIV DNA integration. Results provide insight into the mechanisms controlling HIV integration.
GDS2866	Analysis of monocyte-derived macrophages from chronic obstructive pulmonary disease (COPD) patients after in vitro treatment with a mix of fine titanium dioxide (TiO2) and ultrafine Printex 90 particles, or lipopolysaccharide (LPS). TiO2 and Printex 90 are used in the manufacture of many products.
GDS2865	Comparison of poorly and highly metastatic prostate subcutaneous tumors derived from xenotransplanted human PC-3 prostate cancer cells. Results provide insight into the molecular mechanisms contributing to prostate cancer metastasis.
GDS2864	Analysis of MDA-MB-231 breast cancer cells following RhoGDIbeta knockdown. RhoGDIbeta is a Rho guanine nucleotide dissociation inhibitor (RhoGDI) expressed in tumor cells. RhoGDIs negatively regulate the activity of Rho GTPases.
GDS2861	Analysis of MCF7 breast cancer (BC) cells overexpressing spliced X-box binding protein-1 (XBP1), a transcription factor that participates in the unfolded protein response (UPR). Results provide insight into the role of XBP1 and the UPR in estrogen and antiestrogen responsiveness in breast cancer.
GDS2834	Analysis of SVGR2 glial cells resistant to the human polyomavirus JCV, the causative agent of progressive multifocal leukoencephalopathy. SVGR2 cells are derived from susceptible glial cells (SVG-A). Results provide insight into the molecular mechanisms underlying susceptibility to JCV infection.
GDS2833	Analysis of SVGR2 glial cells resistant to the human polyomavirus JCV, the causative agent of progressive multifocal leukoencephalopathy. SVGR2 cells are derived from susceptible glial cells (SVG-A). Results provide insight into the molecular mechanisms underlying susceptibility to JCV infection.
GDS2794	Analysis of T-cell acute lymphoblast leukemia (T-ALL) MOLT4 cells following gamma-secretase inhibitor (GSI) DAPT treatment. Gamma-secretase activity is required for Notch 1 receptor signaling. Results provide insight into the role of Notch signaling in T-ALL development.
GDS2789	Analysis of breast cancer MCF-7 cells after the induction of expression of a dominant negative form of the cofactor of LIM domains (CLIM), a co-regulator of the nuclear LIM only protein 4 (LMO4). LMO4 is upregulated in breast cancer. Results provide insight into the role of LMO4 in tumor formation.
GDS2788	Analysis of breast cancer MCF-7 cells following the induction of expression of nuclear LIM-only protein 4 (LMO4). LMO4 is upregulated in breast cancer. Results provide insight into the role of LMO4 in promoting tumor formation.
GDS2787	Analysis of breast cancer MCF-7 cells following the induction of expression of nuclear LIM-only protein 4 (LMO4). LMO4 is upregulated in breast cancer. Results provide insight into the role of LMO4 in promoting tumor formation.
GDS2781	Analysis of HeLa cells depleted for the nonsense-mediated decay (NMD)-keys factor UPF1. NMD represents a key mechanism to control the expression of wild-type and aberrant mRNAs. Results provide insight into the extent of gene regulation mediated by UPF1 activity.
GDS2779	Analysis of lymphoblastoid cell lines derived from 3 monozygotic twin pairs discordant for bipolar disorder. Results provide insight into the molecular pathogenesis of bipolar disorder.
GDS2759	Analysis of MCF-7 breast cancer cells exposed to hypoxia or treated with the non-specific 2-oxoglutarate (2-OG) dependent dioxygenase inhibitor dimethyloxalylglycine. Results provide insight into the role of 2-OG dioxygenases in the regulation of gene expression during hypoxia.
GDS2750	Analysis of immature dendritic cells (DCs) differentiated from monocytes under hypoxia for 4 days. DCs are antigen presenting cells whose development is influenced by the microenvironment. Hypoxia is an important constituent of the microenvironment of inflamed tissues.
GDS2745	Analysis of MCF-7 breast cancer cells treated with 100 nM dioxin. Although dioxin is causative for many types of cancers, low exposure to dioxin is associated with a decreased incidence of breast carcinoma. Results provide insight into the molecular basis of this protective effect.
GDS2744	Analysis of MCF-7 breast cancer cells treated with 100 nM dioxin. Although dioxin is causative for many types of cancers, low exposure to dioxin is associated with a decreased incidence of breast carcinoma. Results provide insight into the molecular basis of this protective effect.
GDS2728	Comparison of CD133+ and CD133- glioblastoma-derived cancer stem cells (CSC). Both CSC subpopulations were derived from primary glioblastomas. Results provide insight into the role of CD133+ and CD133- CSCs in the pathogenesis of glioblastoma.
GDS2682	Analysis of conjunctival (Cnj) and corneal (Co) epithelia, the main cellular components of the ocular surface. Cnj and Co epithelia are embryologically related but phenotypically and functionally disparate. Results provide insight into the molecular basis of these differences.
GDS2653	Analysis of IMR-32 neuroblastoma cells overexpressing sequestosome 1 (SQSTM1) or dipeptidylpeptidase III (DPP3). SQSTM1 and DPP3 activate the antioxidant response element (ARE). Results provide insight into mechanisms regulating the activation of the ARE.
GDS2628	Analysis of bronchial muscle cells treated with 1alpha,25-dihydroxy-vitamin D3, the ligand for the vitamin D receptor (VDR). Genetic variants in VDR are associated with asthma. Results provide insight into the molecular basis of this association.
GDS2613	Analysis of brain frontal cortices of individuals with Rett syndrome (RTT). RTT is an X-linked neurodevelopmental disorder linked to heterozygous de novo mutations in MECP2, a gene encoding methyl-CpG-binding protein 2. Results provide insight into molecular pathogenesis of RTT.
GDS2573	Analysis of primary skin fibroblasts (Hs68) following siRNA knockdown of far-upstream element binding protein (FBP) 1, 2, or 3. Results provide insight into the function of each member of the FBP transactivator family.
GDS2548	Analysis of the deciduas, placentas, and fat tissues of preeclamptic women. The decidua and the placenta are two tissues of the uteroplacental unit. Results provide insight into the role of the uteroplacental renin-angiotensin system in the pathogenesis of preeclampsia.
GDS2534	Analysis of ME180 cervical carcinoma cells depleted for p63 isoforms by expression of a small hairpin RNA targeting the p63 oligomerization domain. p63 is a p53 homolog essential for stratified epithelial development. Results provide insight into the function of p63 in transcriptional regulation.
GDS2484	Analysis of dermal lymphatic endothelial cells treated with tumor necrosis factor alpha to define inflammation-induced changes. Results provide insight into the mechanisms regulating the transmigration of leukocytes from inflamed skin across the lymphatic vessel endothelium into lymph nodes.
GDS2452	Analysis of umbilical vein endothelial cells treated with 500 nM trichostatin A (TSA) for 24 hours. TSA is a histone deacetylase inhibitor. TSA treatment results in decreased endothelial nitric oxide synthase expression.
GDS2397	Analysis of pooled hematopoietic CD34+ stem cells from peripheral blood of patients with idiopathic myelofibrosis (IM), a rare chronic myeloproliferative disorder. Results provide insight into the molecular pathogenesis of IM.
GDS2287	Analysis of airway epithelial cells infected with Pseudomonas aeruginosa PAO1 or the rsmA mutant. RsmA is a small RNA-binding protein that plays a role in the regulation of virulence-related genes in P. aeruginosa. Results provide insight into the influence of RsmA-regulated functions on the host.
GDS2244	Analysis of E2F-1 overexpressing SK-MEL-2 melanoma cells treated with the anti-cancer drug doxorubicin (dox). Results provide insight into the molecular mechanisms underlying the synergistic effect on melanoma cell apoptosis observed when E2F-1 overexpression is combined with dox treatment
GDS2239	Analysis of HepG2 hepatocytes following induction of hepatitis C virus (HCV) core protein expression. HCV core protein is implicated in the development of hepatocellular carcinoma (HCC). Results provide insight into the molecular processes affected by the HCV core protein.
GDS2234	Comparison of vastus lateralis muscles of previously sedentary individuals with improved insulin sensitivity (SI) after 20 weeks of exercise to those with no change in SI. Results provide insight into the mechanisms involved in the improvement in SI induced by regular exercise.
GDS2193	Analysis of adenoid cystic carcinoma (ACC) derived cells (ACC3) following RNAi knockdown of Sry-related high mobility group box 4 (Sox4). Sox4 is one of the most upregulated genes in ACC. Results provide insight into the role of Sox4 in the pathogenesis of ACC.
GDS2164	Analysis of Jurkat CD4+ T cells following induction of simian immune deficiency virus (SIV) Nef from an inducible promoter. The Nef protein is expressed early in HIV and SIV infections and plays a crucial role in disease progression. Results identify Nef-mediated changes in T cell gene expression.
GDS2110	Analysis of whole adrenal glands collected at 4-hour intervals across a 24-hour period from adult females acclimated to a 12hr light, 12hr dark photoperiod. Results provide insight into the nature of oscillatory patterns of gene expression in the adrenal gland.
GDS2090	Analysis of glioblastoma cells treated with sphingosine 1-phosphate (S1P). S1P is a lysophospholipid involved in various cellular processes such as migration, proliferation, and survival. Results provide insight into the effect of S1P on glioblastoma angiogenesis and invasion.
GDS2089	Analysis of vastus lateralis muscles of morbidly obese patients before and after gastric bypass surgery. Surgical treatment of severe obesity such as gastric bypass provides the most dramatic reductions in body weight. Results provide insight into the pathogenesis of obesity.
GDS2088	Analysis of squamous cell lines following siRNA knockdown of the transcription factor p63, a homolog of the tumor suppressor p53. p63 encodes multiple isoforms that activate or repress transcription, and is critical for the development and maintenance of squamous epithelia.
GDS1979	Analysis of neural cells induced to express amyloid precursor protein (APP) intracellular domain (AICD) or the combination of AICD and its co-activator Fe65. Secretase processing of APP produces beta-amyloid, the main constituent of Alzheimer plaques, and AICD. Results identify target genes of AICD.
GDS1854	Analysis of cerebellums of postnatal day 7 (P7) and adult animals using an array focusing on glycoconjugates. P7 was chosen for comparison as many differentiation events are peaking at this time. Glycoconjugates are widely distributed throughout the CNS and play an essential role in its development.
GDS1812	Analysis of high-risk human papillomavirus (HRHPV) HPV16-containing cervical keratinocyte W12 cells selected for integrated HPV16. Results show that HRHPV integration and episome loss are key events in cervical neoplastic progression.
GDS1806	Analysis of activated T-cells subjected to modeled microgravity. The study seeks to identify microgravity sensitive genes involved in apoptosis and the immune response. Microgravity is an environment of little net gravitational force that is experienced in spaceflight and by free-falling objects.
GDS1780	Comparison of polysomal RNA from isogenic cell lines established from a colorectal cancer (CRC) patient. SW480 and SW620 cells derived from the primary tumor and a lymph node metastasis, respectively. The cell lines constitute a cellular model of CRC transition from invasive carcinoma to metastasis.
GDS1712	Analysis of breast HTB26, colon HT29, and bladder T24 cancer cell lines after treatment with 2,4-dibencilaminoquinazoline, which exhibits cytostatic and apoptotic effects. Gene expression examined after 2,4-dibencilaminoquinazoline induces caspase activation or DNA fragmentation.
GDS1710	Analysis of C2C12 myoblast cell line following RNAi knockdown of the bHLH transcription factor MyoD. RNA prepared from cells after 1, 3, and 6 days of myogenic differentiation in DMEM medium supplemented with 2% horse serum. Results identify targets of MyoD.
GDS1664	Analysis of MDA-MB-231 breast cancer cells depleted for parathyroid hormone-related protein (PTHrP) using siRNA. PTHrP affects the proliferative and invasive activities of breast cancer cells and regulates their sensitivity to apoptotic stimuli. Results identify PTHrP-regulated tumor-relevant genes.
GDS1543	Analysis of microvascular endothelial cells (HMEC) stimulated with tumor necrosis factor (TNF)-alpha for 5 hours. TNF is a potent inflammatory stimulus. Results provide insight into the relevance of the diversity of endothelial cell subtypes for the response to inflammatory stimuli.
GDS1520	Analysis of umbilical cord blood-derived mast cells 2 hours post stimulation by high-affinity IgE receptor (FcεRI). Cells incubated with myeloma IgE and IL-4 prior to stimulation. Cells activated via FcεRI with anti-IgE antibody to induce release of antihistamines and other inflammation mediators.
GDS1510	Analysis of normal endometrial epithelial cells following treatment with oestrogen or tamoxifen (TMX). Results provide insight into the molecular basis of the association of TMX treatment of breast cancer with an increased incidence of endometrial cancer.
GDS1440	Analysis of a poorly tumorigenic melanoma cell line and its 3 highly aggressive derivative lines after treatment with 2'-deoxy-5-azacytidine (DAC), a DNA methyltransferase inhibitor. Results suggest multiple markers for melanoma progression that are regulated by DNA methylation.
GDS1419	Expression profiling of CD3+ T cells isolated from peripheral blood samples of untreated patients with classical Hodgkin's lymphoma. CD3+ T cells from healthy donors and patients with sarcoidosis also examined.
GDS1401	Analysis of CD34+ hematopoietic stem/progenitor cells (HSC) expanded for 7 days in an artificial matrix of fibrillar collagen I, the major matrix component of bone. Results provide insight into the limitations of ex vivo expansion to increase the number of transplantable HSCs from cord blood.
GDS1369	Analysis of Awells B-lymphoblastoid cell line after 6 and 24 hours of starvation-induced autophagy. Results identify the influence of autophagy on the MHC-II ligandome, in promoting MHC-II presentation of antigens from intracellular source proteins, and on the MHC-II antigen-processing machinery.
GDS1334	Analysis of gastrocnemius muscle biopsy specimens from Duchenne muscular dystrophy (DMD) patients before and after 3 months of treatment with 0.1mg/kg/day oxandrolone, a synthetic anabolic steroid. Results provide insight into mechanisms underlying the beneficial effect of oxandrolone in DMD.
GDS1333	Analysis of gastrocnemius muscle biopsy specimens from Duchenne muscular dystrophy (DMD) patients before and after 3 months of treatment with 0.1mg/kg/day oxandrolone, a synthetic anabolic steroid. Results provide insight into mechanisms underlying the beneficial effect of oxandrolone in DMD.
GDS1327	Comparison of lens epithelial cells to lens cortical fiber cells. Cells microdissected from lenses of post mortem donors. Results identify genes that may play roles in maintaining the specialized functions of each cell type and provides insight into potential mechanisms of lens cell differentiation.
GDS1288	Comparison of mesenchymal stem cells (MSC) and undifferentiated embryonic stem cells (ESC). ESC plated on a monolayer of OP9 stromal cells in the presence of 20% heat inactivated fetal bovine serum in alpha MEM medium to induce differentiation into MSC.
GDS1237	Expression profiling of NB4 promyelocytic leukemic cells infected with Anaplasma phagocytophilum, an obligate intracellular bacterium that causes granulocytic anaplasmosis. NB4 is a model for neutrophil maturation. Results provide insight into host cellular pathways affected by A. phagocytophilum.
GDS1095	Expression profiling of Lin-CD34-, Lin-CD34+, and Lin+CD34+ peripheral blood hematopoeitic stem cells (HSCs). Results provide insight into the molecular basis of the association of CD34 expression with self-renewal and lineage commitment in HSCs.
GDS992	Identification of genes whose mRNA are translated from the endoplasmic reticulum (ER) in the breast cancer cell line MCF-7. Secreted and membrane-bound proteins are preferentially translated in the ER. Results provide insight into the association of membrane-bound proteins and breast cancer.
GDS989	Expression profiling of cell lines BCBL-1 and BC-3 infected by Kaposi's sarcoma-associated herpesvirus (KSHV), Raji infected by the Epstein-Barr virus (EBV), and BC-1 infected by both viruses. Results identify expression patterns specific to KSHV-infected primary effusion lymphoma derived cells.
GDS961	Comparison of glomeruli from kidneys with diabetic nephropathy (DN) and glomeruli from kidneys of healthy individuals. Progression of DN may be due to diminished tissue repair capability.
GDS823	Expression profiling of breast cancer cell lines HCC 1954 and MDA-MB-436 in reference to mammary epithelial cells. Results used to validate a method of comparing data generated from Affymetrix arrays to that from cDNA arrays. The method uses DNA sequence to match probes between platforms.
GDS820	Expression profiling of breast cancer cell lines HCC 1954 and MDA-MB-436 in reference to mammary epithelial cells. Results used to validate a method of comparing data generated from Affymetrix arrays to that from cDNA arrays. The method uses DNA sequence to match probes between platforms.
GDS817	Expression profiling of breast cancer cell lines HCC 1954 and MDA-MB-436 in reference to mammary epithelial cells. Results used to validate a method of comparing data generated from Affymetrix arrays to that from cDNA arrays. The method uses DNA sequence to match probes between platforms.
GDS756	Comparison of gene expression in SW480, a primary tumor colon cancer cell line, to that in SW620, an isogenic metastatic colon cancer cell line. Cell lines derived from one individual. Results provide insight the progression of cancer from primary tumor growth to metastasis.
GDS751	Expression profiling of CD56dimCD16+, CD56brightCD16-, and in vitro activated CD56+CD16+ natural killer (NK) cells. NK cells derived from purified peripheral blood pooled from 9 healthy donors.
GDS624	Comparison of high endothelial venules endothelial cells (HEVEC) freshly isolated from tonsils with dedifferentiated HEVEC cultured ex vivo for 48 hours identifies gene expression controlled by tissue microenvironment.
GDS560	Investigation into inflammatory bowel disease gene expression. Terminal ileum and colon transversum biopsies from Crohn´s disease, ulcerative colitis and control patients examined.
GDS559	Investigation into inflammatory bowel disease gene expression. Terminal ileum and colon transversum biopsies from Crohn´s disease, ulcerative colitis and control patients examined.
GDS486	Analysis of rheumatoid arthritis synovial fibroblasts (RASF) expressing dominant negative form of inhibitor of nuclear factor kappa B (Ik-B). Ik-B blocks TNFalpha. Cells treated with TNFalpha at 18 hours. TNFalpha known to increase progression of RA.
GDS390	Idiopathic thrombocytopenic purpura (ITP) is an autoimmune hematologic disorder. CD3+ cells were studied in duplicate from healthy controls, patients with active ITP and patients with ITP in remission.
GDS4322	Analysis of IMR90-1 iPSCs cultured in cardiac differentiation medium containing serum for 3 days, then treated with KY02111 for up to 24 hrs. KY02111 promotes differentiation of PSCs to cardiomyocytes. Results provide insight into molecular basis of KY02111-induced cardiac differentiation of PSCs.
GDS4156	Analysis of iPSC lines derived from a PD patient with SNCA triplication and an unaffected first-degree relative. Triplication of SNCA, encoding α-synuclein, causes an aggressive form of PD. Results provide insight into the mechanistic basis of neurodegeneration caused by α-synuclein dysfunction.
GDS4123	Analysis of C4-2B prostate cancer (PCa) cells treated with isoflavone (IsoF) and 3,3’- diindolylmethane (B-DIM) for up to 72 hours. IsoF and B-DIM inhibited the signal transductions in PCa signaling. Results provide insight into molecular mechanisms underlying PCa growth.
GDS4043	Analysis of MLL leukemia cell line RS4.11 treated with GSK-3 inhibitor SB216763 for 20 hours. Results provide insight into the molecular mechanisms underlying MLL leukemia dependence on GSK-3.
GDS3581	Analysis of HeLa cells treated for up to 12 hrs with MT7, an anti-mitotic compound from a combinatorial library. MT7 inhibits cell proliferation by arresting mitosis specifically and reversibly in various tumor cell lines of human origin. Results provide insight into the mechanism of action of MT7.
GDS3570	Analysis of umbilical vein endothelial cells (HUVEC) treated with VEGF-A for up to 6 hours in vitro. VEGF-A is a major trigger of vasculogenesis and physiologic angiogenesis. Results provide insight into the molecular mechanisms underlying the vasculogenic and angiogenic activity of VEGF-A.
GDS3470	Analysis of embryonic stem cells (ESCs) overexpressing wild-type miR-122. miR-122 is an endoderm specific microRNA. Results provide insight into the role of miR-122 in the differentiation of ESCs.
GDS2847	Analysis of myeloid leukemia U937 cells treated with anisomycin for various time points up to 6 hours. Anisomycin is a potent inducer of apoptosis. Results provide insight into the mechanism of action of anisomycin in inducing apoptosis.
GDS2563	Analysis of T lymphocytes of 3 male heavy smokers. Results provide insight into sensitivity of T lymphocytes to cigarette smoking.
GDS2446	Analysis of HCT116 colon cancer cells in which tumor suppressor gene PTEN had been deleted by gene targeting. Activation of PI3K signaling by PTEN mutations can lead to activation of p53-mediated cell growth suppression. Results provide insight into the role of PTEN in cancer pathogenesis.
GDS2358	Analysis of non-small-cell lung carcinoma H157 cells following DJ-1 siRNA knockdown. DJ-1, a cancer- and Parkinson's disease-associated protein, protects cells from toxic stresses.
GDS2007	Analysis of fibrosarcoma HT1080 cells following exposure to the cytostatic chemotherapeutic agents actinomycin D or vincristine for 24 hours, or doxorubicin for 6 and 24 hours. Results provide insight into the molecular mechanisms underlying the cell death in response to cytotoxic therapies.
GDS1750	Expression profiling of 4 mantle cell lymphoma (MCL) cell lines. MCL has the worst prognosis among B-cell lymphomas. Gene expression results combine with genomic profiling results to identify genes that are relevant to MCL pathogenesis and that could also represent possible therapeutic targets.
GDS1314	Expression profiling of MelJUSO, A375, 607B, 518A2, and Skmel 28 malignant melanoma cell lines. Results correlated with regions of chromosomal breakpoints, and indicate an association between chromosomal breakpoints and altered gene expression.
GDS1295	Analysis of spinal cord from fetuses with lethal congenital contracture syndrome (LCCS). LCCS is autosomal recessive, causes death in 32nd gestational week, and involves degeneration of anterior horn motor neurons in spinal cord. Results provide insight into pathways active in motoneuron disease.
GDS1253	Expression profiling of 4 pituitary adenoma subtypes. Growth hormone (GH), prolactin (PRL), and adrenocorticotrophin (ACTH) secreting pituitary adenomas, and non-functioning pituitary adenoma examined. 5 specimens pooled and examined for each subtype. Results provide insight into tumor pathogenesis.
GDS945	Expression profiling of primary myoblast cell line KM109 obtained from muscle biopsy of a healthy individual and induced to differentiate by serum deprivation. Cells examined at various time points up to 14 days following serum deprivation. Results provide insight into late myogenesis.
GDS944	Expression profiling of primary myoblast cell line KM109 obtained from muscle biopsy of a healthy individual and induced to differentiate by serum deprivation. Cells examined at various time points up to 14 days following serum deprivation. Results provide insight into late myogenesis.
GDS943	Expression profiling of primary myoblast cell line KM109 obtained from muscle biopsy of a healthy individual and induced to differentiate by serum deprivation. Cells examined at various time points up to 14 days following serum deprivation. Results provide insight into late myogenesis.
GDS942	Expression profiling of primary myoblast cell line KM109 obtained from muscle biopsy of a healthy individual and induced to differentiate by serum deprivation. Cells examined at various time points up to 14 days following serum deprivation. Results provide insight into late myogenesis.
GDS723	Time course of androgen-independent LNCaP C4-2 prostate adenocarcinoma cells following ionizing radiation (IR) to a dose of 10 Sv. Cells harvested 6 or 24 hours after IR. Dose applied in 1 or 4 fractions.
GDS722	Time course of androgen-independent LNCaP C4-2 prostate adenocarcinoma cells following ionizing radiation (IR) to a dose of 10 Sv. Cells harvested 6 or 24 hours after IR. Dose applied in 1 or 4 fractions.
GDS721	Time course of androgen-independent LNCaP C4-2 prostate adenocarcinoma cells following ionizing radiation (IR) to a dose of 10 Sv. Cells harvested 6 or 24 hours after IR. Dose applied in 1 or 4 fractions.
GDS720	Time course of androgen-independent LNCaP C4-2 prostate adenocarcinoma cells following ionizing radiation (IR) to a dose of 10 Sv. Cells harvested 6 or 24 hours after IR. Dose applied in 1 or 4 fractions.
GDS719	Time course of androgen-independent LNCaP C4-2 prostate adenocarcinoma cells following ionizing radiation (IR) to a dose of 10 Sv. Cells harvested 6 or 24 hours after IR. Dose applied in 1 or 4 fractions.
GDS649	Temporal analysis of human umbilical vein endothelial cell (HUVEC) inflammatory response to interleukin-1 (IL-1) stimulation for 0, 0.5, 1, 2.5, and 6 hours. Immediate-early to early gene expression program characterized.
GDS623	Comparison of high endothelial venules endothelial cells (HEVEC) freshly isolated from tonsils with dedifferentiated HEVEC cultured ex vivo for 48 hours identifies gene expression controlled by tissue microenvironment.
GDS622	Comparison of high endothelial venules endothelial cells (HEVEC) freshly isolated from tonsils with dedifferentiated HEVEC cultured ex vivo for 48 hours identifies gene expression controlled by tissue microenvironment.
GDS525	Molecular definition of extraocular muscle (EOM). Autopsy superior rectus EOM compared with biopsy limb quadriceps femoris muscle.
GDS265	Examination of muscle biopsies from Duchenne muscular dystrophy patients and normal subjects of various age groups. Both mixed groups of patients (5 patient biopsies per group) and individual biopsies analyzed.
GDS264	Examination of muscle biopsies from Duchenne muscular dystrophy patients and normal subjects of various age groups. Both mixed groups of patients (5 patient biopsies per group) and individual biopsies analyzed.
GDS223	Part of a comparison of spotted long oligonucleotide arrays with in situ synthesized 25-mer arrays. Examination of amplified and unamplified K562 erythroleukemia RNA and Stratagene Universal Human Reference RNA.
GDS213	Analysis of canine tachycardia-induced cardiomyopathy caused by several weeks of rapid ventricular pacing. Left ventricular free wall samples from control dogs and dogs with pacing-induced heart failure compared.
GDS88	Analysis of cell lines used in the National Cancer Institute's screen for anti-cancer drugs. Gene expression is linked to phenotypic properties and drug sensitivity profiles of the cell lines.
GDS53	Comparison of gene expression in CD34+ cells from bone marrow and G-CSF-mobilized peripheral blood to investigate why the latter are optimal for allogeneic transplant recipients.
GDS5077	Analysis of RUES2 stem cells first depleted for transmembrane protein 88 (TMEM88) and then induced to differentiate into cardiac cells. RUES cells examined at day 5 of differentitation. Results provide insight into the role of TMEM 88 in cardiac cell differentiation.
GDS5076	Analysis of MDA-MB231 breast cancer cells depleted for PIAS1. PIAS1 is a SUMO ligase. Results provide insight into the role of PIAS1 in breast tumorigenesis.
GDS4956	Analysis of Kaposi's sarcoma-associated herpesvirus (KSHV) infected BCBL-1 primary effusion lymphoma cells that are ectopically overexpressing viral interferon regulatory factor 4 (vIRF4). Results provide insight into the role of vIRF4 in the lytic replication of KSHV.
GDS4916	Analysis of TK6 lymphoblastoid cells treated with 0.1 uM cadmium chloride for 24 hours. Results provide insight into the molecular impact resulting from exposure to an environmentally relevant dose of cadmium.
GDS4915	Analysis of TK6 lymphoblastoid cells treated with 0.1 uM sodium arsenite for 24 hours. Results provide insight into the molecular impact resulting from exposure to an environmentally relevant dose of arsenic.
GDS4885	Analysis of MDA-MB-231 cells overexpressing ZNF217. ZNF217 is a Kruppel-like zinc finger protein that localizes to the nucleus. Results provide insight into the role of ZNF217 in the progression of breast cancer.
GDS4846	Analysis of LNCaP prostate cancer cells overexpressing the Mediator of RNA polymerase II transcription factor 1 (MED1). MED1 is a coactivator of the androgen receptor and other signal-activated transcription factors. Results provide insight into the role of MED1 overexpression in prostate cancer.
GDS4829	Analysis of DU145 prostate cancer cells depleted for Vpr binding protein (VPRBP). VPRBP knockdown decreases histone H2A threonine 120 (H2AT120) phosphorylation and impairs the viability of DU145 cells. Results provide insight into the role of VprBP in regulating gene transcription.
GDS4826	Analysis of OSE4 and IOSE80pc ovarian surface epithelial cells depleted for ARID1A, which encodes large nuclear protein p270. ARID1A depletion enhances OSE4 and IOSE80pc proliferation. OSE4 cells become highly tumorigenic upon ARID1A depletion. Results suggest a tumor-suppressor role for ARID1A.
GDS4802	Analysis of HEK293 embryonic kidney cells overexpressing WTX, a tumor suppressor frequently inactivated in Wilms tumor. Ectopic expression of WTX in HEK293 cells activates p53 through lysine acetylation. Results provide insight into a role for WTX in the regulation of p53 activity.
GDS4801	Analysis of Z138 mantle cell lymphoma (MCL) cells depleted for the neural transcription factor SOX11. SOX11 is overexpressed in aggressive lymphoid neoplasms mainly in MCL. Results provide insight into the role of SOX11 in the pathogenesis of MCL.
GDS4798	Analysis of HepG2 hepatocellular carcinoma cells depleted for HNF4alpha, a member of the nuclear receptor superfamily. HNF4alpha is essential for liver function and is linked to several diseases such as diabetes and hepatitis. Results provide insight into identification of HNF4alpha target genes.
GDS4700	Analysis of HT29 and Colo205 parental colorectal cancer (CRC) cell lines and HT29 and Colo205 clones with acquired resistance to BRAF inhibitor PLX4720. BRAF is a protein kinase in the RAS/RAF/MEK/ERK pathway. Results provide insight into mechanisms of acquired resistance to BRAF inhibitors in CRC.
GDS4596	Analysis of SW480 CRC cells stably overexpressing Snail, an EMT activator highly expressed in CRC colonospheres. SW480-Snail cells display most properties of colonospheres, including cell dedifferentiation. Results provide insight into molecular mechanisms underlying EMT-related malignancy.
GDS4536	Analysis of PEL-derived BCBL1 cells expressing a K13-ER_TAM fusion construct and treated with 4-hydroxytamoxifen (4OHT). KSHV-encoded latent protein vFLIP K13 promotes survival and proliferation of PEL cells. Results provide insight into K13-mediated activation of signaling pathways in PEL.
GDS4511	Analysis of colonospheres from primary colorectal cancer (CRC) cell line HT29. Results provide insight into potential regulators governing stemness and malignancy traits in CRC colonospheres
GDS4455	Analysis of UM-UC-3 bladder carcinoma cells (low RhoGDI2-expressing and highly metastatic) stably transfected with GFP-RhoGDI2. RhoGDI2 is a metastasis suppressor protein. Results provide insight into the molecular basis of RhoGD12-mediated blockage of prometastatic inflammatory host response.
[truncated: 107 more rows]
