# Supplementary material for: Ependymal cells-CSF flow regulates stress-induced depression
Source: Mol Psychiatry. 2021 Jul 7;26(12):7308–15. doi: 10.1038/s41380-021-01202-1 (PMC8873010; doi:10.1038/s41380-021-01202-1)
Supplement: Supplementary file 8 — Supplementary Table S7 [file 41380_2021_1202_MOESM8_ESM.xlsx]

## Sheet: Human_EP_netwas_top1000_cluster
Supplementary Table S7a. Functional enrichment of depression-associated ependyaml cell clusters from human
cluster id	cluster size	GO BP id	GO BP term	GO BP size	cluster-GOBP overlap	es.qvalue
C1	241	GO:0010863	positive regulation of phospholipase C activity	86	14	3.84044
C1	241	GO:0010518	positive regulation of phospholipase activity	89	14	3.82326
C1	241	GO:0051047	positive regulation of secretion	125	16	3.80714
C1	241	GO:0060193	positive regulation of lipase activity	93	14	3.7999
C1	241	GO:0007187	G-protein signaling, coupled to cyclic nucleotide second messenger	106	15	3.77136
C1	241	GO:0010517	regulation of phospholipase activity	95	14	3.76146
C1	241	GO:0007202	activation of phospholipase C activity	85	14	3.60575
C1	241	GO:0090277	positive regulation of peptide hormone secretion	29	8	3.47651
C1	241	GO:0002793	positive regulation of peptide secretion	30	8	3.4493
C1	241	GO:0019935	cyclic-nucleotide-mediated signaling	120	15	3.41222
C1	241	GO:0030817	regulation of cAMP biosynthetic process	93	13	3.33236
C1	241	GO:0046887	positive regulation of hormone secretion	44	9	3.32937
C1	241	GO:0051339	regulation of lyase activity	83	12	3.32414
C1	241	GO:0030814	regulation of cAMP metabolic process	94	13	3.31631
C1	241	GO:0051480	cytosolic calcium ion homeostasis	97	13	3.31038
C1	241	GO:0060191	regulation of lipase activity	112	14	3.30125
C1	241	GO:0090276	regulation of peptide hormone secretion	99	13	3.30081
C1	241	GO:0030802	regulation of cyclic nucleotide biosynthetic process	100	13	3.29063
C1	241	GO:0007204	elevation of cytosolic calcium ion concentration	84	12	3.29024
C1	241	GO:0046883	regulation of hormone secretion	117	14	3.28427
C1	241	GO:0031279	regulation of cyclase activity	82	12	3.27852
C1	241	GO:0002791	regulation of peptide secretion	101	13	3.2778
C1	241	GO:0045761	regulation of adenylate cyclase activity	81	12	3.27432
C1	241	GO:0030808	regulation of nucleotide biosynthetic process	100	13	3.27133
C1	241	GO:0090087	regulation of peptide transport	101	13	3.26008
C1	241	GO:0007188	G-protein signaling, coupled to cAMP nucleotide second messenger	82	12	3.24856
C1	241	GO:0030799	regulation of cyclic nucleotide metabolic process	103	13	3.21501
C1	241	GO:0001505	regulation of neurotransmitter levels	91	12	3.06578
C1	241	GO:0019933	cAMP-mediated signaling	93	12	2.99657
C1	241	GO:0010578	regulation of adenylate cyclase activity involved in G-protein signaling pathway	35	7	2.47388
C1	241	GO:0006874	cellular calcium ion homeostasis	141	14	2.46387
C1	241	GO:0033604	negative regulation of catecholamine secretion	8	4	2.46327
C1	241	GO:0007189	activation of adenylate cyclase activity by G-protein signaling pathway	35	7	2.4626
C1	241	GO:0043279	response to alkaloid	75	10	2.45463
C1	241	GO:0010579	positive regulation of adenylate cyclase activity by G-protein signaling pathway	35	7	2.45102
C1	241	GO:0072503	cellular divalent inorganic cation homeostasis	145	14	2.39931
C1	241	GO:0048484	enteric nervous system development	9	4	2.33766
C1	241	GO:0031644	regulation of neurological system process	167	15	2.3324
C1	241	GO:0051952	regulation of amine transport	37	7	2.3314
C1	241	GO:0007626	locomotory behavior	95	11	2.32574
C1	241	GO:0007269	neurotransmitter secretion	65	9	2.32391
C1	241	GO:0007611	learning or memory	114	12	2.3129
C1	241	GO:0035094	response to nicotine	28	6	2.21127
C1	241	GO:0006836	neurotransmitter transport	101	11	2.19038
C1	241	GO:0000768	syncytium formation by plasma membrane fusion	10	4	2.18779
C1	241	GO:0007520	myoblast fusion	10	4	2.17952
C1	241	GO:0050433	regulation of catecholamine secretion	29	6	2.16145
C1	241	GO:0007200	activation of phospholipase C activity by G-protein coupled receptor protein signaling pathway coupled to IP3 second messenger	41	7	2.1613
C1	241	GO:0051969	regulation of transmission of nerve impulse	159	14	2.12587
C1	241	GO:0051953	negative regulation of amine transport	11	4	2.06273
C1	241	GO:0001755	neural crest cell migration	20	5	2.04326
C1	241	GO:0050890	cognition	125	12	2.03635
C1	241	GO:0032811	negative regulation of epinephrine secretion	5	3	2.00299
C1	241	GO:0007190	activation of adenylate cyclase activity	45	7	1.98985
C1	241	GO:0045762	positive regulation of adenylate cyclase activity	46	7	1.98249
C1	241	GO:0017158	regulation of calcium ion-dependent exocytosis	21	5	1.98165
C1	241	GO:0048016	inositol phosphate-mediated signaling	46	7	1.97681
C1	241	GO:0007194	negative regulation of adenylate cyclase activity	46	7	1.97106
C1	241	GO:0006949	syncytium formation	12	4	1.96865
C1	241	GO:0050804	regulation of synaptic transmission	148	13	1.96583
C1	241	GO:0051350	negative regulation of lyase activity	46	7	1.96523
C1	241	GO:0050796	regulation of insulin secretion	94	10	1.96033
C1	241	GO:0031280	negative regulation of cyclase activity	46	7	1.95932
C1	241	GO:0031281	positive regulation of cyclase activity	47	7	1.93939
C1	241	GO:0006936	muscle contraction	132	12	1.92895
C1	241	GO:0051349	positive regulation of lyase activity	48	7	1.89726
C1	241	GO:0014061	regulation of norepinephrine secretion	13	4	1.89093
C1	241	GO:0001667	ameboidal cell migration	35	6	1.87533
C1	241	GO:0045924	regulation of female receptivity	6	3	1.85314
C1	241	GO:0007193	inhibition of adenylate cyclase activity by G-protein signaling pathway	36	6	1.84955
C1	241	GO:0010700	negative regulation of norepinephrine secretion	6	3	1.84839
C1	241	GO:0048483	autonomic nervous system development	24	5	1.84413
C1	241	GO:0060180	female mating behavior	6	3	1.8436
C1	241	GO:0032024	positive regulation of insulin secretion	24	5	1.83968
C1	241	GO:0014060	regulation of epinephrine secretion	6	3	1.83874
C1	241	GO:0007617	mating behavior	14	4	1.82953
C1	241	GO:0023061	signal release	101	10	1.82665
C1	241	GO:0003001	generation of a signal involved in cell-cell signaling	101	10	1.82245
C1	241	GO:0021984	adenohypophysis development	7	3	1.70679
C1	241	GO:0048489	synaptic vesicle transport	41	6	1.6385
C1	241	GO:0017157	regulation of exocytosis	56	7	1.63801
C1	241	GO:0007631	feeding behavior	56	7	1.63435
C1	241	GO:0060627	regulation of vesicle-mediated transport	129	11	1.62636
C1	241	GO:0003012	muscle system process	149	12	1.62585
C1	241	GO:0019098	reproductive behavior	17	4	1.58883
C1	241	GO:0030917	midbrain-hindbrain boundary development	8	3	1.57765
C1	241	GO:0006814	sodium ion transport	94	9	1.55658
C1	241	GO:0014902	myotube differentiation	18	4	1.51548
C1	241	GO:0042755	eating behavior	18	4	1.5123
C1	241	GO:0014032	neural crest cell development	31	5	1.473
C1	241	GO:0014031	mesenchymal cell development	62	7	1.46212
C1	241	GO:0043462	regulation of ATPase activity	19	4	1.45305
C1	241	GO:0007270	neuron-neuron synaptic transmission	32	5	1.44152
C1	241	GO:0007612	learning	63	7	1.43873
C1	241	GO:0021903	rostrocaudal neural tube patterning	10	3	1.35884
C1	241	GO:0090183	regulation of kidney development	34	5	1.35367
C1	241	GO:0006970	response to osmotic stress	35	5	1.34393
C1	241	GO:0042133	neurotransmitter metabolic process	21	4	1.33899
C1	241	GO:0030534	adult behavior	68	7	1.33413
C1	241	GO:0021510	spinal cord development	50	6	1.33002
C1	241	GO:0033057	multicellular organismal reproductive behavior	11	3	1.30638
C1	241	GO:0014033	neural crest cell differentiation	36	5	1.30508
C2	158	GO:0060491	regulation of cell projection assembly	30	6	2.84539
C2	158	GO:0051272	positive regulation of cellular component movement	155	12	2.6035
C2	158	GO:0031346	positive regulation of cell projection organization	98	9	2.31858
C2	158	GO:0021987	cerebral cortex development	52	6	1.88811
C2	158	GO:0050730	regulation of peptidyl-tyrosine phosphorylation	75	7	1.85294
C2	158	GO:0051491	positive regulation of filopodium assembly	9	3	1.83124
C2	158	GO:0040017	positive regulation of locomotion	153	10	1.82771
C2	158	GO:0060840	artery development	21	4	1.82744
C2	158	GO:0048010	vascular endothelial growth factor receptor signaling pathway	21	4	1.82336
C2	158	GO:0046824	positive regulation of nucleocytoplasmic transport	43	5	1.58687
C2	158	GO:0030949	positive regulation of vascular endothelial growth factor receptor signaling pathway	12	3	1.55888
C2	158	GO:0090316	positive regulation of intracellular protein transport	44	5	1.55753
C2	158	GO:0030335	positive regulation of cell migration	146	9	1.50097
C2	158	GO:2000147	positive regulation of cell motility	147	9	1.48648
C2	158	GO:0032388	positive regulation of intracellular transport	47	5	1.46428
C2	158	GO:0051489	regulation of filopodium assembly	14	3	1.41548
C2	158	GO:0018105	peptidyl-serine phosphorylation	49	5	1.41431
C2	158	GO:0021543	pallium development	73	6	1.38303
C2	158	GO:0048663	neuron fate commitment	32	4	1.34542
C2	158	GO:0048146	positive regulation of fibroblast proliferation	32	4	1.34301
C2	158	GO:0048644	muscle organ morphogenesis	32	4	1.34059
C2	158	GO:0014047	glutamate secretion	16	3	1.32182
C2	158	GO:0051781	positive regulation of cell division	33	4	1.31197
C2	158	GO:0050731	positive regulation of peptidyl-tyrosine phosphorylation	54	5	1.30986
C3	139	GO:0006580	ethanolamine metabolic process	5	2	1.34582
C3	139	GO:0046337	phosphatidylethanolamine metabolic process	5	2	1.34337
C3	139	GO:0032891	negative regulation of organic acid transport	5	2	1.34091
C3	139	GO:0014866	skeletal myofibril assembly	5	2	1.33844
C3	139	GO:0010746	regulation of plasma membrane long-chain fatty acid transport	5	2	1.33595
C3	139	GO:0006646	phosphatidylethanolamine biosynthetic process	5	2	1.33344
C3	139	GO:0046335	ethanolamine biosynthetic process	5	2	1.33093
C4	79	GO:0032276	regulation of gonadotropin secretion	5	2	1.64692
C4	79	GO:0046880	regulation of follicle-stimulating hormone secretion	5	2	1.64316
C4	79	GO:0045637	regulation of myeloid cell differentiation	86	5	1.58235
C4	79	GO:0006198	cAMP catabolic process	8	2	1.3613
C4	79	GO:0060706	cell differentiation involved in embryonic placenta development	8	2	1.35864
C5	84	GO:0006013	mannose metabolic process	13	3	1.97128
C5	84	GO:0001910	regulation of leukocyte mediated cytotoxicity	15	3	1.87043
C5	84	GO:0007569	cell aging	41	4	1.7411
C5	84	GO:0031341	regulation of cell killing	20	3	1.63043
C5	84	GO:0019062	virion attachment to host cell surface receptor	5	2	1.62625
C5	84	GO:0007202	activation of phospholipase C activity	85	5	1.50464
C5	84	GO:0010863	positive regulation of phospholipase C activity	86	5	1.48818
C5	84	GO:0010518	positive regulation of phospholipase activity	89	5	1.446
C5	84	GO:0007178	transmembrane receptor protein serine/threonine kinase signaling pathway	93	5	1.3927
C5	84	GO:0060193	positive regulation of lipase activity	93	5	1.38996
C5	84	GO:0010517	regulation of phospholipase activity	95	5	1.36019
C5	84	GO:0050680	negative regulation of epithelial cell proliferation	58	4	1.3484
C5	84	GO:0007179	transforming growth factor beta receptor signaling pathway	60	4	1.34143
C5	84	GO:0034138	toll-like receptor 3 signaling pathway	59	4	1.33146
C6	59	GO:0034765	regulation of ion transmembrane transport	63	5	2.33349
C6	59	GO:0051924	regulation of calcium ion transport	94	5	1.85009
C6	59	GO:0032412	regulation of ion transmembrane transporter activity	53	4	1.84689
C6	59	GO:0022898	regulation of transmembrane transporter activity	56	4	1.8009
C6	59	GO:0032409	regulation of transporter activity	64	4	1.62912
C6	59	GO:0051155	positive regulation of striated muscle cell differentiation	7	2	1.62407
C6	59	GO:0010959	regulation of metal ion transport	112	5	1.62089
C6	59	GO:0051925	regulation of calcium ion transport via voltage-gated calcium channel activity	35	3	1.4447
C6	59	GO:0043269	regulation of ion transport	128	5	1.44077
C6	59	GO:0045932	negative regulation of muscle contraction	11	2	1.33649
C6	59	GO:0034762	regulation of transmembrane transport	145	5	1.30412
C7	52	GO:0003016	respiratory system process	7	2	1.68668
C7	52	GO:0021854	hypothalamus development	10	2	1.46339
C7	52	GO:0001502	cartilage condensation	10	2	1.46036
C8	39	GO:0007265	Ras protein signal transduction	112	6	2.98387
C8	39	GO:0007266	Rho protein signal transduction	41	4	2.51726
C8	39	GO:0051403	stress-activated MAPK cascade	49	4	2.34271
C8	39	GO:0031098	stress-activated protein kinase signaling cascade	103	5	2.24145
C8	39	GO:0034138	toll-like receptor 3 signaling pathway	59	4	2.12749
C8	39	GO:0002756	MyD88-independent toll-like receptor signaling pathway	60	4	2.11392
C8	39	GO:0007044	cell-substrate junction assembly	24	3	2.07108
C8	39	GO:0034130	toll-like receptor 1 signaling pathway	64	4	2.04671
C8	39	GO:0034134	toll-like receptor 2 signaling pathway	64	4	2.03997
C8	39	GO:0002755	MyD88-dependent toll-like receptor signaling pathway	66	4	2.00143
C8	39	GO:0034142	toll-like receptor 4 signaling pathway	70	4	1.97509
C8	39	GO:0008063	Toll signaling pathway	72	4	1.9443
C8	39	GO:0043149	stress fiber assembly	7	2	1.84876
C8	39	GO:0002224	toll-like receptor signaling pathway	78	4	1.84686
C8	39	GO:0002221	pattern recognition receptor signaling pathway	83	4	1.82063
C8	39	GO:0002758	innate immune response-activating signal transduction	84	4	1.81709
C8	39	GO:0031349	positive regulation of defense response	150	5	1.81349
C8	39	GO:0007016	cytoskeletal anchoring at plasma membrane	9	2	1.7027
C8	39	GO:0030155	regulation of cell adhesion	167	5	1.63649
C8	39	GO:0002218	activation of innate immune response	102	4	1.57945
C8	39	GO:0048771	tissue remodeling	53	3	1.44522
C8	39	GO:0045089	positive regulation of innate immune response	118	4	1.41561
C8	39	GO:0034329	cell junction assembly	120	4	1.39724
C8	39	GO:0030511	positive regulation of transforming growth factor beta receptor signaling pathway	17	2	1.34572
C8	39	GO:0031663	lipopolysaccharide-mediated signaling pathway	17	2	1.34334
C8	39	GO:0043406	positive regulation of MAP kinase activity	128	4	1.33211

## Sheet: Mouse_EP_netwas_top1000_cluster
Supplementary Table S7b. Functional enrichement of depression-associated ependymal cell clusters from mouse.
cluster id	cluster size	MGI id	GO BP term	MGI size	cluster-GOBP overlap	es.qvalue
C1	37	MP:0002184	abnormal_innervation	118	7	2.27297
C1	37	MP:0001784	abnormal_fluid_regulation	459	12	2.18591
C1	37	MP:0001777	abnormal_body_temperature_homeostasis	34	4	1.95076
C1	37	MP:0003948	abnormal_gas_homeostasis	369	10	1.93764
C1	37	MP:0003733	abnormal_retinal_inner_nuclear_layer_morphology	43	4	1.82436
C1	37	MP:0005551	abnormal_eye_electrophysiology	131	6	1.82092
C1	37	MP:0000959	abnormal_somatic_sensory_system_morphology	402	10	1.81175
C1	37	MP:0000966	decreased_sensory_neuron_number	91	5	1.76002
C1	37	MP:0001429	dehydration	53	4	1.75943
C1	37	MP:0008948	decreased_neuron_number	213	7	1.75596
C1	37	MP:0008515	thin_retinal_outer_nuclear_layer	58	4	1.71977
C1	37	MP:0008587	short_photoreceptor_outer_segment	23	3	1.71359
C1	37	MP:0011997	abnormal_retinal_outer_nuclear_layer_thickness	58	4	1.71149
C1	37	MP:0002058	neonatal_lethality	581	11	1.69498
C1	37	MP:0004134	abnormal_chest_morphology	28	3	1.68768
C1	37	MP:0008946	abnormal_neuron_number	245	7	1.68425
C1	37	MP:0000968	abnormal_sensory_neuron_innervation_pattern	61	4	1.68236
C1	37	MP:0001326	retinal_degeneration	68	4	1.68142
C1	37	MP:0005449	abnormal_food_intake	245	7	1.67872
C1	37	MP:0002726	abnormal_pulmonary_vein_morphology	7	2	1.67786
C1	37	MP:0004674	thin_ribs	7	2	1.67284
C1	37	MP:0000961	abnormal_dorsal_root_ganglion_morphology	67	4	1.67021
C1	37	MP:0005381	digestive_alimentary_phenotype	700	12	1.66983
C1	37	MP:0001574	abnormal_oxygen_level	184	6	1.66249
C1	37	MP:0002910	abnormal_excitatory_postsynaptic_currents	72	4	1.65546
C1	37	MP:0010405	ostium_secundum_atrial_septal_defect	8	2	1.65315
C1	37	MP:0000751	myopathy	32	3	1.65298
C1	37	MP:0001431	abnormal_eating_behavior	350	8	1.61362
C1	37	MP:0005253	abnormal_eye_physiology	269	7	1.61163
C1	37	MP:0001402	hypoactivity	271	7	1.60759
C1	37	MP:0002752	abnormal_somatic_nervous_system_morphology	541	10	1.60197
C1	37	MP:0003731	abnormal_retinal_outer_nuclear_layer_morphology	78	4	1.60175
C1	37	MP:0004090	abnormal_sarcomere_morphology	36	3	1.60015
C1	37	MP:0000462	abnormal_digestive_system_morphology	548	10	1.58164
C1	37	MP:0003635	abnormal_synaptic_transmission	454	9	1.57933
C1	37	MP:0006404	abnormal_lumbar_dorsal_root_ganglion_morphology	10	2	1.57214
C1	37	MP:0003313	abnormal_locomotor_activation	668	11	1.54754
C1	37	MP:0002067	abnormal_sensory_capabilities_reflexes_nociception	568	10	1.54305
C1	37	MP:0008585	absent_photoreceptor_outer_segment	11	2	1.54074
C1	37	MP:0004008	abnormal_gaba-mediated_receptor_currents	11	2	1.53807
C1	37	MP:0000960	abnormal_sensory_ganglion_morphology	146	5	1.5377
C1	37	MP:0001392	abnormal_locomotor_behavior	894	13	1.532
C1	37	MP:0002731	megacolon	12	2	1.5041
C1	37	MP:0009703	decreased_birth_body_size	155	5	1.50321
C1	37	MP:0005277	abnormal_brainstem_morphology	155	5	1.50094
C1	37	MP:0001575	cyanosis	160	5	1.50051
C1	37	MP:0000897	abnormal_midbrain_morphology	97	4	1.49677
C1	37	MP:0011417	abnormal_renal_transport	13	2	1.49652
C1	37	MP:0002069	abnormal_consumption_behavior	402	8	1.49578
C1	37	MP:0009141	increased_prepulse_inhibition	13	2	1.49442
C1	37	MP:0011087	complete_neonatal_lethality	402	8	1.49375
C1	37	MP:0009701	abnormal_birth_body_size	157	5	1.49236
C1	37	MP:0008582	short_photoreceptor_inner_segment	13	2	1.4923
C1	37	MP:0000111	cleft_palate	162	5	1.49085
C1	37	MP:0004022	abnormal_cone_electrophysiology	46	3	1.49067
C1	37	MP:0009404	centrally_nucleated_skeletal_muscle_fibers	46	3	1.48853
C1	37	MP:0002081	perinatal_lethality	817	12	1.4875
C1	37	MP:0002696	decreased_circulating_glucagon_level	14	2	1.4865
C1	37	MP:0001011	abnormal_superior_cervical_ganglion_morphology	14	2	1.48464
C1	37	MP:0000743	muscle_spasm	50	3	1.46505
C1	37	MP:0009046	muscle_twitch	51	3	1.45806
C1	37	MP:0009746	enhanced_behavioral_response_to_xenobiotic	51	3	1.45635
C1	37	MP:0002666	increased_circulating_aldosterone_level	15	2	1.45476
C1	37	MP:0003373	increased_circulating_mineralocorticoid_level	15	2	1.45303
C1	37	MP:0005627	increased_circulating_potassium_level	15	2	1.45129
C1	37	MP:0010107	abnormal_renal_reabsorbtion	15	2	1.44954
C1	37	MP:0001504	abnormal_posture	172	5	1.44831
C1	37	MP:0000242	impaired_fertilization	52	3	1.44596
C1	37	MP:0000965	abnormal_sensory_neuron_morphology	334	7	1.44104
C1	37	MP:0001547	abnormal_lipid_level	524	9	1.43515
C1	37	MP:0004091	abnormal_z_lines	16	2	1.43506
C1	37	MP:0004021	abnormal_rod_electrophysiology	55	3	1.41841
C1	37	MP:0001927	abnormal_estrous_cycle	56	3	1.4098
C1	37	MP:0008317	abnormal_paravertebral_ganglion_morphology	17	2	1.40872
C1	37	MP:0009344	abnormal_ovulation_cycle	56	3	1.40833
C1	37	MP:0004733	abnormal_thoracic_cavity_morphology	17	2	1.40722
C1	37	MP:0003755	abnormal_palate_morphology	180	5	1.40657
C1	37	MP:0001961	abnormal_reflex	439	8	1.40456
C1	37	MP:0004043	abnormal_ph_regulation	18	2	1.38832
C1	37	MP:0005634	decreased_circulating_sodium_level	19	2	1.37287
C1	37	MP:0006069	abnormal_retinal_neuronal_layer_morphology	189	5	1.37187
C1	37	MP:0003204	decreased_neuron_apoptosis	60	3	1.36783
C1	37	MP:0003953	abnormal_hormone_level	559	9	1.36297
C1	37	MP:0001923	reduced_female_fertility	193	5	1.36185
C1	37	MP:0000886	abnormal_cerebellar_granule_layer_morphology	62	3	1.3615
C1	37	MP:0001404	no_spontaneous_movement	20	2	1.36032
C1	37	MP:0004275	abnormal_postnatal_subventricular_zone_morphology	20	2	1.3591
C1	37	MP:0001008	abnormal_sympathetic_ganglion_morphology	20	2	1.35789
C1	37	MP:0002118	abnormal_lipid_homeostasis	565	9	1.35113
C1	37	MP:0005346	abnormal_circulating_aldosterone_level	21	2	1.34223
C1	37	MP:0003372	abnormal_circulating_mineralocorticoid_level	21	2	1.34108
C1	37	MP:0003729	abnormal_photoreceptor_outer_segment_morphology	65	3	1.34015
C1	37	MP:0002563	shortened_circadian_period	21	2	1.33992
C1	37	MP:0002841	impaired_skeletal_muscle_contractility	22	2	1.32716
C1	37	MP:0002739	abnormal_olfactory_bulb_development	22	2	1.32608
C1	37	MP:0003224	neuron_degeneration	206	5	1.31925
C1	37	MP:0009745	abnormal_behavioral_response_to_xenobiotic	206	5	1.31821
C1	37	MP:0005418	abnormal_circulating_hormone_level	481	8	1.31652
C1	37	MP:0005620	abnormal_muscle_contractility	205	5	1.31637
C1	37	MP:0001052	abnormal_innervation_pattern_to_muscle	23	2	1.31472
C1	37	MP:0011415	abnormal_aldosterone_level	23	2	1.3137
C1	37	MP:0008770	decreased_survivor_rate	133	4	1.30977
C1	37	MP:0011088	partial_neonatal_lethality	210	5	1.30234
C2	28	MP:0000462	abnormal_digestive_system_morphology	548	13	3.06607
C2	28	MP:0005381	digestive_alimentary_phenotype	700	14	2.99558
C2	28	MP:0009891	abnormal_palate_bone_morphology	34	4	2.17987
C2	28	MP:0003756	abnormal_hard_palate_morphology	42	4	1.93371
C2	28	MP:0000477	abnormal_intestine_morphology	223	7	1.92283
C2	28	MP:0005371	limbs_digits_tail_phenotype	543	10	1.80991
C2	28	MP:0002327	abnormal_respiratory_function	241	7	1.80596
C2	28	MP:0001270	distended_abdomen	54	4	1.80095
C2	28	MP:0002256	abnormal_laryngeal_cartilage_morphology	24	3	1.79344
C2	28	MP:0004537	abnormal_palatine_shelf_morphology	24	3	1.77641
C2	28	MP:0009783	abnormal_melanoblast_morphology	5	2	1.77602
C2	28	MP:0005104	abnormal_tarsal_bone_morphology	25	3	1.77153
C2	28	MP:0002058	neonatal_lethality	581	10	1.77102
C2	28	MP:0002081	perinatal_lethality	817	12	1.76699
C2	28	MP:0009885	abnormal_palatal_shelf_elevation	27	3	1.76688
C2	28	MP:0004174	abnormal_spine_curvature	194	6	1.76525
C2	28	MP:0002249	abnormal_larynx_morphology	27	3	1.75429
C2	28	MP:0000572	abnormal_autopod_morphology	213	6	1.71764
C2	28	MP:0005659	decreased_susceptibility_to_diet-induced_obesity	78	4	1.71751
C2	28	MP:0008919	fused_tarsal_bones	7	2	1.71442
C2	28	MP:0004703	abnormal_vertebral_column_morphology	398	8	1.71107
C2	28	MP:0005249	abnormal_palatine_bone_morphology	32	3	1.70809
C2	28	MP:0002109	abnormal_limb_morphology	426	8	1.69415
C2	28	MP:0000496	abnormal_small_intestine_morphology	85	4	1.69242
C2	28	MP:0011085	complete_postnatal_lethality	324	7	1.68885
C2	28	MP:0001954	respiratory_distress	146	5	1.68689
C2	28	MP:0000430	absent_maxillary_shelf	8	2	1.68503
C2	28	MP:0008273	abnormal_intramembranous_bone_ossification	35	3	1.68366
C2	28	MP:0006279	abnormal_limb_development	87	4	1.68333
C2	28	MP:0004044	aortic_dissection	8	2	1.6785
C2	28	MP:0005450	abnormal_energy_expenditure	159	5	1.67712
C2	28	MP:0000431	absent_palatine_shelf	9	2	1.67575
C2	28	MP:0004083	polysyndactyly	8	2	1.67186
C2	28	MP:0010182	decreased_susceptibility_to_weight_gain	93	4	1.66076
C2	28	MP:0000081	premature_suture_closure	10	2	1.66043
C2	28	MP:0000184	abnormal_circulating_hdl_cholesterol_level	96	4	1.65708
C2	28	MP:0003418	premature_intramembranous_bone_ossification	10	2	1.65611
C2	28	MP:0005448	abnormal_energy_balance	164	5	1.65405
C2	28	MP:0000489	abnormal_large_intestine_morphology	97	4	1.65246
C2	28	MP:0003270	intestinal_obstruction	10	2	1.65174
C2	28	MP:0005505	increased_platelet_cell_number	43	3	1.64951
C2	28	MP:0011963	abnormal_total_retina_thickness	10	2	1.64733
C2	28	MP:0001186	pigmentation_phenotype	264	6	1.61091
C2	28	MP:0001859	kidney_inflammation	106	4	1.60261
C2	28	MP:0002135	abnormal_kidney_morphology	478	8	1.60127
C2	28	MP:0005553	increased_circulating_creatinine_level	48	3	1.60112
C2	28	MP:0006278	aortic_aneurysm	12	2	1.59989
C2	28	MP:0001943	abnormal_respiration	374	7	1.5989
C2	28	MP:0005297	spina_bifida_occulta	12	2	1.59649
C2	28	MP:0004889	increased_energy_expenditure	108	4	1.58533
C2	28	MP:0002335	decreased_airway_responsiveness	13	2	1.57687
C2	28	MP:0011762	renal_urinary_system_inflammation	111	4	1.56286
C2	28	MP:0000372	irregular_coat_pigmentation	14	2	1.54909
C2	28	MP:0000516	abnormal_renal_urinary_system_morphology	507	8	1.549
C2	28	MP:0006280	abnormal_digit_development	14	2	1.54629
C2	28	MP:0000703	abnormal_thymus_morphology	284	6	1.5453
C2	28	MP:0000904	abnormal_superior_colliculus_morphology	14	2	1.54348
C2	28	MP:0002102	abnormal_ear_morphology	291	6	1.54091
C2	28	MP:0002082	postnatal_lethality	774	10	1.54088
C2	28	MP:0001951	abnormal_breathing_pattern	193	5	1.54079
C2	28	MP:0010678	abnormal_skin_adnexa_morphology	515	8	1.54003
C2	28	MP:0005650	abnormal_limb_bud_morphology	54	3	1.53921
C2	28	MP:0002724	enhanced_wound_healing	15	2	1.53572
C2	28	MP:0005566	decreased_blood_urea_nitrogen_level	15	2	1.53322
C2	28	MP:0002260	abnormal_thyroid_cartilage_morphology	15	2	1.5307
C2	28	MP:0011087	complete_neonatal_lethality	402	7	1.53034
C2	28	MP:0002075	abnormal_coat_hair_pigmentation	120	4	1.52518
C2	28	MP:0000693	spleen_hyperplasia	61	3	1.49859
C2	28	MP:0000104	abnormal_sphenoid_bone_morphology	58	3	1.49844
C2	28	MP:0000186	decreased_circulating_hdl_cholesterol_level	59	3	1.49836
C2	28	MP:0001785	edema	304	6	1.49625
C2	28	MP:0002114	abnormal_axial_skeleton_morphology	659	9	1.49617
C2	28	MP:0001324	abnormal_eye_pigmentation	128	4	1.49535
C2	28	MP:0006319	abnormal_epididymal_fat_pad_morphology	62	3	1.49484
C2	28	MP:0000015	abnormal_ear_pigmentation	18	2	1.49363
C2	28	MP:0009379	abnormal_foot_pigmentation	18	2	1.49172
C2	28	MP:0010329	abnormal_lipoprotein_level	131	4	1.49098
C2	28	MP:0009886	failure_of_palatal_shelf_elevation	17	2	1.49086
C2	28	MP:0000160	kyphosis	132	4	1.49048
C2	28	MP:0009389	abnormal_extracutaneous_pigmentation	133	4	1.48979
C2	28	MP:0002133	abnormal_respiratory_system_physiology	551	8	1.48952
C2	28	MP:0010330	abnormal_circulating_lipoprotein_level	131	4	1.48904
C2	28	MP:0000564	syndactyly	63	3	1.4889
C2	28	MP:0011349	abnormal_renal_glomerulus_basement_membrane_thickness	17	2	1.48871
C2	28	MP:0000010	abnormal_abdominal_fat_pad_morphology	132	4	1.4886
C2	28	MP:0004538	abnormal_maxillary_shelf_morphology	19	2	1.47253
C2	28	MP:0003416	premature_bone_ossification	19	2	1.47073
C2	28	MP:0002115	abnormal_limb_bone_morphology	222	5	1.46951
C2	28	MP:0001188	hyperpigmentation	19	2	1.46893
C2	28	MP:0002631	abnormal_epididymis_morphology	66	3	1.46882
C2	28	MP:0000163	abnormal_cartilage_morphology	225	5	1.45698
C2	28	MP:0005226	abnormal_vertebral_arch_development	20	2	1.4559
C2	28	MP:0000181	abnormal_circulating_ldl_cholesterol_level	68	3	1.45476
C2	28	MP:0001676	abnormal_apical_ectodermal_ridge_morphology	20	2	1.45421
C2	28	MP:0002145	abnormal_t_cell_differentiation	333	6	1.44953
C2	28	MP:0005328	abnormal_circulating_creatinine_level	69	3	1.44857
C2	28	MP:0004599	abnormal_vertebral_arch_morphology	69	3	1.44692
C2	28	MP:0009133	decreased_white_fat_cell_size	21	2	1.4367
C2	28	MP:0005202	lethargy	72	3	1.4206
C2	28	MP:0009845	abnormal_neural_crest_cell_morphology	22	2	1.41842
C2	28	MP:0005174	abnormal_tail_pigmentation	22	2	1.4169
C2	28	MP:0001784	abnormal_fluid_regulation	459	7	1.41318
C2	28	MP:0003727	abnormal_retinal_layer_morphology	248	5	1.38726
C2	28	MP:0009743	preaxial_polydactyly	24	2	1.38431
C2	28	MP:0009846	abnormal_neural_crest_morphology	24	2	1.38293
C2	28	MP:0011117	abnormal_susceptibility_to_weight_gain	154	4	1.38198
C2	28	MP:0011101	partial_prenatal_lethality	250	5	1.37531
C2	28	MP:0009655	abnormal_secondary_palate_development	80	3	1.37236
C2	28	MP:0002239	abnormal_nasal_septum_morphology	25	2	1.37099
C2	28	MP:0000428	abnormal_craniofacial_morphology	746	9	1.36996
C2	28	MP:0005337	abnormal_retroperitoneal_fat_pad_morphology	25	2	1.36968
C2	28	MP:0005382	craniofacial_phenotype	746	9	1.36863
C2	28	MP:0000554	abnormal_carpal_bone_morphology	25	2	1.36835
C2	28	MP:0005535	abnormal_body_temperature	81	3	1.36509
C2	28	MP:0009653	abnormal_palate_development	82	3	1.36413
C2	28	MP:0000598	abnormal_liver_morphology	614	8	1.36381
C2	28	MP:0008680	abnormal_interleukin-17_secretion	26	2	1.36185
C2	28	MP:0000111	cleft_palate	162	4	1.36072
C2	28	MP:0000373	belly_spot	26	2	1.36061
C2	28	MP:0000474	abnormal_foregut_morphology	26	2	1.35936
C2	28	MP:0002177	abnormal_outer_ear_morphology	83	3	1.35933
C2	28	MP:0005533	increased_body_temperature	26	2	1.3581
C2	28	MP:0000827	dilated_third_ventricle	26	2	1.35685
C2	28	MP:0003935	abnormal_craniofacial_development	257	5	1.35651
C2	28	MP:0005300	abnormal_corneal_stroma_morphology	27	2	1.35393
C2	28	MP:0009283	decreased_gonadal_fat_pad_weight	27	2	1.35276
C2	28	MP:0005075	abnormal_melanosome_morphology	27	2	1.35157
C2	28	MP:0002138	abnormal_hepatobiliary_system_morphology	628	8	1.34657
C2	28	MP:0005334	abnormal_fat_pad_morphology	167	4	1.34301
C2	28	MP:0000276	heart_right_ventricle_hypertrophy	28	2	1.34149
C2	28	MP:0006104	abnormal_tectum_morphology	28	2	1.34036
C2	28	MP:0011348	abnormal_renal_glomerulus_basement_membrane_morphology	28	2	1.33923
C2	28	MP:0001325	abnormal_retina_morphology	379	6	1.33824
C2	28	MP:0011939	increased_food_intake	87	3	1.33659
C2	28	MP:0000899	abnormal_corpora_quadrigemina_morphology	29	2	1.32618
C2	28	MP:0006000	abnormal_corneal_epithelium_morphology	29	2	1.32509
C2	28	MP:0006103	abnormal_midbrain_roof_plate_morphology	29	2	1.32399
C2	28	MP:0006006	increased_sensory_neuron_number	29	2	1.32289
C2	28	MP:0002085	abnormal_embryonic_tissue_morphology	643	8	1.31807
C2	28	MP:0003949	abnormal_circulating_lipid_level	386	6	1.31802
C2	28	MP:0011082	abnormal_gastrointestinal_motility	30	2	1.31777
C2	28	MP:0005388	respiratory_system_phenotype	788	9	1.31777
C2	28	MP:0001914	hemorrhage	388	6	1.31698
C2	28	MP:0000455	abnormal_maxilla_morphology	90	3	1.31686
C2	28	MP:0003215	renal_interstitial_fibrosis	30	2	1.31673
C2	28	MP:0000240	extramedullary_hematopoiesis	90	3	1.31579
C2	28	MP:0003279	aneurysm	30	2	1.31568
C2	28	MP:0005377	hearing_vestibular_ear_phenotype	387	6	1.31484
C2	28	MP:0005232	abnormal_mesenteric_lymph_node_morphology	30	2	1.31464
C2	28	MP:0002864	abnormal_ocular_fundus_morphology	387	6	1.31376
C2	28	MP:0005244	hemopericardium	31	2	1.30746
C2	28	MP:0002110	abnormal_digit_morphology	178	4	1.30687
C2	28	MP:0009625	abnormal_abdominal_lymph_node_morphology	31	2	1.30646
C2	28	MP:0001264	increased_body_size	179	4	1.30147
C3	22	MP:0008196	abnormal_follicular_dendritic_cell_morphology	7	2	1.77412
C3	22	MP:0011504	abnormal_limb_long_bone_morphology	187	5	1.68389
C3	22	MP:0005288	abnormal_oxygen_consumption	115	4	1.67114
C3	22	MP:0004374	bowed_radius	13	2	1.65734
C3	22	MP:0002115	abnormal_limb_bone_morphology	222	5	1.63491
C3	22	MP:0003959	abnormal_lean_body_mass	128	4	1.63465
C3	22	MP:0008474	absent_spleen_germinal_center	15	2	1.60545
C3	22	MP:0004358	bowed_tibia	15	2	1.60199
C3	22	MP:0008965	increased_basal_metabolism	16	2	1.58168
C3	22	MP:0002359	abnormal_spleen_germinal_center_morphology	64	3	1.5807
C3	22	MP:0008472	abnormal_spleen_secondary_b_follicle_morphology	66	3	1.55417
C3	22	MP:0003948	abnormal_gas_homeostasis	369	6	1.54609
C3	22	MP:0009009	absent_estrous_cycle	20	2	1.50311
C3	22	MP:0002722	abnormal_immune_system_organ_morphology	711	8	1.49857
C3	22	MP:0005289	increased_oxygen_consumption	75	3	1.49289
C3	22	MP:0008479	decreased_spleen_white_pulp_amount	22	2	1.49209
C3	22	MP:0005266	abnormal_metabolism	399	6	1.49136
C3	22	MP:0005478	decreased_circulating_thyroxine_level	24	2	1.47118
C3	22	MP:0002109	abnormal_limb_morphology	426	6	1.45543
C3	22	MP:0003961	decreased_lean_body_mass	86	3	1.45428
C3	22	MP:0003351	decreased_circulating_levels_of_thyroid_hormone	26	2	1.44725
C3	22	MP:0002357	abnormal_spleen_white_pulp_morphology	182	4	1.44517
C3	22	MP:0005475	abnormal_circulating_thyroxine_level	27	2	1.43098
C3	22	MP:0000556	abnormal_hindlimb_morphology	186	4	1.42583
C3	22	MP:0003723	abnormal_long_bone_morphology	305	5	1.42191
C3	22	MP:0008470	abnormal_spleen_b_cell_follicle_morphology	92	3	1.42157
C3	22	MP:0008343	abnormal_gamma-delta_t_cell_morphology	28	2	1.41538
C3	22	MP:0008961	abnormal_basal_metabolism	28	2	1.41384
C3	22	MP:0005116	abnormal_circulating_pituitary_hormone_level	95	3	1.40689
C3	22	MP:0009873	abnormal_aorta_tunica_media_morphology	29	2	1.40625
C3	22	MP:0005471	decreased_thyroxine_level	30	2	1.38737
C3	22	MP:0004355	short_radius	32	2	1.37313
C3	22	MP:0002842	increased_systemic_arterial_blood_pressure	103	3	1.36975
C3	22	MP:0000558	abnormal_tibia_morphology	102	3	1.36844
C3	22	MP:0003857	abnormal_hindlimb_zeugopod_morphology	107	3	1.35736
C3	22	MP:0009866	abnormal_aorta_wall_morphology	34	2	1.35652
C3	22	MP:0005469	abnormal_thyroxine_level	34	2	1.35532
C3	22	MP:0004359	short_ulna	35	2	1.34377
C3	22	MP:0001134	absent_corpus_luteum	38	2	1.31752
C3	22	MP:0005439	decreased_glycogen_level	39	2	1.31221
C3	22	MP:0000272	abnormal_aorta_morphology	118	3	1.31177
C3	22	MP:0002217	small_lymph_nodes	39	2	1.31119
C3	22	MP:0005468	abnormal_thyroid_hormone_level	39	2	1.31017
C4	9	MP:0004272	abnormal_basement_membrane_morphology	32	3	2.16085
C4	9	MP:0005353	abnormal_patella_morphology	11	2	1.81245
C4	9	MP:0002168	other_aberrant_phenotype	79	3	1.80357
C4	9	MP:0005395	other_phenotype	207	4	1.78497
C4	9	MP:0008547	abnormal_neocortex_morphology	20	2	1.7194
C4	9	MP:0003072	abnormal_metatarsal_bone_morphology	25	2	1.68961
C4	9	MP:0005104	abnormal_tarsal_bone_morphology	25	2	1.68327
C4	9	MP:0000790	abnormal_stratification_in_cerebral_cortex	24	2	1.679
C4	9	MP:0004322	abnormal_sternebra_morphology	30	2	1.65967
C4	9	MP:0001306	small_lens	30	2	1.65497
C4	9	MP:0002187	abnormal_fibula_morphology	31	2	1.64935
C4	9	MP:0000159	abnormal_xiphoid_process_morphology	38	2	1.60283
C4	9	MP:0002110	abnormal_digit_morphology	178	3	1.5396
C4	9	MP:0005306	abnormal_phalanx_morphology	52	2	1.50495
C4	9	MP:0000530	abnormal_kidney_blood_vessel_morphology	52	2	1.50271
C4	9	MP:0000519	hydronephrosis	55	2	1.49107
C4	9	MP:0002109	abnormal_limb_morphology	426	4	1.49087
C4	9	MP:0000104	abnormal_sphenoid_bone_morphology	58	2	1.48865
C4	9	MP:0000572	abnormal_autopod_morphology	213	3	1.488
C4	9	MP:0000564	syndactyly	63	2	1.45717
C4	9	MP:0004194	abnormal_kidney_pelvis_morphology	66	2	1.44071
C4	9	MP:0002752	abnormal_somatic_nervous_system_morphology	541	4	1.37179
C4	9	MP:0005371	limbs_digits_tail_phenotype	543	4	1.3712
C4	9	MP:0000455	abnormal_maxilla_morphology	90	2	1.33593
C4	9	MP:0000534	abnormal_ureter_morphology	92	2	1.32301
C5	11	MP:0002463	abnormal_neutrophil_physiology	100	4	2.10812
C5	11	MP:0002495	increased_iga_level	39	3	1.96164
C5	11	MP:0008625	abnormal_circulating_interleukin-5_level	7	2	1.9604
C5	11	MP:0002462	abnormal_granulocyte_physiology	152	4	1.82736
C5	11	MP:0001846	increased_inflammatory_response	567	6	1.76202
C5	11	MP:0003087	absent_allantois	15	2	1.74385
C5	11	MP:0002498	abnormal_acute_inflammation	200	4	1.72162
C5	11	MP:0002465	abnormal_eosinophil_physiology	16	2	1.71632
C5	11	MP:0008601	abnormal_circulating_interleukin-4_level	17	2	1.70821
C5	11	MP:0002006	tumorigenesis	434	5	1.68366
C5	11	MP:0001845	abnormal_inflammatory_response	692	6	1.68238
C5	11	MP:0002231	abnormal_primitive_streak_morphology	98	3	1.68209
C5	11	MP:0002441	abnormal_granulocyte_morphology	251	4	1.67178
C5	11	MP:0003156	abnormal_leukocyte_migration	102	3	1.6705
C5	11	MP:0003628	abnormal_leukocyte_adhesion	27	2	1.64748
C5	11	MP:0008687	increased_interleukin-2_secretion	27	2	1.64355
C5	11	MP:0002493	increased_igg_level	120	3	1.61717
C5	11	MP:0003881	abnormal_nephron_morphology	283	4	1.60323
C5	11	MP:0011098	complete_embryonic_lethality_during_organogenesis	508	5	1.60274
C5	11	MP:0008528	polycystic_kidney	30	2	1.60026
C5	11	MP:0012440	abnormal_neutrophil_cell_number	131	3	1.58298
C5	11	MP:0010412	atrioventricular_septal_defect	36	2	1.55089
C5	11	MP:0009858	abnormal_cellular_extravasation	35	2	1.54686
C5	11	MP:0005011	increased_eosinophil_cell_number	37	2	1.54604
C5	11	MP:0005065	abnormal_neutrophil_morphology	140	3	1.54496
C5	11	MP:0002836	abnormal_chorion_morphology	37	2	1.5434
C5	11	MP:0010592	abnormal_atrioventricular_septum_morphology	38	2	1.53852
C5	11	MP:0000596	abnormal_liver_development	42	2	1.50485
C5	11	MP:0004066	abnormal_primitive_node_morphology	41	2	1.49771
C5	11	MP:0008751	abnormal_interleukin_level	156	3	1.49559
C5	11	MP:0002230	abnormal_primitive_streak_formation	43	2	1.49132
C5	11	MP:0002461	increased_immunoglobulin_level	167	3	1.48847
C5	11	MP:0006207	embryonic_lethality_during_organogenesis	641	5	1.44868
C5	11	MP:0002419	abnormal_innate_immunity	383	4	1.44706
C5	11	MP:0002166	altered_tumor_susceptibility	390	4	1.43652
C5	11	MP:0003943	abnormal_hepatobiliary_system_development	55	2	1.42778
C5	11	MP:0010403	atrial_septal_defect	56	2	1.42181
C5	11	MP:0008499	increased_igg1_level	56	2	1.42027
C5	11	MP:0002827	abnormal_renal_corpuscle_morphology	198	3	1.40785
C5	11	MP:0002602	abnormal_eosinophil_cell_number	58	2	1.40715
C5	11	MP:0000220	increased_monocyte_cell_number	59	2	1.40585
C5	11	MP:0000282	abnormal_interatrial_septum_morphology	60	2	1.39447
C5	11	MP:0005027	increased_susceptibility_to_parasitic_infection	61	2	1.39039
C5	11	MP:0000968	abnormal_sensory_neuron_innervation_pattern	61	2	1.38899
C5	11	MP:0008566	increased_interferon-gamma_secretion	61	2	1.38757
C5	11	MP:0002816	colitis	62	2	1.38633
C5	11	MP:0005061	abnormal_eosinophil_morphology	61	2	1.38616
C5	11	MP:0001844	autoimmune_response	205	3	1.38554
C5	11	MP:0005005	abnormal_self_tolerance	206	3	1.38518
C5	11	MP:0005000	abnormal_immune_tolerance	210	3	1.37137
C5	11	MP:0005592	abnormal_vascular_smooth_muscle_morphology	64	2	1.36895
C5	11	MP:0003068	enlarged_kidney	66	2	1.36392
C5	11	MP:0000521	abnormal_kidney_cortex_morphology	216	3	1.36212
C5	11	MP:0006042	increased_apoptosis	441	4	1.36054
C5	11	MP:0012556	increased_cell_death	444	4	1.35854
C5	11	MP:0003304	large_intestinal_inflammation	67	2	1.35757
C5	11	MP:0002494	increased_igm_level	70	2	1.35341
C5	11	MP:0001726	abnormal_allantois_morphology	70	2	1.35223
C5	11	MP:0002083	premature_death	738	5	1.34198
C5	11	MP:0005282	decreased_fatty_acid_level	72	2	1.34122
C5	11	MP:0004609	vertebral_fusion	72	2	1.34008
C5	11	MP:0008713	abnormal_cytokine_level	232	3	1.33308
C5	11	MP:0003048	abnormal_cervical_vertebrae_morphology	74	2	1.32941
C5	11	MP:0008686	abnormal_interleukin-2_secretion	74	2	1.3283
C5	11	MP:0008250	abnormal_myeloid_leukocyte_morphology	466	4	1.32188
C5	11	MP:0001858	intestinal_inflammation	78	2	1.31729
C5	11	MP:0009308	increased_adenocarcinoma_incidence	77	2	1.31662
C5	11	MP:0002135	abnormal_kidney_morphology	478	4	1.31573
C5	11	MP:0008835	abnormal_intercellular_signaling_peptide_or_protein_level	239	3	1.31489
C5	11	MP:0002792	abnormal_retinal_vasculature_morphology	80	2	1.30726
C5	11	MP:0002414	abnormal_myeloblast_morphology_development	83	2	1.30277
C5	11	MP:0003189	fused_joints	81	2	1.30185
C5	11	MP:0000767	abnormal_smooth_muscle_morphology	83	2	1.30182
C5	11	MP:0003675	kidney_cysts	82	2	1.3014
C6	5	MP:0005327	abnormal_mesangial_cell_morphology	31	2	1.76571
C6	5	MP:0005264	glomerulosclerosis	45	2	1.68954
C6	5	MP:0011339	abnormal_glomerular_mesangium_morphology	53	2	1.67038
C6	5	MP:0001915	intracranial_hemorrhage	75	2	1.58328
C6	5	MP:0000523	cortical_renal_glomerulopathies	105	2	1.49328
C6	5	MP:0001081	abnormal_cranial_ganglia_morphology	106	2	1.48909
C6	5	MP:0010296	increased_hemolymphoid_system_tumor_incidence	144	2	1.3837
C6	5	MP:0000960	abnormal_sensory_ganglion_morphology	146	2	1.3747
C6	5	MP:0005325	abnormal_renal_glomerulus_morphology	180	2	1.31761
C7	10	MP:0006325	impaired_hearing	132	4	1.9759
C7	10	MP:0006429	abnormal_hyaline_cartilage_morphology	15	2	1.77513
C7	10	MP:0001963	abnormal_hearing_physiology	212	4	1.76559
C7	10	MP:0009237	kinked_sperm_flagellum	18	2	1.72599
C7	10	MP:0003878	abnormal_ear_physiology	243	4	1.69544
C7	10	MP:0004927	abnormal_epididymis_weight	21	2	1.68664
C7	10	MP:0004926	abnormal_epididymis_size	30	2	1.64514
C7	10	MP:0004509	abnormal_pelvic_girdle_bone_morphology	39	2	1.54722
C7	10	MP:0006335	abnormal_hearing_electrophysiology	174	3	1.50057
C7	10	MP:0001393	ataxia	182	3	1.49448
C7	10	MP:0000074	abnormal_neurocranium_morphology	173	3	1.49379
C7	10	MP:0003312	abnormal_locomotor_coordination	386	4	1.49124
C7	10	MP:0005377	hearing_vestibular_ear_phenotype	387	4	1.48928
C7	10	MP:0005108	abnormal_ulna_morphology	55	2	1.46194
C7	10	MP:0000436	abnormal_head_movements	63	2	1.41641
C7	10	MP:0002631	abnormal_epididymis_morphology	66	2	1.39606
C7	10	MP:0005459	decreased_percent_body_fat	67	2	1.38761
C7	10	MP:0000163	abnormal_cartilage_morphology	225	3	1.38698
C7	10	MP:0003855	abnormal_forelimb_zeugopod_morphology	70	2	1.37411
C7	10	MP:0001399	hyperactivity	245	3	1.35841
C7	10	MP:0002136	abnormal_kidney_physiology	241	3	1.35607
C7	10	MP:0002915	abnormal_synaptic_depression	77	2	1.35054
C7	10	MP:0000849	abnormal_cerebellum_morphology	252	3	1.34093
C7	10	MP:0001516	abnormal_motor_coordination_balance	519	4	1.3208
C7	10	MP:0008892	abnormal_sperm_flagellum_morphology	85	2	1.3156
C7	10	MP:0000847	abnormal_metencephalon_morphology	272	3	1.30965
C8	8	MP:0002875	decreased_erythrocyte_cell_number	128	3	1.67789
C8	8	MP:0001586	abnormal_erythrocyte_cell_number	159	3	1.65486
C8	8	MP:0002447	abnormal_erythrocyte_morphology	406	4	1.60968
C8	8	MP:0000245	abnormal_erythropoiesis	447	4	1.54771
C8	8	MP:0000343	altered_response_to_myocardial_infarction	58	2	1.49679
C8	8	MP:0000218	increased_leukocyte_cell_number	510	4	1.4929
C8	8	MP:0011181	increased_hematopoietic_cell_number	588	4	1.40691
